# Supplementary material for: Mitotic microhomology-mediated break-induced replication promotes chromoanasynthesis
Source: Nat Commun. 2026 Mar 3;17:3375. doi: 10.1038/s41467-026-70086-y (PMC13065848; doi:10.1038/s41467-026-70086-y)
Supplement: Supplementary file 4 — Supplementary Data 2 [file 41467_2026_70086_MOESM4_ESM.xlsx]

## Sheet: complex 12
chrom	rstart	rend	n_alignments	aln_size	qstart	qend	strand	qlen	seq
chr17	5077	5276	12	200	0	200	+	3564	ACTATAGCCTCTGCAATGGATTTTGATGATGTGTCTGCTTTCCTGGCATGGTATTGACATGGTTGTTTTAAAAAGTAACTTATTTTCCAATAATGTCATATTTCTAGGCAACTTCCAGTAGTAGTACAAAGTACAACTTGTTTCTTCCCTTAGATTCCCCAACAGTTATTGCTGTACCAGATTTGCAGTGTCCCACAAAATTGGAAGTTGTATCAGACTCCATGTCTCACATTTAGGTCACGCTGAGGCAAGAGGTGGGCTCCCATGGCCTTGGGCAGCTCTGCCTCTGTGGCTTTGCAGGGTACAGCCCCACTCCTGGCTGCTTTCACAGGCTGGCGTTGAACGTCTGAGGCTTTTTTTTAAAAGCCTCACTCACTATCACAAGAACAGCAGCATGGG…
chr6	164969782	164969831	12	50	214	264	+	3564
chr1	93366441	93366541	12	101	258	359	+	3564
chr5	95949730	95949932	12	203	356	559	+	3564
chr5	95949930	95951804	12	1871	546	2417	-	3564
chr16	71580519	71580654	12	136	2416	2552	-	3564
chr6	166096733	166096783	12	51	2578	2629	+	3564
chr6	166096890	166096936	12	47	2622	2669	-	3564
chr6	115330521	115330747	12	231	2704	2935	+	3564
chr6	164970083	164970336	12	252	2950	3202	-	3564
chr6	164969690	164969831	12	142	3207	3349	-	3564
chr17	5077	5277	12	201	3363	3564	-	3564
