# Supplementary material for: Mitotic microhomology-mediated break-induced replication promotes chromoanasynthesis
Source: Nat Commun. 2026 Mar 3;17:3375. doi: 10.1038/s41467-026-70086-y (PMC13065848; doi:10.1038/s41467-026-70086-y)
Supplement: Supplementary file 6 — Supplementary Data 4 [file 41467_2026_70086_MOESM6_ESM.xlsx]

## Sheet: complex 111
chrom	rstart	rend	n_alignments	aln_size	qstart	qend	strand	qlen	seq
chr10	134751765	134753161	111	1396	1	1396	+	11947	TGGTGTCGAGAGAGGTAGCTTTTAAATGGTGATTTCCTTTATAGGTGTAAATTTTCCTTACACAAGTAACTTTTACTCTGTTTTCACAACTTCCTTTGTTAGCATTTTTTTTTCAAAATAATTAGCTTGGAATAATTTTTAAGCCAAAGGGACATATTTTGGGGTTGCATATTCTGGTTTCCTACCATTATATTTTGGGGTGGCATAGTTTGGTCTTATACACTGTGTTCTACTGGCAATGAAAAGAGTTCTTGTTTTTCCTCCAGCAATTTGTCATTTGTTAAAGAGCTTAGCAGTTCTAAGAGATATAGACCAGCTGTGCTATCTTTTTGTGGTTTTCAGTTCTCTAGTATGTTAAGCATCTTTTTGTAGGTGTACTTGCCATCTGTAGATCTTCTT…
chr1	7553934	7553770	111	164	1427	1591	-	11947
chr2	242692813	242692713	111	100	1595	1695	-	11947
chr14	3116080	3116303	111	223	1693	1916	+	11947
chr5	176269338	176269149	111	189	1917	2106	-	11947
chr20	78120	78168	111	48	2110	2158	+	11947
chr2	171950197	171950315	111	118	2158	2276	+	11947
chr22	20595826	20595922	111	96	2277	2373	+	11947
chr21	10840276	10840084	111	192	2374	2566	-	11947
chr4	164419808	164419899	111	91	2555	2647	+	11947
chr22	43093973	43094082	111	109	2650	2759	+	11947
chr2	114027097	114027189	111	92	2758	2850	+	11947
chr17	50649554	50649526	111	28	2851	2879	-	11947
chr2	114020825	114020845	111	20	2884	2904	+	11947
chr2	123809454	123809566	111	112	2905	3017	+	11947
chr8	99293784	99293827	111	43	3019	3062	+	11947
chr13	5786751	5786814	111	63	3055	3118	+	11947
chr15	37156101	37156159	111	58	3114	3172	+	11947
chr22	43101655	43101715	111	60	3171	3231	+	11947
chr15	37155484	37155577	111	93	3243	3336	+	11947
chr14	77452505	77452397	111	108	3340	3448	-	11947
chr4	164419843	164419932	111	89	3449	3538	+	11947
chr4	45294651	45294700	111	49	3560	3610	+	11947
chr16	95557358	95557118	111	240	3602	3846	-	11947
chr18	26161406	26161260	111	146	3846	3992	-	11947
chr2	140444036	140443988	111	48	4009	4057	-	11947
chr22	43094248	43094146	111	102	4058	4160	-	11947
chr22	15526028	15525920	111	108	4159	4267	-	11947
chr3	115244235	115244273	111	38	4275	4312	+	11947
chr12	66759078	66758893	111	185	4313	4497	-	11947
chr22	43094307	43094237	111	70	4499	4569	-	11947
chr3	125506786	125506671	111	115	4583	4698	-	11947
chr3	191350588	191350551	111	37	4713	4750	-	11947
chr4	63816289	63816367	111	78	4749	4827	+	11947
chr2	123809474	123809524	111	50	4831	4881	+	11947
chr9	76253397	76253298	111	99	4893	4992	-	11947
chr13	5787762	5787785	111	23	5002	5025	+	11947
chr1	211316144	211316181	111	37	5024	5061	+	11947
chr2	94010399	94010473	111	74	5079	5153	+	11947
chr17	50654828	50654792	111	36	5173	5209	-	11947
chr8	112499569	112499541	111	28	5206	5234	-	11947
chr22	43101708	43101789	111	81	5233	5314	+	11947
chr17	42636280	42636184	111	96	5318	5414	-	11947
chr3	116259247	116259219	111	28	5414	5442	-	11947
chr22	43103185	43103147	111	38	5442	5480	-	11947
chr9	134627777	134627832	111	55	5480	5534	+	11947
chr9	134627840	134627795	111	45	5532	5577	-	11947
chr4	164419842	164419750	111	92	5576	5668	-	11947
chr3	191348662	191348454	111	208	5666	5874	-	11947
chr2	171938890	171938788	111	102	5872	5974	-	11947
chr18	26161470	26161511	111	41	5974	6015	+	11947
chr17	24475431	24475380	111	51	6014	6065	-	11947
chr15	49716665	49716570	111	95	6062	6157	-	11947
chr4	164419888	164420003	111	115	6157	6272	+	11947
chr8	5930	5788	111	142	6272	6413	-	11947
chr8	16306643	16306562	111	81	6414	6495	-	11947
chr13	1953363	1953438	111	75	6516	6592	+	11947
chr2	92772985	92773048	111	63	6587	6652	+	11947
chr5	176269254	176269218	111	36	6644	6680	-	11947
chr9	49510231	49510151	111	80	6678	6758	-	11947
chr18	26161373	26161438	111	65	6759	6824	+	11947
chr6	68793156	68793243	111	87	6822	6909	+	11947
chr1	6006519	6006540	111	21	6908	6929	+	11947
chr4	5160355	5160319	111	36	6931	6967	-	11947
chr15	80343034	80342964	111	70	6966	7035	-	11947
chr9	14301472	14301519	111	47	7034	7081	+	11947
chr5	28490562	28490525	111	37	7079	7116	-	11947
chr3	93040463	93040387	111	76	7116	7192	-	11947
chr1	248378654	248378678	111	24	7192	7216	-	11947
chr5	28490426	28490491	111	65	7219	7284	+	11947
chr6	90812764	90812720	111	44	7283	7325	-	11947
chr2	114019807	114019719	111	88	7296	7386	-	11947
chr2	114026090	114026208	111	118	7391	7509	+	11947
chr22	43105343	43105425	111	82	7509	7591	+	11947
chr14	90253785	90253761	111	24	7593	7617	-	11947
chr8	109067851	109067889	111	38	7610	7648	+	11947
chr8	99293862	99293808	111	54	7649	7703	-	11947
chr12	3433170	3433116	111	54	7709	7763	-	11947
chr18	26161369	26161253	111	116	7764	7880	-	11947
chr5	83305910	83305936	111	26	7880	7906	+	11947
chr12	3441065	3441024	111	41	7890	7931	-	11947
chr16	95561630	95561678	111	48	7932	7980	+	11947
chr20	78943	78878	111	65	7982	8047	-	11947
chr5	24114171	24114098	111	73	8048	8121	-	11947
chr21	10916208	10916121	111	87	8120	8210	-	11947
chr3	191345004	191344945	111	59	8205	8263	-	11947
chr9	10662124	10662202	111	78	8259	8337	+	11947
chr15	49708824	49708665	111	159	8338	8497	-	11947
chr2	114030432	114030503	111	71	8487	8558	+	11947
chr1	128680432	128680314	111	118	8559	8677	-	11947
chr8	66708848	66708882	111	34	8675	8709	+	11947
chr18	26161253	26161325	111	72	8707	8779	+	11947
chr2	123809451	123809550	111	99	8775	8875	+	11947
chr20	51393194	51393040	111	154	8883	9037	-	11947
chr18	26161512	26161319	111	193	9051	9244	-	11947
chr3	191350770	191350810	111	40	9244	9284	+	11947
chr18	26161462	26161511	111	49	9284	9333	+	11947
chr2	114036625	114036687	111	62	9336	9398	+	11947
chr4	164470628	164470448	111	180	9399	9579	-	11947
chr8	112646723	112646612	111	111	9569	9680	-	11947
chr13	5787761	5787818	111	57	9681	9738	+	11947
chr2	171948819	171948904	111	85	9738	9822	+	11947
chr18	26161253	26161293	111	40	9821	9861	+	11947
chr8	5936	5801	111	135	9855	9990	-	11947
chr9	134628706	134628610	111	96	9987	10083	-	11947
chr12	3433096	3433196	111	100	10101	10201	+	11947
chr12	66764112	66764343	111	231	10196	10427	+	11947
chr5	176268691	176268561	111	130	10428	10558	-	11947
chr8	115052694	115052498	111	196	10559	10755	-	11947
chr17	54469970	54469864	111	106	10756	10862	-	11947
chr10	134752849	134751765	111	1084	10863	11947	-	11947
