# Supplementary material for: Mitotic microhomology-mediated break-induced replication promotes chromoanasynthesis
Source: Nat Commun. 2026 Mar 3;17:3375. doi: 10.1038/s41467-026-70086-y (PMC13065848; doi:10.1038/s41467-026-70086-y)
Supplement: Supplementary file 7 — Supplementary Data 5 [file 41467_2026_70086_MOESM7_ESM.xlsx]

## Sheet: insertion hotspots in cpx111
chrom	rstart	rend	strand	insertion hotspot
chr1	7553934	7553770	-
chr1	211316144	211316181	+
chr1	6006519	6006540	+
chr1	248378654	248378678	-
chr1	128680432	128680314	-
chr10	134751765	134753161	+
chr10	134752849	134751765	-
chr12	66759078	66758893	-
chr12	3433170	3433116	-	1
chr12	3441065	3441024	-	1
chr12	3433096	3433196	+	1
chr12	66764112	66764343	+
chr13	5786751	5786814	+	2
chr13	5787762	5787785	+	2
chr13	5787761	5787818	+	2
chr13	1953363	1953438	+
chr14	3116080	3116303	+
chr14	77452505	77452397	-
chr14	90253785	90253761	-
chr15	37156101	37156159	+	3
chr15	37155484	37155577	+	3
chr15	49716665	49716570	-	4
chr15	49708824	49708665	-	4
chr15	80343034	80342964	-
chr16	95557358	95557118	-	5
chr16	95561630	95561678	+	5
chr17	50649554	50649526	-	6
chr17	50654828	50654792	-	6
chr17	42636280	42636184	-
chr17	24475431	24475380	-
chr17	54469970	54469864	-
chr18	26161406	26161260	-	7
chr18	26161470	26161511	+	7
chr18	26161373	26161438	+	7
chr18	26161369	26161253	-	7
chr18	26161253	26161325	+	7
chr18	26161512	26161319	-	7
chr18	26161462	26161511	+	7
chr18	26161253	26161293	+	7
chr2	242692813	242692713	-
chr2	171950197	171950315	+	8
chr2	171938890	171938788	-	8
chr2	171948819	171948904	+	8
chr2	114027097	114027189	+	9
chr2	114020825	114020845	+	9
chr2	114019807	114019719	-	9
chr2	114026090	114026208	+	9
chr2	114030432	114030503	+	9
chr2	114036625	114036687	+	9
chr2	123809454	123809566	+	10
chr2	123809474	123809524	+	10
chr2	123809451	123809550	+	10
chr2	140444036	140443988	-
chr2	94010399	94010473	+
chr2	92772985	92773048	+
chr20	78120	78168	+	11
chr20	78943	78878	-	11
chr20	51393194	51393040	-
chr21	10840276	10840084	-
chr21	10916208	10916121	-
chr22	20595826	20595922	+
chr22	43093973	43094082	+	12
chr22	43101655	43101715	+	12
chr22	43094248	43094146	-	12
chr22	43094307	43094237	-	12
chr22	43101708	43101789	+	12
chr22	43103185	43103147	-	12
chr22	43105343	43105425	+	12
chr22	15526028	15525920	-
chr3	115244235	115244273	+
chr3	125506786	125506671	-
chr3	191350588	191350551	-	13
chr3	191348662	191348454	-	13
chr3	191345004	191344945	-	13
chr3	191350770	191350810	+	13
chr3	116259247	116259219	-
chr3	93040463	93040387	-
chr4	164419808	164419899	+	14
chr4	164419843	164419932	+	14
chr4	164419842	164419750	-	14
chr4	164419888	164420003	+	14
chr4	164470628	164470448	-	14
chr4	45294651	45294700	+
chr4	63816289	63816367	+
chr4	5160355	5160319	-
chr5	176269338	176269149	-	15
chr5	176269254	176269218	-	15
chr5	176268691	176268561	-	15
chr5	28490562	28490525	-	16
chr5	28490426	28490491	+	16
chr5	83305910	83305936	+
chr5	24114171	24114098	-
chr6	68793156	68793243	+
chr6	90812764	90812720	-
chr8	99293784	99293827	+	17
chr8	99293862	99293808	-	17
chr8	112499569	112499541	-
chr8	5930	5788	-	18
chr8	5936	5801	-	18
chr8	16306643	16306562	-
chr8	109067851	109067889	+
chr8	66708848	66708882	+
chr8	112646723	112646612	-
chr8	115052694	115052498	-
chr9	76253397	76253298	-
chr9	134627777	134627832	+	19
chr9	134627840	134627795	-	19
chr9	134628706	134628610	-	19
chr9	49510231	49510151	-
chr9	14301472	14301519	+
chr9	10662124	10662202	+
