# Supplementary material for: Mitotic microhomology-mediated break-induced replication promotes chromoanasynthesis
Source: Nat Commun. 2026 Mar 3;17:3375. doi: 10.1038/s41467-026-70086-y (PMC13065848; doi:10.1038/s41467-026-70086-y)
Supplement: Supplementary file 10 — Supplementary Data 8 [file 41467_2026_70086_MOESM10_ESM.xlsx]

## Sheet: complex 6
chrom	rstart	rend	n_alignments	aln_size	qstart	qend	strand	qlen	seq
chr13	113560003	113561783	6	1766	0	1766	-	25078	CTTGGTGTCGAGAGAGGTAGCTTTTAAATGGTGATTTCCTTTATAGATGTAAATTTTCCTTACACAAGTGTAACTTCTACTCCTGTTTTCACAACTTCCTTTGTTAGCATTTTTTTTCAAAATAATTAGCTTGGAATAATTGTTAAGCCAAAGGGACATATTTTGGGGTTTCATATTCTGGTTTCCTACCATTATATTTTGGGGTGGCATATTTTGGTCTTATACACTGTGTTCCACCGGCAATGAAAAGAGTTCTTGTTTTTCCTCCAGCAATTTGTCATTTGTTAAAGAGTTTAGCAGTTCTAAGAGATACAGACCAGCTGTGCTATCTTTTTGTGGTTTTCAGTTCTCTAGTATGTTGAGCATCTTTTTGTAAGTGTACTTGCCATCTGTAGATCT…
chr10	128873402	128873561	6	152	1764	1916	-	25078
chr22	18592914	18597624	6	4652	1935	6587	+	25078
chr22	18580655	18597624	6	16854	6283	23137	-	25078
chr10	128873402	128873561	6	152	23158	23310	+	25078
chr13	113560002	113561783	6	1770	23308	25078	+	25078
