# Supplementary material for: Mitotic microhomology-mediated break-induced replication promotes chromoanasynthesis
Source: Nat Commun. 2026 Mar 3;17:3375. doi: 10.1038/s41467-026-70086-y (PMC13065848; doi:10.1038/s41467-026-70086-y)
Supplement: Supplementary file 11 — Supplementary Data 9 [file 41467_2026_70086_MOESM11_ESM.xlsx]

## Sheet: complex 21
chrom	rstart	rend	n_alignments	aln_size	qstart	qend	strand	qlen	seq
chr1	5420	5495	21	75	0	75	-	6949	CTTGGTGTCGAGAGAGTAGCTTTTAAATGGGGATTTCCTTTATAGATGTAAATTTTCCTTACACAAGGGTAACTTAATCATATCTACATTGAATAAGGTTTATTACATTAGAGCTGTACTTCACGCAGGTTTTGGGAAGAACTTTTGTCTGATTAGTCATTGTAATCAGGTATTTGTAGGAAGAAGTGTTAATTCCTGGAATGGACAACCAATTAGTCATGTCTACAGTCAGCATAATGGTTGGCATCCAGCCCTGTGCTTTCTGATCTCCTACAGCAGATACAGAACAGGAAGCGACCACGTGCTTCTACTAGAACGAAAGCGTATCCTTTCACACCATGAGGCCCCTGTGAAACCTCATTCCTGGATGTCTGAATCCTTAAAACCTCAACCACAAGC…
chr16	13344216	13344917	21	695	70	765	-	6949
chr2	242622640	242622721	21	81	762	843	+	6949
chr16	18105617	18105698	21	80	839	919	+	6949
chr3	197395449	197395508	21	60	916	976	-	6949
chr16	15194172	15194952	21	777	973	1750	-	6949
chr3	197439222	197439327	21	108	1803	1911	-	6949
chr16	13341476	13341573	21	97	1919	2016	+	6949
chr16	14334299	14334361	21	63	2014	2077	+	6949
chr16	13608123	13608194	21	72	2124	2196	+	6949
chr5	165138911	165139163	21	249	2232	2481	-	6949
chr16	15191694	15192026	21	341	2474	2815	-	6949
chr16	13344932	13345135	21	207	2812	3019	+	6949
chr3	198126818	198127087	21	270	3030	3300	-	6949
chr16	13341910	13341960	21	51	3298	3349	-	6949
chr3	197395824	197395979	21	155	3344	3499	+	6949
chr3	197438112	197438318	21	207	3497	3704	+	6949
chr16	13341689	13342671	21	987	3700	4687	-	6949
chr16	13611270	13611367	21	98	4685	4783	-	6949
chr16	13611184	13611608	21	425	4786	5211	-	6949
chr1	3739	5479	21	1743	5206	6949	+	6949
