# Supplementary material for: Mitotic microhomology-mediated break-induced replication promotes chromoanasynthesis
Source: Nat Commun. 2026 Mar 3;17:3375. doi: 10.1038/s41467-026-70086-y (PMC13065848; doi:10.1038/s41467-026-70086-y)
Supplement: Supplementary file 12 — Supplementary Data 10 [file 41467_2026_70086_MOESM12_ESM.xlsx]

## Sheet: Sheet1
chrom	rstart	rend	n_alignments	aln size	qstart	qend	strand	qlen	seq part 1
chr5	182040479	182040629	134	150	0	150	+	40146	CTTGGTGTCAGAGAGTAGCTTTTAAATGGTGATTTCCTTTATAGGTGTAAATTTTCCTTACACAAGTAACTTTTACTCTGTTTTTCACAACTTCCTTTACATTAGCATTTTTTTTTCAAAATAATTAGCTTGGAATAATTTTAAGCCAAATCTATTATATACTCTACATGAAATATCAAATTTCACAAACTATATATTATATACTGTACATAAAATATCAAAGTACCCAAGGTATATATTCTATACTGCACAAAAAATATCAAAGTACAAAATCATGTATTATATACTGTACATAAAATATGAAAGTACATCAAATATATATTTTATTCTGTACATAAAATATCAAAGTACACCAGATATATAATCTATAGTGTACATAAAATATCAAAGTTCCCAAAC…
chr13	438369	441275	134	2885	152	3037	+	40146
chr17	82227055	82227493	134	434	3039	3473	+	40146	seq part 2
chr17	82227482	82227098	134	331	3455	3786	-	40146	GGCCAGGGCTCTAACCCGTGGTACTACTGTAGGGCTGGCAGGGCCTGGGCGTGGGGACCAGGCAGAGCTGGGGTTGAGCCCTGCCAGCCTACAGTGAGTGCCACACAGAGCCCCGGCCTGCAGGGGCTGTCTGTGGCAGCAGGAAGTCCTCAGCGGAGGGCTCCCAGCTGCCGCCAGTCAAGAATATCAGGCTGCCTCAGGGAAATCCCTTCTCCAATGCCTCTTTGGCCGCACAGGGAGCCCCTGTGTGTCCCCCGCCCCAGGGTCTCTGCTGGACAGAGAGGCTGCAGCAGCCGGGCGGGGCCAAATGCATGCTTCCATCCTCCCTCAGGCTCAGCTGGGGAGGAAGGTGCTGAGAGGAGGGGAGGTGGCCTCTGAGCTCACTCAGGCCTCCCCAGC…
chr17	82227129	82227493	134	365	3805	4170	+	40146
chr17	82227076	82227493	134	355	4138	4493	-	40146
chr17	82227113	82227493	134	375	4481	4856	+	40146
chr17	82227461	82227268	134	163	4856	5019	-	40146
chr17	82227090	82227493	134	401	5131	5532	+	40146
chr17	82227218	82227493	134	243	5499	5742	-	40146
chr17	82227076	82227493	134	421	5816	6237	+	40146
chr17	82227461	82227375	134	76	6237	6313	-	40146
chr17	82227231	82227121	134	97	6376	6473	-	40146
chr17	82227096	82227493	134	399	6482	6881	+	40146
chr17	82227302	82227493	134	163	6847	7010	-	40146
chr17	82227258	82227488	134	227	7048	7275	+	40146
chr17	82227301	82227493	134	191	7247	7438	-	40146
chr17	82227209	82227490	134	276	7455	7731	+	40146
chr17	82227166	82227482	134	294	7715	8009	-	40146
chr17	82227113	82227493	134	367	8070	8437	+	40146
chr17	82227076	82227493	134	331	8404	8735	-	40146
chr17	82227113	82227491	134	382	8723	9105	+	40146
chr17	82227464	82227343	134	66	9105	9171	-	40146
chr17	82227076	82227493	134	416	9273	9689	+	40146
chr17	82227231	82227493	134	253	9656	9909	-	40146
chr17	82227278	82227493	134	209	9940	10149	+	40146
chr17	82227461	82227332	134	96	10149	10245	-	40146
chr17	82227311	82227469	134	147	10268	10415	+	40146
chr17	82227483	82227307	134	134	10417	10551	-	40146
chr17	82227198	82227491	134	289	10568	10857	+	40146
chr17	82227331	82227493	134	151	10826	10977	-	40146
chr17	82227303	82227482	134	171	11003	11174	+	40146
chr17	82227198	82227493	134	276	11155	11431	-	40146
chr17	82227275	82227493	134	215	11422	11637	+	40146
chr17	82227351	82227482	134	129	11618	11747	-	40146
chr17	82227290	82227493	134	207	11775	11982	+	40146
chr17	82227461	82227386	134	60	11982	12042	-	40146
chr17	82227329	82227282	134	48	12062	12110	-	40146
chr17	82227204	82227493	134	282	12114	12396	+	40146
chr17	82227076	82227367	134	269	12445	12714	-	40146
chr17	82227113	82227493	134	373	12702	13075	+	40146
chr17	82227113	82227485	134	326	13050	13376	-	40146
chr17	82227076	82227482	134	391	13364	13755	+	40146
chr17	82227266	82227490	134	220	13739	13959	-	40146
chr17	82227199	82227493	134	289	13943	14232	+	40146
chr17	82227076	82227482	134	403	14213	14616	-	40146
chr17	82227113	82227477	134	342	14604	14946	+	40146
chr17	82227467	82227382	134	70	14946	15016	-	40146
chr17	82227190	82227137	134	52	15156	15208	-	40146
chr17	82227159	82227493	134	326	15209	15535	+	40146
chr17	82227257	82227493	134	202	15501	15703	-	40146
chr17	82227198	82227493	134	294	15673	15967	+	40146
chr17	82227075	82227347	134	261	16027	16288	-	40146
chr17	82227114	82227493	134	369	16276	16645	+	40146
chr17	82227113	82227490	134	324	16615	16939	-	40146
chr17	82227076	82227493	134	412	16927	17339	+	40146
chr17	82227402	82227368	134	35	17371	17406	-	40146
chr17	82227226	82227126	134	80	17483	17563	-	40146
chr17	82227076	82227482	134	404	17564	17968	+	40146
chr17	82227198	82227493	134	280	17949	18229	-	40146
chr17	82227274	82227493	134	216	18219	18435	+	40146
chr17	82227198	82227493	134	267	18403	18670	-	40146
chr17	82227266	82227493	134	229	18651	18880	+	40146
chr17	82227099	82227493	134	392	18846	19238	-	40146
chr17	82227246	82227482	134	229	19306	19535	+	40146
chr17	82227475	82227436	134	37	19535	19572	-	40146
chr17	82227198	82227493	134	292	19646	19938	+	40146
chr17	82227159	82227493	134	327	19905	20232	-	40146
chr17	82227128	82227474	134	348	20224	20572	+	40146
chr17	82227113	82227379	134	257	20622	20879	-	40146
chr17	82227076	82227493	134	392	20867	21259	+	40146
chr17	82227217	82227489	134	244	21230	21474	-	40146
chr17	82227282	82227481	134	199	21485	21684	+	40146
chr17	82227076	82227479	134	391	21672	22063	-	40146
chr17	82227113	82227493	134	380	22051	22431	+	40146
chr17	82227076	82227470	134	391	22421	22812	-	40146
chr17	82227113	82227493	134	362	22800	23162	+	40146
chr17	82227113	82227493	134	342	23129	23471	-	40146
chr17	82227076	82227493	134	417	23459	23876	+	40146
chr17	82227327	82227491	134	161	23845	24006	-	40146
chr17	82227283	82227493	134	218	24100	24318	+	40146
chr17	82227461	82227433	134	29	24318	24347	-	40146
chr17	82227303	82227493	134	188	24437	24625	+	40146
chr17	82227461	82227285	134	138	24625	24763	-	40146
chr17	82227198	82227493	134	284	24768	25052	+	40146
chr17	82227381	82227309	134	65	25097	25162	-	40146
chr17	82227291	82227466	134	170	25163	25333	+	40146
chr17	82227311	82227485	134	172	25332	25504	-	40146
chr17	82227209	82227490	134	276	25534	25810	+	40146
chr17	82227076	82227482	134	371	25794	26165	-	40146
chr17	82227114	82227482	134	361	26154	26515	+	40146
chr17	82227465	82227207	134	219	26517	26736	-	40146
chr17	82227076	82227493	134	416	26812	27228	+	40146
chr17	82227113	82227493	134	314	27195	27509	-	40146
chr17	82227076	82227500	134	409	27497	27906	+	40146
chr17	77390264	77390301	134	38	27928	27966	+	40146
chr17	82227198	82227493	134	297	28018	28315	+	40146
chr17	82227076	82227482	134	355	28296	28651	-	40146
chr17	82227113	82227494	134	374	28639	29013	+	40146
chr17	82227076	82227443	134	318	29025	29343	-	40146
chr17	82227113	82227493	134	382	29331	29713	+	40146
chr17	82227113	82227493	134	322	29680	30002	-	40146
chr17	82227076	82227493	134	406	29990	30396	+	40146
chr17	82227461	82227325	134	102	30396	30498	-	40146
chr17	82227195	82227493	134	288	30517	30805	+	40146
chr17	82227198	82227493	134	275	30772	31047	-	40146
chr17	82227276	82227493	134	213	31039	31252	+	40146
chr17	82227088	82227490	134	365	31225	31590	-	40146
chr17	82227118	82227493	134	375	31593	31968	+	40146
chr17	82227461	82227440	134	21	31968	31989	-	40146
chr3	63975104	63975084	134	20	32000	32020	-	40146
chr16	94596913	94596885	134	28	32076	32104	-	40146
chr17	82227076	82227224	134	148	32114	32262	-	40146
chr17	82227113	82227491	134	383	32250	32633	+	40146
chr17	82227451	82227142	134	248	32640	32888	-	40146
chr17	82227079	82227493	134	372	32908	33280	+	40146
chr17	82227198	82227493	134	285	33247	33532	-	40146
chr17	82227257	82227494	134	233	33501	33734	+	40146
chr17	82227114	82227427	134	289	33753	34042	-	40146
chr17	82227099	82227493	134	366	34036	34402	+	40146
chr17	82227301	82227493	134	184	34369	34553	-	40146
chr17	82227197	82227493	134	296	34549	34845	+	40146
chr17	82227266	82227493	134	190	34812	35002	-	40146
chr17	82227198	82227493	134	288	34983	35271	+	40146
chr17	82227113	82227493	134	303	35241	35544	-	40146
chr17	82227076	82227493	134	398	35532	35930	+	40146
chr17	82227307	82227470	134	139	35920	36059	-	40146
chr17	82227206	82227493	134	284	36077	36361	+	40146
chr17	82227461	82227397	134	50	36361	36411	-	40146
chr17	82227287	82227207	134	75	36477	36552	-	40146
chr17	82227281	82227479	134	199	36557	36756	+	40146
chr17	82227055	82227477	134	381	36743	37124	-	40146
chr13	438360	441275	134	2880	37125	40005	-	40146
chr7	6670	6819	134	146	40000	40146	+	40146
