# Supplementary material for: Mitotic microhomology-mediated break-induced replication promotes chromoanasynthesis
Source: Nat Commun. 2026 Mar 3;17:3375. doi: 10.1038/s41467-026-70086-y (PMC13065848; doi:10.1038/s41467-026-70086-y)
Supplement: Supplementary file 13 — Supplementary Data 11 [file 41467_2026_70086_MOESM13_ESM.xlsx]

## Sheet: complex 10
chrom	rstart	rend	n_alignments	aln_size	qstart	qend	strand	qlen	seq
chr8	5468	5708	10	237	0	237	+	5330	GTGTCGAGAGAGGTAGCTTTTAAATAGTGATTTCCTTTATAGATGTAAATTTTCCTTACACAAGTGTAACTTCTCTGTTTCTAACTTCCTTTGTTAGCATTTTTTTTTTCAAAATAATTAGCTTGGAATAATTCTTAAGCCAAAGGGACATATTTTGGGGTTGCATATTCTGGTTTCCTACCATTATATTTTGGGGTGGCATATTTTTGGTCTTATACACTGTGTTCCACCGGCAATGAAAGAGTTCTTGTTTTTCCTCCAGCAATTTGTCATTTGTTAAAGAGTTTAGCAGTTCTAAGAGATATAGACCAGCTGTGCTATCTTTTTGTGGTTTTCAGTTCTCTGGTATGTTGAGCATCTTTTTGTAAGTGTACTTGCCATCTGTAGATCTTCTTTAAT…
chr8	38147650	38147761	10	105	266	371	-	5330
chr8	38147220	38147640	10	421	371	792	+	5330
chr19	193858	193913	10	55	792	847	+	5330
chr7	109854	110548	10	695	847	1542	-	5330
chr8	38146834	38147065	10	238	1538	1776	+	5330
chr8	38146470	38146603	10	133	1771	1904	-	5330
chr8	38146607	38146837	10	224	1899	2123	+	5330
chr1p	35	1153	10	1126	2120	3246	-	5330
chr8	3625	5716	10	2092	3238	5330	-	5330
