# Supplementary material for: Mitotic microhomology-mediated break-induced replication promotes chromoanasynthesis
Source: Nat Commun. 2026 Mar 3;17:3375. doi: 10.1038/s41467-026-70086-y (PMC13065848; doi:10.1038/s41467-026-70086-y)
Supplement: Supplementary file 14 — Supplementary Data 12 [file 41467_2026_70086_MOESM14_ESM.xlsx]

## Sheet: complex 9
chrom	rstart	rend	n_alignments	aln_size	qstart	qend	strand	qlen	seq
chr16	96324292	96326014	9	1674	3	1677	-	3591	CTTGGTGTCGAGAGAGGTAGCTTTTAAATGGTGATTTCCCCATAGGTGTAAATTTTCCTTACACAAGTAACTTTTACTCTGATACCATGAAGAAGAAATAAATCTCAGGACCCAAATCACTAAGCCAAGGGAAAAATTGGCCAGAGCTATAGGCAAACCTCTTCCTCATTTCTATTCTAACTAAGATAGCTACAAAGATAAAAAGCTACACACCTCACTCACAATTTGCCCACAAAAAATTCTTTTGGACAAAGGACAGACAGCACTCAAAGTCATCCCTCACCTGAGACAGATGCATATCTGATTACTTCCTCTGCCCTATTATTTATGTAAAAATACAGATTTAAGATGAAACCGGACTAAATTGTGTGTATTCAATGGAAATGATGAAGGATTCAA…
chr6	172120889	172121274	9	396	1682	2078	+	3591
chr17	39852	39900	9	50	2072	2122	-	3591
chr17	38387	38508	9	121	2121	2242	-	3591
chr17	37932	38389	9	456	2234	2690	+	3591
chr17	38509	38860	9	349	2692	3041	-	3591
chr13	113561771	113561844	9	73	3034	3107	-	3591
chr17	38848	39260	9	409	3105	3514	+	3591
chr10	134751763	134751844	9	81	3510	3591	+	3591
