# Supplementary material for: Mitotic microhomology-mediated break-induced replication promotes chromoanasynthesis
Source: Nat Commun. 2026 Mar 3;17:3375. doi: 10.1038/s41467-026-70086-y (PMC13065848; doi:10.1038/s41467-026-70086-y)
Supplement: Supplementary file 17 — Source Data [file 41467_2026_70086_MOESM17_ESM.zip]

Archive with 21 entries (20 files):
- Ngo et al source data file/
- Ngo et al source data file/Fig.1.xlsx
- __MACOSX/Ngo et al source data file/._Fig.1.xlsx
- Ngo et al source data file/.DS_Store
- __MACOSX/Ngo et al source data file/._.DS_Store
- Ngo et al source data file/Fig.6.xlsx
- __MACOSX/Ngo et al source data file/._Fig.6.xlsx
- Ngo et al source data file/Supp.Fig.1-4.xlsx
- __MACOSX/Ngo et al source data file/._Supp.Fig.1-4.xlsx
- Ngo et al source data file/Fig.5.xlsx
- __MACOSX/Ngo et al source data file/._Fig.5.xlsx
- Ngo et al source data file/Fig.4.xlsx
- __MACOSX/Ngo et al source data file/._Fig.4.xlsx
- Ngo et al source data file/Fig.3.xlsx
- __MACOSX/Ngo et al source data file/._Fig.3.xlsx
- Ngo et al source data file/Supp.Fig.5-8.xlsx
- __MACOSX/Ngo et al source data file/._Supp.Fig.5-8.xlsx
- Ngo et al source data file/Supp.Fig.9-11.xlsx
- __MACOSX/Ngo et al source data file/._Supp.Fig.9-11.xlsx
- Ngo et al source data file/Fig.2.xlsx
- __MACOSX/Ngo et al source data file/._Fig.2.xlsx
