# Supplementary material for: Mitotic microhomology-mediated break-induced replication promotes chromoanasynthesis
Source: Nat Commun. 2026 Mar 3;17:3375. doi: 10.1038/s41467-026-70086-y (PMC13065848; doi:10.1038/s41467-026-70086-y)
Supplement: Supplementary file 17 — Source Data [file 41467_2026_70086_MOESM17_ESM.zip › Ngo et al source data file/Fig.1.xlsx]

## Sheet: Fig.1c
		WI38	MRC5	HCA2	IMR90
		18	17	11	18
		14	17	10	16
		12	13	10	15
		10	12	10	15
		10	12	10	14
		9	11	9	14
		9	9	9	14
		9	8	8	14
		9	8	8	14
		9	8	8	14
		9	7	8	14
		9	7	8	14
		9	7	8	14
		9	7	8	14
		8	7	8	14
		8	7	8	14
		8	7	8	14
		8	7	8	13
		8	7	7	13
		8	7	7	13
		8	7	7	13
		8	7	7	13
		7	7	7	13
		7	7	7	13
		7	7	7	13
		7	7	7	13
		7	7	7	13
		7	7	7	13
		7	7	7	13
		7	7	7	13
		7	7	7	13
		7	7	7	13
		7	7	7	12
		7	7	7	12
		7	7	7	12
		6	7	7	12
		6	7	7	12
		6	7	7	12
		6	7	6	12
		6	7	6	12
		6	7	6	12
		6	7	6	12
		6	7	6	12
		6	7	6	12
		6	7	6	12
		6	7	6	12
		6	7	6	12
		6	7	6	12
		6	7	6	12
		6	7	6	12
		6	7	6	12
		6	7	6	12
		6	6	6	12
		6	6	6	12
		6	6	6	12
		6	6	6	12
		6	6	6	12
		6	6	6	12
		6	6	6	12
		6	6	6	12
		6	6	6	12
		6	6	6	12
		6	6	6	12
		6	6	6	12
		6	6	6	12
		6	6	6	12
		6	6	6	12
		6	6	6	12
		6	6	6	12
		6	6	6	12
		6	6	6	12
		6	6	6	11
		6	6	6	11
		6	6	6	11
		6	6	6	11
		6	6	6	11
		6	6	6	11
		6	6	6	11
		6	6	6	11
		6	6	6	11
		6	6	6	11
		6	6	6	11
		6	6	6	11
		6	6	6	11
		6	6	6	11
		6	6	6	11
		6	6	6	11
		6	6	6	11
		6	6	6	11
		6	6	6	11
		6	6	6	11
		6	6	6	11
		6	6	6	11
		6	6	6	11
		6	6	6	11
		6	6	6	11
		6	6	6	11
		6	6	6	11
		6	6	6	11
		6	6	6	11
		6	6	6	11
		6	6	6	11
		6	6	6	11
		6	6	6	11
		6	6	6	11
		6	6	6	11
		6	6	6	11
		6	6	6	11
		6	6	6	11
		6	6	6	11
		6	6	6	11
		6	6	6	11
		6	6	6	11
		6	6	6	11
		6	6	6	11
		6	6	6	11
		6	6	6	11
		6	6	6	11
		6	6	6	11
		6	6	6	11
		6	6	6	11
		6	6	6	11
		6	6	6	11
		6	6	6	11
		6	6	6	11
		6	6	6	11
		6	6	6	11
		6	6	6	11
		6	6	6	11
		6	6	6	11
		6	6	6	11
		6	6	6	11
		6	6	6	11
		6	6	6	11
		6	6	6	11
		6	6	6	11
		6	6	6	11
		6	6	6	11
		6	6	6	11
		6	6	6	11
		6	6	6	11
		6	6	6	11
		6	6	6	11
		6	6	6	11
		6	6	6	11
		6	6	6	11
		6	6	6	11
		6	6	6	11
		6	6	6	11
		6	6	6	11
		6	6	6	11
		6	6	6	11
		6	6	6	11
		6	6	6	11
		6	6	6	11
		6	6	6	11
		6	6	6	11
		6	6	5	10
		6	6	5	10
		6	6	5	10
		6	6	5	10
		6	6	5	10
		6	6	5	10
		6	6	5	10
		6	6	5	10
		6	6	5	10
		6	6	5	10
		6	6	5	10
		6	6	5	10
		6	6	5	10
		6	6	5	10
		6	6	5	10
		6	6	5	10
		6	6	5	10
		6	6	5	10
		6	6	5	10
		6	6	5	10
		6	6	5	10
		6	6	5	10
		6	6	5	10
		6	6	5	10
		6	6	5	10
		6	6	5	10
		6	6	5	10
		6	6	5	10
		6	6	5	10
		6	6	5	10
		6	6	5	10
		6	6	5	10
		6	6	5	10
		6	6	5	10
		6	6	5	10
		6	6	5	10
		6	6	5	10
		6	6	5	10
		6	6	5	10
		6	6	5	10
		6	6	5	10
		6	6	5	10
		6	6	5	10
		6	6	5	10
		6	6	5	10
		6	6	5	10
		6	6	5	10
		6	6	5	10
		6	6	5	10
		6	6	5	10
		6	6	5	10
		6	6	5	10
		6	6	5	10
		6	6	5	10
		6	6	5	10
		6	6	5	10
		6	6	5	10
		6	6	5	10
		6	6	5	10
		6	6	5	10
		6	6	5	10
		6	6	5	10
		6	6	5	10
		6	6	5	10
		6	6	5	10
		6	6	5	10
		6	6	5	10
		6	6	5	10
		6	6	5	10
		6	6	5	10
		6	6	5	10
		6	6	5	10
		6	6	5	10
		6	6	5	10
		6	6	5	10
		6	6	5	10
		6	6	5	10
		6	6	5	10
		6	6	5	10
		6	6	5	10
		6	6	5	10
		6	6	5	10
		6	6	5	10
		6	6	5	10
		6	6	5	10
		6	6	5	10
		6	6	5	10
		6	6	5	10
		6	6	5	10
		6	6	5	10
		6	6	5	10
		6	6	5	10
		6	6	5	10
		6	6	5	10
		6	6	5	10
		6	6	5	10
		6	6	5	10
		6	6	5	10
		6	6	5	10
		6	6	5	10
		6	6	5	10
		6	6	5	10
		6	6	5	10
		6	6	5	10
		6	6	5	10
		6	6	5	10
		6	6	5	10
		6	6	5	10
		6	6	5	10
		6	6	5	10
		6	6	5	10
		6	6	5	10
		6	6	5	10
		6	6	5	10
		6	6	5	10
		6	6	5	10
		6	6	5	10
		6	6	5	10
		6	6	5	10
		6	6	5	10
		6	6	5	10
		6	6	5	10
		6	6	5	10
		6	6	5	10
		6	6	5	10
		6	6	5	10
		6	6	5	10
		6	6	5	10
		6	6	5	10
		6	6	5	10
		6	6	5	10
		6	6	5	10
		6	6	5	10
		6	6	5	10
		6	6	5	10
		6	6	5	10
		6	6	5	10
		6	6	5	10
		6	6	5	10
		6	6	5	10
		6	6	5	10
		6	6	5	10
		6	6	5	10
		6	6	5	10
		6	6	5	10
		6	6	5	10
		6	6	5	10
		6	6	5	10
		6	6	5	10
		6	6	5	10
		6	6	5	10
		6	6	5	10
		6	6	5	9
		6	6	5	9
		6	6	5	9
		6	6	5	9
		6	6	5	9
		6	6	5	9
		6	6	5	9
		6	6	5	9
		6	6	5	9
		6	6	5	9
		6	6	5	9
		6	6	5	9
		6	6	5	9
		6	6	5	9
		6	6	5	9
		6	6	5	9
		6	6	5	9
		6	6	5	9
		6	6	5	9
		6	6	5	9
		6	6	5	9
		6	6	5	9
		6	6	5	9
		6	6	5	9
		6	6	5	9
		6	6	5	9
		6	6	5	9
		6	6	5	9
		6	6	5	9
		6	6	5	9
		6	6	5	9
		6	6	5	9
		6	6	5	9
		6	6	5	9
		6	6	5	9
		6	6	5	9
		6	6	5	9
		6	6	5	9
		6	6	5	9
		6	6	5	9
		6	6	5	9
		6	6	5	9
		6	6	5	9
		6	6	5	9
		6	6	5	9
		6	6	5	9
		6	6	5	9
		6	6	5	9
		6	6	5	9
		6	6	5	9
		6	6	5	9
		6	6	5	9
		6	6	5	9
		6	6	5	9
		6	6	5	9
		6	6	5	9
		6	6	5	9
		6	6	5	9
		6	6	5	9
		6	6	5	9
		6	6	5	9
		6	6	5	9
		6	6	5	9
		6	6	5	9
		6	6	5	9
		6	6	5	9
		6	6	5	9
		6	6	5	9
		6	6	5	9
		6	6	5	9
		6	6	5	9
		6	6	5	9
		6	6	5	9
		6	6	5	9
		6	6	5	9
		6	6	5	9
		6	6	5	9
		6	6	5	9
		6	6	5	9
		6	6	5	9
		6	6	5	9
		6	6	5	9
		6	6	5	9
		6	6	5	9
		6	6	5	9
		6	6	5	9
		6	6	5	9
		6	6	5	9
		6	6	5	9
		6	6	5	9
		6	6	5	9
		6	6	5	9
		6	6	5	9
		6	6	5	9
		6	6	5	9
		6	6	5	9
		6	6	5	9
		6	6	5	9
		6	6	5	9
		6	6	5	9
		6	6	5	9
		6	6	5	9
		6	6	5	9
		6	6	5	9
		6	6	5	9
		6	6	5	9
		6	6	5	9
		6	6	5	9
		6	6	5	9
		6	6	5	9
		6	6	5	9
		6	6	5	9
		6	6	5	9
		6	6	5	9
		6	6	5	9
		6	6	5	9
		6	6	5	9
		6	6	5	9
		6	6	5	9
		6	6	5	9
		6	6	5	9
		6	6	5	9
		6	6	5	9
		6	6	5	9
		6	6	5	9
		6	6	5	9
		6	6	5	9
		6	6	5	9
		6	6	5	9
		6	6	5	9
		6	6	5	9
		6	6	5	9
		6	6	5	9
		6	6	5	9
		6	6	5	9
		6	6	5	9
		6	6	5	9
		6	6	5	9
		6	6	5	9
		6	6	5	9
		6	6	5	9
		6	6	5	9
		6	6	5	9
		6	6	5	9
		6	6	5	9
		6	6	5	9
		6	6	5	9
		6	6	5	9
		6	6	5	9
		6	6	5	9
		6	6	5	9
		6	6	5	9
		6	6	5	9
		6	6	5	9
		6	6	5	9
		6	6	5	9
		6	6	5	9
		6	6	5	9
		6	6	5	9
		6	6	5	9
		5	6	5	9
		5	6	5	9
		5	6	5	9
		5	6	5	9
		5	6	5	9
		5	6	5	9
		5	6	5	9
		5	6	5	9
		5	6	5	9
		5	6	5	9
		5	6	5	9
		5	6	5	9
		5	6	5	9
		5	6	5	9
		5	6	5	9
		5	6	5	9
		5	6	5	9
		5	6	5	9
		5	6	5	9
		5	6	5	9
		5	6	5	9
		5	6	5	9
		5	6	5	9
		5	6	5	9
		5	6	5	9
		5	6	5	9
		5	6	5	9
		5	5	5	9
		5	5	5	9
		5	5	5	9
		5	5	5	9
		5	5	5	9
		5	5	5	9
		5	5	5	9
		5	5	5	9
		5	5	5	9
		5	5	5	9
		5	5	5	9
		5	5	5	9
		5	5	5	9
		5	5	5	9
		5	5	5	9
		5	5	5	9
		5	5	5	9
		5	5	5	9
		5	5	5	9
		5	5	5	9
		5	5	5	9
		5	5	5	9
		5	5	5	9
		5	5	5	9
		5	5	5	9
		5	5	5	9
		5	5	5	9
		5	5	5	9
		5	5	5	9
		5	5	5	9
		5	5	5	9
		5	5	5	9
		5	5	5	9
		5	5	5	9
		5	5	5	9
		5	5	5	9
		5	5	5	9
		5	5	5	9
		5	5	5	9
		5	5	5	9
		5	5	5	9
		5	5	5	9
		5	5	5	9
		5	5	5	9
		5	5	5	9
		5	5	5	9
		5	5	5	9
		5	5	5	9
		5	5	5	9
		5	5	5	9
		5	5	5	9
		5	5	5	9
		5	5	5	9
		5	5	5	9
		5	5	5	9
		5	5	5	9
		5	5	5	9
		5	5	5	9
		5	5	5	9
		5	5	5	9
		5	5	5	9
		5	5	5	9
		5	5	5	9
		5	5	5	9
		5	5	5	8
		5	5	5	8
		5	5	5	8
		5	5	5	8
		5	5	5	8
		5	5	5	8
		5	5	5	8
		5	5	5	8
		5	5	5	8
		5	5	5	8
		5	5	5	8
		5	5	5	8
		5	5	5	8
		5	5	5	8
		5	5	5	8
		5	5	5	8
		5	5	5	8
		5	5	5	8
		5	5	5	8
		5	5	5	8
		5	5	5	8
		5	5	5	8
		5	5	5	8
		5	5	5	8
		5	5	5	8
		5	5	5	8
		5	5	5	8
		5	5	5	8
		5	5	5	8
		5	5	5	8
		5	5	5	8
		5	5	5	8
		5	5	5	8
		5	5	5	8
		5	5	5	8
		5	5	5	8
		5	5	5	8
		5	5	5	8
		5	5	5	8
		5	5	5	8
		5	5	5	8
		5	5	5	8
		5	5	5	8
		5	5	5	8
		5	5	5	8
		5	5	5	8
		5	5	5	8
		5	5	5	8
		5	5	5	8
		5	5	5	8
		5	5	5	8
		5	5	5	8
		5	5	5	8
		5	5	5	8
		5	5	5	8
		5	5	5	8
		5	5	5	8
		5	5	5	8
		5	5	5	8
		5	5	5	8
		5	5	5	8
		5	5	5	8
		5	5	5	8
		5	5	5	8
		5	5	5	8
		5	5	5	8
		5	5	5	8
		5	5	5	8
		5	5	5	8
		5	5	5	8
		5	5	5	8
		5	5	5	8
		5	5	5	8
		5	5	5	8
		5	5	5	8
		5	5	5	8
		5	5	5	8
		5	5	5	8
		5	5	5	8
		5	5	5	8
		5	5	5	8
		5	5	5	8
		5	5	5	8
		5	5	5	8
		5	5	5	8
		5	5	5	8
		5	5	5	8
		5	5	5	8
		5	5	5	8
		5	5	5	8
		5	5	5	8
		5	5	5	8
		5	5	5	8
		5	5	5	8
		5	5	5	8
		5	5	5	8
		5	5	5	8
		5	5	5	8
		5	5	5	8
		5	5	5	8
		5	5	5	8
		5	5	5	8
		5	5	5	8
		5	5	5	8
		5	5	5	8
		5	5	5	8
		5	5	5	8
		5	5	5	8
		5	5	5	8
		5	5	5	8
		4	5	5	8
		4	5	5	8
		4	5	5	8
		4	5	5	8
		4	5	5	8
		4	5	5	8
		4	5	5	8
		4	5	5	8
		4	5	5	8
		4	5	5	8
		4	5	5	8
		4	5	5	8
		4	5	5	8
		4	5	5	8
		4	5	5	8
		4	5	5	8
		4	5	5	8
		4	5	5	8
		4	5	5	8
		4	5	5	8
		4	5	5	8
		4	5	5	8
		4	5	5	8
		4	5	5	8
		4	5	5	8
		4	5	5	8
		4	5	5	8
		4	5	5	8
		4	5	5	8
		4	5	5	8
		4	5	5	8
		4	5	5	8
		4	5	5	8
		4	5	5	8
		4	5	5	8
		4	5	5	8
		4	5	5	8
		4	5	5	8
		4	5	5	8
		4	5	5	8
		4	5	5	8
		4	5	5	8
		4	5	5	8
		4	5	5	8
		4	5	5	8
		4	5	5	8
		4	5	5	8
		4	5	5	8
		4	5	5	8
		4	5	5	8
		4	5	5	8
		4	5	5	8
		4	5	5	8
		4	5	5	8
		4	5	5	8
		4	5	5	8
		4	5	5	8
		4	5	5	8
		4	5	5	8
		4	5	5	8
		4	5	5	8
		4	5	5	8
		4	5	5	8
		4	5	5	8
		4	5	5	8
		4	5	5	8
		4	5	5	8
		4	5	5	8
		4	5	5	8
		4	5	5	8
		4	5	5	8
		4	5	5	8
		4	5	5	8
		4	5	5	8
		4	5	5	8
		4	5	5	8
		4	5	5	8
		4	5	5	8
		4	5	5	8
		4	5	5	8
		4	5	5	8
		4	5	5	8
		4	5	5	8
		4	5	5	8
		4	5	5	8
		4	5	5	8
		4	5	5	8
		4	5	5	8
		4	5	5	8
		4	5	5	8
		4	5	5	8
		4	5	5	8
		4	5	5	8
		4	5	5	8
		4	5	5	8
		4	5	5	8
		4	5	5	8
		4	5	5	8
		4	5	5	8
		4	5	5	8
		4	5	5	8
		4	5	5	8
		4	5	5	8
		4	5	5	8
		4	5	5	8
		4	5	5	8
		4	5	5	8
		4	5	5	8
		4	5	5	8
		4	5	5	8
		4	5	5	8
		4	5	5	8
		4	5	5	8
		4	5	5	8
		4	5	5	8
		4	4	5	8
		4	4	5	8
		4	4	5	8
		4	4	5	8
		4	4	5	8
		4	4	5	8
		4	4	5	8
		4	4	5	8
		4	4	5	8
		4	4	5	8
		4	4	5	8
		4	4	5	8
		4	4	5	8
		4	4	5	8
		4	4	5	8
		4	4	5	8
		4	4	5	8
		4	4	5	8
		4	4	5	8
		4	4	5	8
		4	4	5	8
		4	4	5	8
		4	4	5	8
		4	4	5	8
		4	4	5	8
		4	4	5	8
		4	4	5	8
		4	4	5	8
		4	4	5	8
		4	4	5	8
		4	4	5	8
		4	4	5	8
		4	4	5	8
		4	4	5	8
		4	4	5	8
		4	4	5	8
		4	4	4	8
		4	4	4	8
		4	4	4	8
		4	4	4	8
		4	4	4	8
		4	4	4	8
		4	4	4	8
		4	4	4	8
		4	4	4	8
		4	4	4	8
		4	4	4	8
		4	4	4	8
		4	4	4	8
		4	4	4	8
		4	4	4	8
		4	4	4	8
		4	4	4	8
		4	4	4	8
		4	4	4	8
		4	4	4	8
		4	4	4	8
		4	4	4	8
		4	4	4	8
		4	4	4	8
		4	4	4	8
		4	4	4	8
		4	4	4	8
		4	4	4	8
		4	4	4	8
		4	4	4	8
		4	4	4	8
		4	4	4	8
		4	4	4	8
		4	4	4	8
		4	4	4	8
		4	4	4	8
		4	4	4	8
		4	4	4	8
		4	4	4	8
		4	4	4	8
		4	4	4	8
		4	4	4	8
		4	4	4	8
		4	4	4	8
		4	4	4	8
		4	4	4	8
		4	4	4	8
		4	4	4	8
		4	4	4	8
		4	4	4	8
		4	4	4	8
		4	4	4	8
		4	4	4	8
		4	4	4	8
		4	4	4	8
		4	4	4	8
		4	4	4	8
		4	4	4	8
		4	4	4	8
		4	4	4	8
		4	4	4	8
		4	4	4	8
		4	4	4	8
		4	4	4	8
		4	4	4	8
		4	4	4	8
		4	4	4	8
		4	4	4	8
		4	4	4	7
		4	4	4	7
		4	4	4	7
		4	4	4	7
		4	4	4	7
		4	4	4	7
		4	4	4	7
		4	4	4	7
		4	4	4	7
		4	4	4	7
		4	4	4	7
		4	4	4	7
		4	4	4	7
		4	4	4	7
		4	4	4	7
		4	4	4	7
		4	4	4	7
		4	4	4	7
		4	4	4	7
		4	4	4	7
		4	4	4	7
		4	4	4	7
		4	4	4	7
		4	4	4	7
		4	4	4	7
		4	4	4	7
		4	4	4	7
		4	4	4	7
		4	4	4	7
		4	4	4	7
		4	4	4	7
		4	4	4	7
		4	4	4	7
		4	4	4	7
		4	4	4	7
		4	4	4	7
		4	4	4	7
		4	4	4	7
		4	4	4	7
		4	4	4	7
		4	4	4	7
		4	4	4	7
		4	4	4	7
		4	4	4	7
		4	4	4	7
		4	4	4	7
		4	4	4	7
		4	4	4	7
		4	4	4	7
		4	4	4	7
		4	4	4	7
		4	4	4	7
		4	4	4	7
		4	4	4	7
		4	4	4	7
		4	4	4	7
		4	4	4	7
		4	4	4	7
		4	4	4	7
		4	4	4	7
		4	4	4	7
		4	4	4	7
		4	4	4	7
		4	4	4	7
		4	4	4	7
		4	4	4	7
		4	4	4	7
		4	4	4	7
		4	4	4	7
		4	4	4	7
		4	4	4	7
		4	4	4	7
		4	4	4	7
		4	4	4	7
		4	4	4	7
		4	4	4	7
		4	4	4	7
		4	4	4	7
		4	4	4	7
		4	4	4	7
		4	4	4	7
		4	4	4	7
		4	4	4	7
		4	4	4	7
		4	4	4	7
		4	4	4	7
		4	4	4	7
		4	4	4	7
		4	4	4	7
		4	4	4	7
		4	4	4	7
		4	4	4	7
		4	4	4	7
		4	4	4	7
		4	4	4	7
		4	4	4	7
		4	4	4	7
		4	4	4	7
		4	4	4	7
		4	4	4	7
		4	4	4	7
		4	4	4	7
		4	4	4	7
		4	4	4	7
		4	4	4	7
		4	4	4	7
		4	4	4	7
		4	4	4	7
		4	4	4	7
		4	4	4	7
		4	4	4	7
		4	4	4	7
		4	4	4	7
		4	4	4	7
		4	4	4	7
		4	4	4	7
		4	4	4	7
		4	4	4	7
		4	4	4	7
		4	4	4	7
		4	4	4	7
		4	4	4	7
		4	4	4	7
		4	4	4	7
		4	4	4	7
		4	4	4	7
		4	4	4	7
		4	4	4	7
		4	4	4	7
		4	4	4	7
		4	4	4	7
		4	4	4	7
		4	4	4	7
		4	4	4	7
		4	4	4	7
		4	4	4	7
		4	4	4	7
		4	4	4	7
		4	4	4	7
		4	4	4	7
		4	4	4	7
		4	4	4	7
		4	4	4	7
		4	4	4	7
		4	4	4	7
		4	4	4	7
		4	4	4	7
		4	4	4	7
		4	4	4	7
		4	4	4	7
		4	4	4	7
		4	4	4	7
		4	4	4	7
		4	4	4	7
		4	4	4	7
		4	4	4	7
		4	4	4	7
		4	4	4	7
		4	4	4	7
		4	4	4	7
		4	4	4	7
		4	4	4	7
		4	4	4	7
		4	4	4	7
		4	4	4	7
		4	4	4	7
		4	4	4	7
		4	4	4	7
		4	4	4	7
		4	4	4	7
		4	4	4	7
		4	4	4	7
		4	4	4	7
		4	4	4	7
		4	4	4	7
		4	4	4	7
		4	4	4	7
		4	4	4	7
		4	4	4	7
		4	4	4	7
		4	4	4	7
		4	4	4	7
		4	4	4	7
		4	4	4	7
		4	4	4	7
		4	4	4	7
		4	4	4	7
		4	4	4	7
		4	4	4	7
		4	4	4	7
		4	4	4	7
		4	4	4	7
		4	4	4	7
		4	4	4	7
		4	4	4	7
		4	4	4	7
		4	4	4	7
		4	4	4	7
		4	4	4	7
		4	4	4	7
		4	4	4	7
		4	4	4	7
		4	4	4	7
		4	4	4	7
		4	4	4	7
		4	4	4	7
		4	4	4	7
		4	4	4	7
		4	4	4	7
		4	4	4	7
		4	4	4	7
		4	4	4	7
		4	4	4	7
		4	4	4	7
		4	4	4	7
		4	4	4	7
		4	4	4	7
		4	4	4	7
		4	4	4	7
		4	4	4	7
		4	4	4	7
		4	4	4	7
		4	4	4	7
		4	4	4	7
		4	4	4	7
		4	4	4	7
		4	4	4	7
		4	4	4	7
		4	4	4	7
		4	4	4	7
		4	4	4	7
		4	4	4	7
		4	4	4	7
		4	4	4	7
		4	4	4	7
		4	4	4	7
		4	4	4	7
		4	4	4	7
		4	4	4	7
		4	4	4	7
		4	4	4	7
		4	4	4	7
		4	4	4	7
		4	4	4	7
		4	4	4	7
		4	4	4	7
		4	4	4	7
		4	4	4	7
		4	4	4	7
		4	4	4	7
		4	4	4	7
		4	4	4	7
		4	4	4	7
		4	4	4	7
		4	4	4	7
		4	4	4	7
		4	4	4	7
		4	4	4	7
		4	4	4	7
		4	4	4	7
		4	4	4	7
		4	4	4	7
		4	4	4	7
		4	4	4	7
		4	4	4	7
		4	4	4	7
		4	4	4	7
		4	4	4	7
		4	4	4	7
		4	4	4	7
		4	4	4	7
		4	4	4	7
		4	4	4	7
		4	4	4	7
		4	4	4	7
		4	4	4	7
		4	4	4	7
		4	4	4	7
		4	4	4	7
		4	4	4	7
		4	4	4	7
		4	4	4	7
		4	4	4	7
		4	4	4	7
		4	4	4	7
		4	4	4	7
		4	4	4	7
		4	4	4	7
		4	4	4	7
		4	4	4	7
		4	4	4	7
		4	4	4	7
		4	4	4	7
		4	4	4	7
		4	4	4	7
		4	4	4	7
		4	4	4	7
		4	4	4	7
		4	4	4	7
		4	4	4	7
		4	4	4	7
		4	4	4	7
		4	4	4	7
		4	4	4	7
		4	4	4	7
		4	4	4	7
		4	4	4	7
		4	4	4	7
		4	4	4	7
		4	4	4	7
		4	4	4	7
		4	4	4	7
		4	4	4	7
		4	4	4	7
		4	4	4	7
		4	4	4	7
		4	4	4	7
		4	4	4	7
		4	4	4	7
		4	4	4	7
		4	4	4	7
		4	4	4	7
		4	4	4	7
		4	4	4	7
		4	4	4	7
		4	4	4	7
		4	4	4	7
		4	4	4	7
		4	4	4	7
		4	4	4	7
		4	4	4	7
		4	4	4	7
		4	4	4	7
		4	4	4	7
		4	4	4	7
		4	4	4	7
		4	4	4	7
		4	4	4	7
		4	4	4	7
		4	4	4	7
		4	4	4	7
		4	4	4	7
		4	4	4	7
		4	4	4	7
		4	4	4	7
		4	4	4	7
		4	4	4	7
		4	4	4	7
		4	4	4	7
		4	4	4	7
		4	4	4	7
		4	4	4	7
		4	4	4	7
		4	4	4	7
		4	4	4	7
		4	4	4	7
		4	4	4	7
		4	4	4	7
		4	4	4	7
		4	4	4	7
		4	4	4	7
		4	4	4	7
		4	4	4	7
		4	4	4	7
		4	4	4	7
		4	4	4	7
		4	4	4	7
		4	4	4	7
		4	4	4	7
		4	4	4	7
		4	4	4	7
		4	4	4	7
		4	4	4	7
		4	4	4	7
		4	4	4	7
		4	4	4	7
		4	4	4	7
		4	4	4	7
		4	4	4	7
		4	4	4	7
		4	4	4	7
		4	4	4	7
		4	4	4	7
		4	4	4	7
		4	4	4	7
		4	4	4	7
		4	4	4	7
		4	4	4	7
		4	4	4	7
		4	4	4	7
		4	4	4	7
		4	4	4	7
		4	4	4	7
		4	4	4	7
		4	4	4	7
		4	4	4	7
		4	4	4	7
		4	4	4	7
		4	4	4	7
		4	4	4	7
		4	4	4	7
		4	4	4	7
		4	4	4	7
		4	4	4	7
		4	4	4	7
		4	4	4	7
		4	4	4	7
		4	4	4	7
		4	4	4	7
		4	4	4	7
		4	4	4	7
		4	4	4	7
		4	4	4	7
		4	4	4	7
		4	4	4	7
		4	4	4	7
		4	4	4	7
		4	4	4	7
		4	4	4	7
		4	4	4	7
		4	4	4	7
		4	4	4	7
		4	4	4	7
		4	4	4	7
		4	4	4	7
		4	4	4	7
		4	4	4	7
		4	4	4	7
		4	4	4	7
		4	4	4	7
		4	4	4	7
		4	4	4	7
		4	4	4	7
		4	4	4	7
		4	4	4	7
		4	4	4	7
		4	4	4	7
		4	4	4	7
		4	4	4	7
		4	4	4	7
		4	4	4	7
		4	4	4	7
		4	4	4	7
		4	4	4	7
		4	4	4	7
		4	4	4	7
		4	4	4	7
		4	4	4	7
		4	4	4	7
		4	4	4	7
		4	4	4	7
		4	4	4	7
		4	4	4	7
		4	4	4	7
		4	4	4	7
		4	4	4	7
		4	4	4	7
		4	4	4	7
		4	4	4	7
		4	4	4	7
		4	4	4	7
		4	4	4	7
		4	4	4	7
		4	4	4	7
		4	4	4	7
		4	4	4	7
		4	4	4	7
		4	4	4	7
		4	4	4	7
		4	4	4	7
		4	4	4	7
		4	4	4	7
		4	4	4	7
		4	4	4	7
		4	4	4	7
		4	4	4	7
		4	4	4	7
		4	4	4	7
		4	4	4	7
		4	4	4	7
		4	4	4	7
		4	4	4	7
		4	4	4	7
		4	4	4	7
		4	4	4	7
		4	4	4	7
		4	4	4	7
		4	4	4	7
		4	4	4	7
		4	4	4	7
		4	4	4	7
		4	4	4	7
		4	4	4	7
		4	4	4	7
		4	4	4	7
		4	4	4	7
		4	4	4	7
		4	4	4	7
		4	4	4	7
		4	4	4	7
		4	4	4	7
		4	4	4	7
		4	4	4	7
		4	4	4	7
		4	4	4	7
		4	4	4	7
		4	4	4	7
		4	4	4	7
		4	4	4	7
		4	4	4	7
		4	4	4	7
		4	4	4	7
		4	4	4	7
		4	4	4	7
		4	4	4	7
		4	4	4	7
		4	4	4	7
		4	4	4	7
		4	4	4	7
		4	4	4	7
		4	4	4	7
		4	4	4	7
		4	4	4	7
		4	4	4	7
		4	4	4	7
		4	4	4	7
		4	4	4	7
		4	4	4	7
		4	4	4	7
		4	4	4	7
		4	4	4	7
		4	4	4	7
		4	4	4	7
		4	4	4	7
		4	4	4	7
		4	4	4	7
		4	4	4	7
		4	4	4	7
		4	4	4	7
		4	4	4	7
		4	4	4	7
		4	4	4	7
		4	4	4	7
		4	4	4	7
		4	4	4	7
		4	4	4	7
		4	4	4	7
		4	4	4	7
		4	4	4	7
		4	4	4	7
		4	4	4	7
		4	4	4	7
		4	4	4	7
		4	4	4	7
		4	4	4	7
		4	4	4	7
		4	4	4	7
		4	4	4	7
		4	4	4	7
		4	4	4	7
		4	4	4	7
		4	4	4	7
		4	4	4	7
		4	4	4	7
		4	4	4	7
		4	4	4	7
		4	4	4	7
		4	4	4	7
		4	4	4	7
		4	4	4	7
		4	4	4	7
		4	4	4	7
		4	4	4	7
		4	4	4	7
		4	4	4	7
		4	4	4	7
		4	4	4	7
		4	4	4	7
		4	4	4	7
		4	4	4	7
		4	4	4	7
		4	4	4	7
		4	4	4	7
		4	4	4	7
		4	4	4	7
		4	4	4	7
		4	4	4	7
		4	4	4	7
		4	4	4	7
		4	4	4	7
		4	4	4	6
		4	4	4	6
		4	4	4	6
		4	4	4	6
		4	4	4	6
		4	4	4	6
		4	4	4	6
		4	4	4	6
		4	4	4	6
		4	4	4	6
		4	4	4	6
		4	4	4	6
		4	4	4	6
		4	4	4	6
		4	4	4	6
		4	4	4	6
		4	4	4	6
		4	4	4	6
		4	4	4	6
		4	4	4	6
		4	4	4	6
		4	4	4	6
		4	4	4	6
		4	4	4	6
		4	4	4	6
		4	4	4	6
		4	4	4	6
		4	4	4	6
		4	4	4	6
		4	4	4	6
		4	4	4	6
		4	4	4	6
		4	4	4	6
		4	4	4	6
		4	4	4	6
		4	4	4	6
		4	4	4	6
		4	4	4	6
		4	4	4	6
		4	4	4	6
		4	4	4	6
		4	4	4	6
		4	4	4	6
		4	4	4	6
		4	4	4	6
		4	4	4	6
		4	4	4	6
		4	4	4	6
		4	4	4	6
		4	4	4	6
		4	4	4	6
		4	4	4	6
		4	4	4	6
		4	4	4	6
		4	4	4	6
		4	4	4	6
		4	4	4	6
		4	4	4	6
		4	4	4	6
		4	4	4	6
		4	4	4	6
		4	4	4	6
		4	4	4	6
		4	4	4	6
		4	4	4	6
		4	4	4	6
		4	4	4	6
		4	4	4	6
		4	4	4	6
		4	4	4	6
		4	4	4	6
		4	4	4	6
		4	4	4	6
		4	4	4	6
		4	4	4	6
		4	4	4	6
		4	4	4	6
		4	4	4	6
		4	4	4	6
		4	4	4	6
		4	4	4	6
		4	4	4	6
		4	4	4	6
		4	4	4	6
		4	4	4	6
		4	4	4	6
		4	4	4	6
		4	4	4	6
		4	4	4	6
		4	4	4	6
		4	4	4	6
		4	4	4	6
		4	4	4	6
		4	4	4	6
		4	4	4	6
		4	4	4	6
		4	4	4	6
		4	4	4	6
		4	4	4	6
		4	4	4	6
		4	4	4	6
		4	4	4	6
		4	4	4	6
		4	4	4	6
		4	4	4	6
		4	4	4	6
		4	4	4	6
		4	4	4	6
		4	4	4	6
		4	4	4	6
		4	4	4	6
		4	4	4	6
		4	4	4	6
		4	4	4	6
		4	4	4	6
		4	4	4	6
		4	4	4	6
		4	4	4	6
		4	4	4	6
		4	4	4	6
		4	4	4	6
		4	4	4	6
		4	4	4	6
		4	4	4	6
		4	4	4	6
		4	4	4	6
		4	4	4	6
		4	4	4	6
		4	4	4	6
		4	4	4	6
		4	4	4	6
		4	4	4	6
		4	4	4	6
		4	4	4	6
		4	4	4	6
		4	4	4	6
		4	4	4	6
		4	4	4	6
		4	4	4	6
		4	4	4	6
		4	4	4	6
		4	4	4	6
		4	4	4	6
		4	4	4	6
		4	4	4	6
		4	4	4	6
		4	4	4	6
		4	4	4	6
		4	4	4	6
		4	4	4	6
		4	4	4	6
		4	4	4	6
		4	4	4	6
		4	4	4	6
		4	4	4	6
		4	4	4	6
		4	4	4	6
		4	4	4	6
		4	4	4	6
		4	4	4	6
		4	4	4	6
		4	4	4	6
		4	4	4	6
		4	4	4	6
		4	4	4	6
		4	4	4	6
		4	4	4	6
		4	4	4	6
		4	4	4	6
		4	4	4	6
		4	4	4	6
		4	4	4	6
		4	4	4	6
		4	4	4	6
		4	4	4	6
		4	4	4	6
		4	4	4	6
		4	4	4	6
		4	4	4	6
		4	4	4	6
		4	4	4	6
		4	4	4	6
		4	4	4	6
		4	4	4	6
		4	4	4	6
		4	4	4	6
		4	4	4	6
		4	4	4	6
		4	4	4	6
		4	4	4	6
		4	4	4	6
		4	4	4	6
		4	4	4	6
		4	4	4	6
		4	4	4	6
		4	4	4	6
		4	4	4	6
		4	4	4	6
		4	4	4	6
		4	4	4	6
		4	4	4	6
		4	4	4	6
		4	4	4	6
		4	4	4	6
		4	4	4	6
		4	4	4	6
		4	4	4	6
		4	4	4	6
		4	4	4	6
		4	4	4	6
		4	4	4	6
		4	4	4	6
		4	4	4	6
		4	4	4	6
		4	4	4	6
		4	4	4	6
		4	4	4	6
		4	4	4	6
		4	4	4	6
		4	4	4	6
		4	4	4	6
		3	4	4	6
		3	4	4	6
		3	4	4	6
		3	4	4	6
		3	4	4	6
		3	4	4	6
		3	4	4	6
		3	4	4	6
		3	4	4	6
		3	4	4	6
		3	4	4	6
		3	4	4	6
		3	4	4	6
		3	4	4	6
		3	4	4	6
		3	4	4	6
		3	4	4	6
		3	4	4	6
		3	4	4	6
		3	4	4	6
		3	4	4	6
		3	4	4	6
		3	4	4	6
		3	4	4	6
		3	4	4	6
		3	4	4	6
		3	4	4	6
		3	4	4	6
		3	4	4	6
		3	4	4	6
		3	4	4	6
		3	4	4	6
		3	4	4	6
		3	4	4	6
		3	4	4	6
		3	4	4	6
		3	4	4	6
		3	4	4	6
		3	4	4	6
		3	4	4	6
		3	4	4	6
		3	4	4	6
		3	4	4	6
		3	4	4	6
		3	4	4	6
		3	4	4	6
		3	4	4	6
		3	4	4	6
		3	4	4	6
		3	4	4	6
		3	4	4	6
		3	4	4	6
		3	4	4	6
		3	4	4	6
		3	4	4	6
		3	4	4	6
		3	4	4	6
		3	4	4	6
		3	4	4	6
		3	4	4	6
		3	4	4	6
		3	4	4	6
		3	4	4	6
		3	4	4	6
		3	4	4	6
		3	4	4	6
		3	4	4	6
		3	4	4	6
		3	4	4	6
		3	4	4	6
		3	4	4	6
		3	4	4	6
		3	4	4	6
		3	4	4	6
		3	4	4	6
		3	4	4	6
		3	4	4	6
		3	4	4	6
		3	4	4	6
		3	4	4	6
		3	4	4	6
		3	4	4	6
		3	4	4	6
		3	4	4	6
		3	4	4	6
		3	4	4	6
		3	4	4	6
		3	4	4	6
		3	4	4	6
		3	4	4	6
		3	4	4	6
		3	4	4	6
		3	4	4	6
		3	4	4	6
		3	4	4	6
		3	4	4	6
		3	4	4	6
		3	4	4	6
		3	4	4	6
		3	4	4	6
		3	4	4	6
		3	4	4	6
		3	4	4	6
		3	4	4	6
		3	4	4	6
		3	4	4	6
		3	4	4	6
		3	4	4	6
		3	4	4	6
		3	4	4	6
		3	4	4	6
		3	4	4	6
		3	4	4	6
		3	4	4	6
		3	4	4	6
		3	4	4	6
		3	4	4	6
		3	4	4	6
		3	4	4	6
		3	4	4	6
		3	4	4	6
		3	4	4	6
		3	4	4	6
		3	4	4	6
		3	4	4	6
		3	4	4	6
		3	4	4	6
		3	4	4	6
		3	3	4	6
		3	3	4	6
		3	3	4	6
		3	3	4	6
		3	3	4	6
		3	3	4	6
		3	3	4	6
		3	3	4	6
		3	3	4	6
		3	3	4	6
		3	3	4	6
		3	3	4	6
		3	3	4	6
		3	3	4	6
		3	3	4	6
		3	3	4	6
		3	3	4	6
		3	3	4	6
		3	3	4	6
		3	3	4	6
		3	3	4	6
		3	3	4	6
		3	3	4	6
		3	3	4	6
		3	3	4	6
		3	3	4	6
		3	3	4	6
		3	3	4	6
		3	3	4	6
		3	3	4	6
		3	3	4	6
		3	3	4	6
		3	3	4	6
		3	3	4	6
		3	3	4	6
		3	3	4	6
		3	3	4	6
		3	3	4	6
		3	3	4	6
		3	3	4	6
		3	3	4	6
		3	3	4	6
		3	3	4	6
		3	3	4	6
		3	3	4	6
		3	3	4	6
		3	3	4	6
		3	3	4	6
		3	3	4	6
		3	3	4	6
		3	3	4	6
		3	3	4	6
		3	3	4	6
		3	3	4	6
		3	3	4	6
		3	3	4	6
		3	3	4	6
		3	3	4	6
		3	3	4	6
		3	3	4	6
		3	3	4	6
		3	3	4	6
		3	3	4	6
		3	3	4	6
		3	3	4	6
		3	3	4	6
		3	3	4	6
		3	3	4	6
		3	3	4	6
		3	3	4	6
		3	3	4	6
		3	3	4	6
		3	3	4	6
		3	3	4	6
		3	3	4	6
		3	3	4	6
		3	3	4	6
		3	3	4	6
		3	3	4	6
		3	3	4	6
		3	3	4	6
		3	3	4	6
		3	3	4	6
		3	3	4	6
		3	3	4	6
		3	3	4	6
		3	3	4	6
		3	3	4	6
		3	3	4	6
		3	3	4	6
		3	3	4	6
		3	3	4	6
		3	3	4	6
		3	3	4	6
		3	3	4	6
		3	3	4	6
		3	3	4	6
		3	3	4	6
		3	3	4	6
		3	3	4	6
		3	3	4	6
		3	3	4	6
		3	3	4	6
		3	3	4	6
		3	3	4	6
		3	3	4	6
		3	3	4	6
		3	3	4	6
		3	3	4	6
		3	3	4	6
		3	3	4	6
		3	3	4	6
		3	3	4	6
		3	3	4	6
		3	3	4	6
		3	3	4	6
		3	3	4	6
		3	3	4	6
		3	3	4	6
		3	3	4	6
		3	3	4	6
		3	3	4	6
		3	3	4	6
		3	3	4	6
		3	3	4	6
		3	3	4	6
		3	3	4	6
		3	3	4	6
		3	3	4	6
		3	3	4	6
		3	3	4	6
		3	3	4	6
		3	3	4	6
		3	3	4	6
		3	3	4	6
		3	3	4	6
		3	3	4	6
		3	3	4	6
		3	3	4	6
		3	3	4	6
		3	3	4	6
		3	3	4	6
		3	3	4	6
		3	3	4	6
		3	3	4	6
		3	3	4	6
		3	3	4	6
		3	3	4	6
		3	3	4	6
		3	3	4	6
		3	3	4	6
		3	3	4	6
		3	3	4	6
		3	3	4	6
		3	3	4	6
		3	3	4	6
		3	3	4	6
		3	3	4	6
		3	3	4	6
		3	3	4	6
		3	3	4	6
		3	3	4	6
		3	3	4	6
		3	3	4	6
		3	3	4	6
		3	3	4	6
		3	3	4	6
		3	3	4	6
		3	3	4	6
		3	3	4	6
		3	3	4	6
[truncated: 360,928+ more rows]

## Sheet: Fig.1d
chromosomes	1	2	3	4	5	6	7	8	9	10	11	12	13	14	15	16	17	18	19	20	21	22	X	Y	M
	3.39183	0.542785	0.0189745	0.140871	4.47912	0.298991	3.32686	0.0275992	4.82239	0.707805	0.339815	0.0321991	0.589358	0.00114997	0.00114997	13.0096	51.9331	0	7.9365	3.49705	2.66275	1.89457	0.0839476	0.261618	0
	4.10292	0.495951	0.245163	0.753845	5.62927	0.0435253	3.14152	0.548063	1.15179	1.0674	0.0352347	0.00917879	1.90949	0.00088827	0.00562571	9.57023	33.1585	0.00059218	1.86566	5.53511	2.66984	3.10362	11.8472	13.1094	0
	9.91929	0.384486	0.301301	0.545569	2.61322	0.31549	2.23848	0.114066	17.4301	0.555863	0.516079	0.0247607	0.24399	0.00055642	0.00055642	5.09486	50.1034	0.00250389	2.33168	3.23057	1.33485	0.783439	1.15457	0.760347	0
	2.61785	0.37382	0.0168462	0.522234	2.05482	0.022276	2.36028	0.12586	2.27772	0.571937	2.01654	0.356695	0.108735	0.0016707	0.0011138	15.1374	49.7539	0.00027845	7.75484	1.21906	1.40882	10.3923	0.491882	0.413081	0

## Sheet: Fig.1e
		17p	XpYp	21q
		67	1586	1991
		499	1654	69
		3224	1705	583
		3208	1689	757
		1137	1684	558
		2736	1763	500
		2790	1707	499
		2504	1680	502
		2379	1703	1259
		2937	1696	506
		553	1752	630
		2833	1745	634
		3292	1751	505
		3337	1750	504
		1036	1667	564
		2994	1759	501
		984	1713	1156
		3282	1666	503
		3075	1691	504
		2167	1688	501
		2515	1689	503
		2512	1698	503
		2511	1691	497
		2496	1738	503
		2537	1749	498
		2506	1699	501
		2408	1690	505
		2530	1691	503
		2500	1740	504
		2425	1702	604
		2525	1695	503
		2464	1746	501
		2524	1700	509
		2422	1694	498
		2513	1703	504
		2418	1704	504
		2382	1694	500
		2440	1737	1656
		3090	1715	620
		2418	1699	608
		2514	1701	618
		2522	1679	1143
		2508	1715	1227
		2516	1597	992
		2431	1691	70
		2735	1592	611
		2473	769	609
		554	1807	1771
		2421	1656	603
		2518	1586	607
		2429	1587	603
		2410	1712	825
		2509	1570	363
		2416	1592	606
		2512	1700	622
		2427	1710	583
		2533	1763	361
		3105	1698	609
		2518	1761	627
		2525	1711	503
		2418	1656	614
		2428	1683	611
		2519	1690	613
		2517	1705	596
		2491	1704	608
		2429	1699	360
		2514	1681	597
		3070	1699	618
		2526	1706	610
		2418	1702	609
		2526	1692	609
		2372	1703	620
		2514	1709	628
		2517	1670	71
		2524	1739	615
		2527	1703	362
		3054	1754	602
		2511	1697	1342
		2524	762	630
		2524	1742	608
		2518	1591	614
		2512	1697	852
		2962	1585	363
		2518	1693	622
		2518	1588	608
		2493	1665	606
		2415	1720	629
		2422	1657	610
		2502	1741	1220
		2521	1708	620
		2418	1675	544
		2517	1705	1386
		2525	1680	610
		2478	1689	610
		2533	1694	612
		2524	1665	616
		2403	1668	617
		2519	1662	604
		2520	1743	607
		2515	1751	622
		250	1708	619
		3223	1809	1668
		2524	1707	69
		2533	1731	609
		2520	1741	608
		2526	1701	584
		2494	1689	624
		2515	1697	67
		2518	1744	610
		2523	1707	605
		773	1701	619
		2517	1705	608
		2505	1702	621
		2423	1747	608
		2524	1696	612
		2527	1702	610
		2510	1705	987
		2414	1699	609
		3061	1694	1367
		2510	1592	615
		2506	1803	626
		2489	1778	611
		2518	1748	1598
		2534	1582	362
		2402	1731	615
		2516	1790	2109
		2503	1736	368
		3053	3354	614
		2523	2450	620
		2521	1714	615
		2410	1704	361
		2949	761	618
		3125	1699	812
		2515	1733	404
		3297	1848	698
		2418	1706	1048
		2521	1736	783
		2518	1733	633
		2506	1694	601
		2505	1749	1224
		2369	1694	703
		2432	1698	1309
		2421	1761	176
		2530	1886	174
		2516	1681	1427
		2513	1708	629
		2362	1673	1228
		2518	1753	1455
		3062	1575	407
		2427	1704	627
		2495	1762	307
		2519	1893	390
		2428	1868	70
		2527	1718	583
		2444	1707	628
		2522	1708	285
		2502	1732	681
		2482	1857	672
		2399	1751	405
		2510	1868	435
		2509	1781	834
		2492	1747	778
		2399	1719	174
		2523	1687	172
		2521	1692	588
		2528	1704	709
		2517	1758	2049
		3162	1765	1155
		1689	1599	584
		2406	1766	841
		2523	1753	406
		2527	1706	625
		2520	1697	413
		2526	772	392
		2510	1705	1076
		2521	1688	167
		2518	1713	697
		2502	1695	413
		2510	1689	320
		2513	1754	835
		2418	1758	438
		2501	1690	631
		2522	1708	561
		3228	1697	1472
		2516	1746	643
		2426	1761	436
		2505	1754	583
		2417	1757	648
		3219	1757	415
		2513	1791	781
		2523	1654	419
		2499	1698	418
		2755	1698	544
		2535	1755	485
		2522	1750	434
		2527	1634	174
		2502	1798	172
		2433	1690	643
		2512	1735	1815
		2520	1696	417
		2422	1717	384
		1475	1677	753
		2516	1688	133
		2531	1705	165
		2400	1876	1638
		2502	1711	373
		3064	1588	1231
		2517	1687	400
		2422	1811	407
		2718	1749	420
		2498	1862	788
		2488	1703	435
		2523	1753	414
		3052	1737	753
		2529	1702	584
		2426	1756	94
		3004	1750	585
		2522	1720	573
		3064	1706	752
		2520	1861	780
		2506	1769	1573
		3171	1747	693
		2526	1675	828
		2405	1699	1222
		2530	1870	70
		3176	1735	518
		2508	1698	579
		2512	1880	631
		2526	1665	585
		2413	1709	531
		2524	1707	778
		2515	1692	338
		3057	1691	409
		2383	1572	622
		3108	1694	1216
		3064	1702	407
		985	1701	1240
		55	1652	821
		3066	1755	172
		2426	1706	340
		3113	1886	629
		3043	1693	408
		1153	1883	412
		2412	1773	1264
		1577	1697	1211
		3081	1708	356
		2440	1748	2161
		3074	1754	628
		3014	1697	333
		3035	766	1213
		288	1704	649
		2034	1694	410
		3051	1707	475
		3070	1696	271
		3085	1794	421
		2430	1706	437
		3091	1743	825
		1119	1703	1153
		3065	1697	385
		510	1686	1977
		289	1881	1818
		2975	1746	435
		3068	1680	157
		3050	1890	172
		2430	1750	647
		3065	1712	268
		3036	1774	1290
		3187	1754	411
		3051	1748	1447
		2967	1756	630
		3199	1742	506
		3057	1753	414
		3056	1662	1212
		2423	1710	415
		3081	1584	170
		3042	1746	800
		3101	1719	632
		3083	1682	749
		2719	1885	546
		2423	1718	732
		783	1867	1210
		2402	1713	745
		3070	1708	629
		3017	1746	437
		3081	1574	402
		3051	1751	442
		3071	1688	736
		3105	1752	173
		2418	1699	690
		3058	1680	643
		3007	1699	1648
		3039	1659	479
		3070	1678	412
		3068	1676	412
		2370	1684	582
		3156	1877	1338
		598	1759	421
		3085	1680	174
		140	1709	1349
		3016	1686	451
		2397	1752	630
		3087	1768	528
		1294	1705	631
		3103	1709	438
		2408	1749	1660
		3051	1879	1377
		3061	1876	412
		3243	1743	834
		2969	765	434
		3072	1707	435
		3039	1704	438
		3077	1701	578
		3260	1704	1076
		3044	1722	292
		784	1577	743
		3098	1700	778
		3057	1576	1115
		3005	1705	99
		3077	1757	412
		2996	1704	433
		3071	1660	708
		2990	1701	365
		3111	1687	769
		2399	1711	671
		2416	1688	816
		1018	1689	412
		3089	1879	414
		3019	1707	594
		3002	1721	1148
		3057	1594	630
		3071	1745	622
		3051	1703	409
		3054	1685	2100
		2413	1878	678
		3055	1769	634
		3081	1697	744
		2990	1693	1363
		2977	1744	412
		3052	1580	439
		3051	1701	547
		227	1748	796
		3075	1682	312
		3153	1741	688
		3063	1706	622
		3112	1725	360
		3064	1574	480
		3047	1706	166
		3062	1690	437
		3064	1701	616
		3040	1744	1219
		3086	1701	1418
		3211	1875	593
		2414	1686	94
		3036	1707	456
		3090	1673	1166
		2423	1701	1747
		3082	1665	1226
		3056	1685	71
		2395	1681	833
		693	1708	587
		3070	1802	173
		3127	1814	410
		3068	1683	413
		2509	1750	1370
		3222	1698	633
		3058	1757	174
		321	1750	802
		3162	1796	782
		3061	1572	429
		3048	1773	171
		3105	1652	571
		3063	1788	2152
		3054	1758	589
		3063	1694	531
		2519	1880	447
		3048	1719	808
		3162	1663	1222
		1783	1690	794
		3061	1754	851
		3059	1664	201
		3161	1698	632
		3069	1715	434
		3171	1772	386
		3144	1694	381
		2501	1877	1297
		3181	1698	1515
		756	1754	492
		3221	1439	171
		3057	1735	71
		1046	1688	269
		2508	1686	1231
		3040	1802	441
		3110	1723	1496
		2515	1582	1034
		3209	1545	691
		3212	1701	824
		2452	1721	1297
		3218	1784	438
		2514	1672	438
		3071	1700	412
		3069	1757	687
		2505	1738	1288
		2514	1703	647
		2959	1746	906
		2963	1700	435
		3101	1663	96
		3111	1747	530
		3065	1706	748
		2511	1731	623
		3186	1632	431
		3074	1756	629
		3129	1727	744
		3145	1734	705
		3174	1663	775
		3063	1700	825
		3084	1688	413
		2987	1802	174
		3025	1684	1330
		2519	1700	1213
		2413	1686	341
		3067	1675	634
		3100	1681	1236
		3059	1677	1219
		3080	1674	456
		3313	1700	169
		3088	1698	648
		3078	1671	465
		2507	1699	1221
		3067	1573	2033
		3067	1584	705
		3018	1708	782
		3198	1698	551
		3090	1681	1944
		3058	1746	436
		3174	1688	1139
		3014	1749	403
		376	1687	629
		3089	1656	1367
		3101	1698	452
		2506	1695	626
		3091	1707	415
		3238	1756	626
		2499	1674	1274
		3049	1700	1371
		3083	1679	409
		3101	1683	546
		3125	1655	396
		3071	1734	438
		3423	1879	432
		2423	1564	672
		2499	1865	584
		3214	1693	580
		3189	1578	97
		3203	1649	680
		1025	1660	694
		2471	1663	730
		3193	1754	582
		3085	1703	1352
		2915	1701	413
		3012	1710	439
		3069	1692	775
		3077	1683	1338
		3229	1638	616
		2421	1673	213
		3173	1665	546
		2983	1650	778
		3058	1694	384
		2522	1689	630
		2771	1653	336
		2413	1688	384
		718	1706	651
		3189	1687	1458
		1292	1665	679
		1042	1665	438
		3136	1691	267
		3002	1564	165
		3063	1703	505
		3182	1700	2098
		3069	1674	777
		1757	1692	588
		3068	1699	584
		3102	1701	172
		3069	1693	609
		2278	1521	1268
		2497	1589	747
		2004	1671	1292
		3092	1591	1981
		2523	1704	1211
		3172	1680	625
		1650	761	1952
		3071	1584	677
		3083	1717	438
		3259	1698	1218
		2758	1690	1115
		524	1697	171
		3067	1688	507
		3157	1707	588
		3006	1677	413
		3177	1710	836
		2417	1646	627
		3266	1689	846
		2147	1701	629
		3035	1705	1244
		3083	1658	2140
		3011	1699	413
		3074	1689	199
		2992	1699	793
		3147	1703	581
		3051	1691	1350
		2785	1688	406
		2578	1696	1123
		3182	1687	1225
		3077	1673	432
		3053	1680	421
		3154	1698	415
		3205	1697	1246
		3024	1069	167
		2126	1699	357
		3075	1697	683
		3073	1676	807
		3077	1684	1216
		2517	1659	587
		3098	1577	650
		3074	1686	456
		3071	1569	851
		3042	223	172
		2756	1702	409
		3041	1697	774
		1770	1698	37
		3056	1658	530
		3139	1699	574
		3176	1701	362
		3069	1683	562
		2101	1688	1376
		3150	1699	653
		3190	1700	1045
		924	1693	1122
		3065	1698	442
		3164	1669	573
		3067	1572	1733
		3130	1660	797
		3052	1573	442
		3059	1586	796
		3010	1647	418
		2467	1563	1459
		3169	1584	175
		3113	1656	1420
		2514	1696	1228
		3055	1686	271
		3082	1688	620
		3075	1629	2148
		3085	1704	345
		2508	1671	414
		2515	1691	780
		3066	1591	414
		3034	1687	414
		3051	1704	60
		3047	1651	295
		3216	1668	696
		2509	1674	165
		3073	1707	590
		909	1585	706
		3038	1687	393
		3051	1663	297
		2901	1672	411
		3092	1690	825
		3172	1688	680
		3177	1690	430
		2508	1702	571
		2505	1700	172
		3328	1682	631
		3169	1696	2046
		3044	730	1373
		907	1579	1499
		2778	1689	171
		3063	1686	745
		3164	1699	2168
		2435	1672	631
		3177	1551	629
		3177	1649	273
		3027	1575	171
		2304	1608	300
		3155	1681	535
		3052	1683	686
		3067	1578	821
		3143	1682	782
		2497	1372	165
		753	1577	628
		3201	1680	1134
		3025	1674	53
		3055	1574	673
		3056	1570	97
		3226	1571	2140
		1035	757	794
		3087	1463	175
		1046	1648	426
		3069	1678	388
		2512	1674	312
		3068	1661	548
		3060	1840	559
		3078	1873	174
		2442	1883	1427
		3215	1711	456
		3159	1688	597
		3058	1690	413
		3024	1761	471
		3036	1856	778
		3156	1867	546
		1631	1869	407
		2765	1849	482
		3161	1834	586
		3160	1803	172
		3052	1855	633
		3173	1843	581
		2490	1827	299
		2777	1862	458
		3154	1674	828
		3052	1871	434
		3142	1861	776
		2894	1659	358
		2885	1905	404
		3082	1842	701
		3062	1787	55
		3030	1869	627
		3090	1830	751
		3028	1242	385
		3066	1839	413
		1037	1757	357
		3052	1703	382
		2498	1881	182
		3166	1880	412
		3087	1699	634
		3047	1843	52
		2505	1855	429
		3077	1833	408
		3128	1884	609
		2200	1696	96
		3082	1834	588
		3130	1776	1999
		2763	1850	680
		3045	1852	780
		3045	447	779
		2998	1883	362
		2523	1815	632
		3096	1843	587
		2494	1935	442
		3077	237	171
		3245	1796	772
		3047	1893	627
		3238	1745	779
		3212	1793	337
		3142	1838	269
		3061	1937	390
		3138	1462	435
		3092	1877	395
		3071	1717	306
		3082	1711	413
		3230	1854	355
		3086	1742	317
		3242	1840	1350
		2115	1815	642
		3083	680	627
		2454	1716	773
		2500	1792	626
		2507	1666	786
		1025	1867	164
		3005	1711	406
		3063	1826	525
		3146	1843	95
		2777	1755	413
		3058	1844	172
		3058	1886	581
		3277	1862	777
		3081	1832	497
		3062	1826	794
		2480	1847	383
		3065	1642	687
		3066	1852	626
		3140	1841	778
		2446	1855	633
		906	1590	629
		3161	1955	408
		3060	1691	435
		3194	1858	409
		3056	1818	632
		3008	1911	440
		3190	1885	435
		3061	1681	408
		2779	1657	415
		3081	1844	835
		3095	1815	582
		3065	1851	582
		3034	1877	1979
		3067	1852	826
		3048	1864	631
		2844	1826	414
		3192	1705	423
		2501	1935	586
		3032	1893	437
		3003	1658	588
		3212	1805	483
		3082	1876	458
		3159	1964	583
		3045	1758	442
		3162	1066	627
		3059	1902	341
		3041	1634	1346
		3059	1872	96
		3224	1878	581
		3074	1854	298
		3139	1883	788
		3015	1886	629
		2512	1858	410
		2508	1846	2135
		3174	1700	710
		2779	1866	649
		3141	1500	415
		2684	1928	631
		2498	1670	1216
		3148	1846	411
		3091	1669	433
		3068	1665	332
		2488	1849	433
		3069	1829	434
		3052	814	436
		3069	1221	589
		281	1680	172
		2934	1912	414
		3086	1821	355
		3056	1843	336
		3169	1840	1047
		3028	1841	775
		3060	1744	527
		3257	1815	625
		3029	1819	172
		3076	1868	430
		3162	1846	728
		3178	1716	435
		984	1873	785
		3088	1865	506
		3089	1876	384
		3031	1241	382
		2599	1262	1913
		2514	1664	731
		2427	1863	342
		3070	1838	412
		582	1833	434
		3022	1737	639
		3050	1882	454
		3101	1807	778
		3092	763	499
		2593	1650	854
		3066	1900	1204
		3249	1862	1378
		2411	1843	632
		3165	365	695
		3016	1885	1212
		3078	126	387
		3141	1856	66
		3075	1930	412
		3064	1814	586
		3038	1880	645
		3113	1854	395
		3064	1860	1215
		2518	1857	633
		1071	1851	744
		3078	1247	408
		2076	1834	1473
		3079	1899	1271
		3034	1929	653
		3102	1243	313
		3098	1846	820
		3062	1708	584
		3111	445	412
		3150	1073	415
		2772	1609	409
		3134	1442	795
		2513	1831	1615
		3021	1905	694
		3067	1887	617
		3063	1698	1338
		3064	1816	633
		3078	1849	632
		3177	1843	411
		3142	1849	1791
		3107	655	265
		902	2074	171
		3071	1652	615
		3089	1847	1204
		3087	1925	750
		3058	1020	773
		2427	832	584
		3066	1854	439
		2513	1185	830
		2422	1868	444
		3045	1839	1290
		3074	1907	484
		3020	1831	413
		3015	1840	442
		3044	1844	385
		3047	1563	69
		2512	1920	459
		3057	1837	629
		3097	1670	171
		3171	1927	412
		3096	1929	384
		3020	1749	527
		3073	1850	1273
		3103	812	1238
		3098	1824	769
		3098	1849	1984
		2470	1765	172
		1822	1860	1117
		2496	1845	437
		3068	1851	624
		3040	1853	631
		3060	1840	630
		1034	1914	437
		907	652	1255
		3060	1915	394
		3147	1249	1150
		3050	1928	784
		3053	1839	757
		3069	1676	399
		3071	1103	267
		3064	1604	409
		2427	1847	592
		2051	1912	1355
		2519	1667	289
		3144	836	543
		3083	1514	409
		3072	1914	679
		3148	1922	628
		2788	1794	528
		3186	1739	1723
		2513	1847	589
		1928	1795	1215
		3236	1830	745
		3167	1835	133
		3009	1828	283
		3045	827	170
		239	1661	821
		3169	1873	388
		2767	1736	1819
		3055	1811	659
		3046	677	133
		3068	793	618
		3150	1828	649
		2514	1838	505
		1725	1822	144
		2436	1934	584
		2715	1841	436
		2993	1850	1230
		3011	1839	73
		3172	1897	1346
		3089	1835	774
		3226	1842	417
		3071	1786	835
		3212	1850	823
		3171	1750	630
		3024	1811	64
		3061	1925	172
		3368	1841	70
		3068	1844	412
		3006	1873	389
		3041	1928	1225
		3063	1857	381
		3047	1833	698
		3083	1796	171
		2521	2055	623
		3075	1867	548
		3066	1853	629
		3241	653	338
		3217	1838	736
		3108	1833	623
		2886	1823	383
		2514	1773	72
		3070	1916	742
		3130	654	833
		3103	1920	792
		3071	1918	620
		3192	1833	1422
		3119	1434	422
		3035	1849	776
		1045	1847	402
		2523	1850	744
		2496	831	627
		904	1853	360
		3057	1511	1636
		3087	1839	1211
		3167	350	814
		3105	1855	733
		3194	835	422
		3058	1742	411
		3173	1832	1190
		1041	1018	694
		3111	1859	415
		2793	1850	415
		3138	1747	631
		2581	1864	583
		2426	442	433
		3186	1932	1233
		2785	1854	1137
		2811	1843	480
		2120	1437	1143
		3154	1861	499
		2528	1915	1215
		896	1432	394
		3054	654	438
		2507	1842	746
		3066	1095	702
		2764	1931	416
		287	1893	406
		3088	1873	437
		3080	1236	581
		575	1919	386
		3060	2150	450
		3081	447	515
		1429	1903	747
		2406	1833	1923
		2766	1906	153
		2409	1852	395
		3192	1847	579
		2510	1883	169
		3047	1911	172
		2518	1841	1101
		3063	1674	437
		3093	1833	1221
		3025	436	438
		3058	1906	631
		3034	840	719
		3072	838	2037
		3037	1918	628
		3077	1876	778
		3055	1875	1268
		3168	1855	434
		3158	1979	396
		2784	1848	417
		3061	1550	588
		3121	1840	635
		3083	841	388
		3090	1858	585
		3126	1916	269
		3038	1848	584
		2406	1810	562
		1042	1853	820
		2763	1837	1219
		3169	1847	441
		2508	1918	276
		3178	1944	580
		3177	829	2144
		3154	1838	172
		3124	1840	356
		3058	1846	784
		2508	1749	838
		1941	1836	655
		3079	1853	627
		200	833	738
		3080	1747	589
		3061	1852	755
		2516	1182	1531
		3040	1923	678
		3202	1878	829
		3059	1858	56
		2503	1848	394
		3210	1850	1220
		1039	1427	1201
		3090	1920	680
		3074	1397	585
		3059	445	1218
		3081	1851	575
		3032	346	434
		3047	1858	776
		3066	1863	646
		3074	1835	1357
		3075	1871	635
		2272	1874	394
		181	1824	436
		2151	450	414
		3072	835	171
		3191	1917	630
		3093	1817	675
		3207	1433	776
		2149	1755	678
		3303	1862	412
		3084	1846	500
		2498	1245	641
		2805	1830	588
		3076	830	361
		3151	833	1116
		3216	675	411
		3062	1849	633
		3065	1897	431
		2518	1101	632
		3210	1853	405
		237	1846	817
		3056	1843	384
		3075	1846	747
		3088	1847	34
		3026	1243	405
		3162	837	427
		3072	1837	831
		3013	644	421
		3062	1831	334
		3310	1826	1384
		2985	1857	1044
		3225	1842	586
		3204	1884	680
		3088	1865	435
		3109	1847	433
		3065	1899	71
		3076	1931	678
		3200	1848	585
		3056	1926	750
		3088	1863	1292
		3327	1920	770
		3204	1734	171
		3198	1840	1507
		3090	1925	171
		3084	1815	571
		3123	1913	399
		3056	1907	752
		235	1661	1733
		2150	1754	442
		3041	1756	627
		3069	1838	781
		2226	1713	741
		3130	1850	625
		3061	1246	267
		3066	1849	382
		3082	1924	634
		3222	1848	1209
		3132	1859	451
		2219	1838	585
		3112	1875	165
		3183	1863	576
		1882	1848	396
		236	1849	174
		3070	1839	752
		3064	1896	200
		3080	1927	747
		3189	1911	581
		3121	1850	690
		1500	1922	1595
		3062	1845	411
		2630	1844	1297
		3069	1825	629
		3203	1833	1120
		3186	1854	730
		1999	1853	627
		145	1841	584
		2518	1924	367
		3142	1906	739
		3129	1834	627
		2788	1913	650
		3067	653	776
		893	1821	436
		3078	1848	435
		3223	1856	1115
		2223	1861	694
		843	652	414
		1744	1936	405
		2927	1801	403
		2981	2162	661
		3038	831	627
		3171	1757	274
		2508	1855	583
		2261	1859	409
		3181	1913	612
		3096	1240	433
		3169	1729	337
		3219	1877	625
		2954	1593	1729
		2219	1910	1155
		3218	841	994
		896	656	298
		3076	1924	2159
		2880	655	1351
		3003	2160	633
		3151	1928	1225
		3156	1851	753
		3054	1842	406
		3064	2092	704
		3082	1854	771
		2998	1922	415
		2520	1862	629
		3066	478	630
		3173	652	703
		3078	836	792
		3203	652	693
		3060	1998	586
		2856	1832	743
		3214	1840	504
		3037	1821	457
		3162	1843	632
		3086	1847	629
		3082	1913	269
		3056	1927	2047
		2235	1866	1293
		3062	1897	700
		3247	1818	426
		2512	1848	1273
		3153	1020	767
		3084	1606	622
		2994	1840	650
		3023	1608	802
		3095	1853	699
		2447	1945	410
		3155	1862	1789
		2191	1852	73
		3099	1872	515
		3049	1253	413
		3046	1246	172
		3061	1848	435
		2236	1844	297
		3077	1804	629
		3082	1852	627
		3246	1851	1215
		3115	1859	416
		3199	1850	174
		3139	1258	447
		3144	1785	359
		3221	1746	1825
		3050	1836	544
		3067	1842	1275
		3092	1255	439
		2009	1104	631
		3182	1837	803
		3064	839	389
		2143	446	634
		3079	1870	616
		3098	651	630
		3047	1919	270
		3069	1430	627
		877	1920	299
		3096	1857	500
		3089	1865	453
		3075	1843	677
		3233	1848	1219
		3070	437	754
		3008	1845	1293
		3206	1855	1457
		3226	947	1032
		2726	1868	304
		3074	1585	301
		3085	645	412
		3067	1860	264
		3136	1869	515
		3090	1738	677
		3207	2012	1476
		3070	1848	591
		3030	1844	423
		2326	1724	679
		3090	1244	131
		3104	1827	827
		3279	1805	163
		2953	1848	821
		3222	1820	388
		3075	1819	171
		3137	1863	270
		3022	1846	481
		3081	1845	583
		3236	1862	697
		3018	1182	393
		2518	1833	414
		2213	1852	169
		2224	1846	782
		1256	1869	1508
		3033	1842	365
		3090	1925	646
		3073	1855	435
		3056	1840	434
		3198	1947	1296
		3102	1757	626
		3068	1824	797
		3050	1899	1285
		3036	1832	441
		3061	1924	394
		3203	1423	584
		2700	1850	585
		3058	1746	624
		3080	2015	583
		3032	1748	629
		3384	1861	629
		3068	1730	1220
		3076	1849	742
		3214	444	726
		3069	445	436
		3159	1932	392
		707	1869	1806
		3068	1874	588
		3245	1834	983
		3073	1725	506
		3234	1911	172
		3072	1852	1904
		3069	1848	1621
		3042	1921	382
		2852	1835	1512
		3231	1914	1207
		2607	1845	412
		2522	1855	1245
		3083	1032	382
		3157	1856	832
		3218	1845	581
		3050	1926	380
		1794	1858	430
		3081	1844	361
		3057	1250	529
		2829	1851	1407
		3063	1604	521
		423	1838	395
		2782	1840	820
		3055	1827	748
		3244	1773	735
		3050	1828	555
		3213	839	132
		3206	1777	777
		2289	1824	782
		3190	1916	1183
		3147	1794	619
		3096	1838	176
		3094	1848	388
		237	1859	1288
		3066	1837	484
		3046	1922	635
		138	1839	578
		285	1858	437
		207	1895	430
		2980	1828	385
		1864	1856	1145
		3055	1870	642
		2088	1838	772
		3073	1752	393
		3053	1876	2157
		232	823	432
		1798	1843	267
		3152	1851	418
		3066	1844	439
		3070	1842	672
		2210	1843	411
		1861	1853	1299
		3114	1921	417
		2180	1835	174
		238	1830	440
		3199	1814	495
		3156	1827	575
		3178	1815	733
		3201	1022	407
		2233	1245	171
		3186	1821	174
		1734	1882	1088
		3080	1839	437
		3025	1812	989
		3048	1856	679
		3038	1921	762
		3145	1848	711
		3060	1850	438
		3229	1856	171
		3082	1851	175
		3086	1848	624
		3153	1845	170
		3069	1938	626
		155	1848	586
		3055	1902	401
		3193	1855	1333
		3061	1845	684
		3229	1247	68
		3027	1766	651
		3074	1847	682
		1745	653	588
		3181	653	412
		3000	1699	690
		3065	674	628
		3226	1921	436
		3083	1889	823
		2158	1897	415
		3070	1922	580
		3253	1857	1110
		2427	1844	431
		3161	1928	2034
		2220	1601	825
		3055	1852	1274
		3189	1749	1678
		2962	1840	719
		3088	1847	805
		3051	1850	408
		3138	1835	631
		3078	1869	747
		236	1007	738
		3046	1833	499
		242	1829	779
		3074	1984	588
		3093	1855	434
		3312	1844	584
		3069	442	642
		2948	747	434
		3063	1914	774
		236	1849	775
		3099	1659	630
		3064	1847	549
		3157	837	2003
		3231	1834	434
		3183	1853	394
		3086	1849	411
		3075	1858	436
		723	1893	626
		2810	1025	2065
		3127	1855	434
		3084	1507	431
		3052	1847	1136
		3137	1828	165
		2849	1977	796
		3134	1873	588
		3073	1860	338
		3059	1847	577
		3058	1425	397
		3061	1869	505
		3036	1842	1216
		3199	448	172
		3105	1862	674
		3060	1740	387
		3329	1860	458
		1743	1660	455
		3167	1848	2135
		2265	1844	297
		1800	1738	436
		3368	1879	819
		3069	1722	1224
		3082	1603	1509
		2454	1853	1539
		3064	1837	734
		3216	1874	170
		222	653	521
		3144	1812	753
		3212	1931	531
		3139	1429	342
		2146	1848	1977
		2749	1913	779
		2007	1810	1235
		2218	1848	267
		3158	1921	173
		2588	1841	435
		3034	1904	645
		3051	1857	822
		3112	1847	1503
		3074	1931	548
		3237	1840	434
		3086	445	547
		3070	1835	440
		3072	1233	173
		550	1924	775
		3056	1855	269
		3072	1840	528
		2776	1012	412
		3220	1851	412
		3181	1913	133
		3112	654	1216
		3116	1739	797
		236	1836	170
		3045	1861	629
		3050	1679	463
		3205	1834	435
		2695	1842	640
		3184	1784	171
		3088	1902	700
		3065	2065	174
		2150	836	165
		3073	1913	771
		3074	622	284
		3017	1020	493
		2258	1607	436
		709	834	69
		3083	226	2099
		3058	655	1296
		3062	1858	380
		3313	1855	777
		3207	1013	413
		3076	1711	1183
		3120	1902	580
		3182	1848	2145
		3057	1919	69
		2814	1927	408
		3049	1849	167
		3244	836	626
		2868	448	171
		2213	1855	172
		3278	1854	743
		3059	653	832
		218	1853	436
		3097	1810	767
		3209	1835	94
		3061	654	856
		3059	832	750
		3141	1850	1221
		3051	1665	856
		3141	1844	2143
		2152	653	403
		3082	1839	413
		3211	668	148
		3087	1813	549
		3066	1851	214
		3161	1864	732
		3086	1845	1209
		3043	1854	602
		2228	1891	1818
		3020	1862	628
		3119	1849	508
		3159	1847	1224
		3018	1899	792
		3086	1506	1208
		3082	1830	687
		3158	1816	676
		3143	1852	833
		2842	1864	591
		3076	1824	860
		3142	1858	677
		2801	1863	1133
		3064	1930	709
		3196	1871	846
		3192	1678	440
		1749	1821	1183
		3074	1425	405
		2582	1918	535
		3065	1839	629
		2521	1862	664
		3054	1842	476
		1731	1842	627
		3003	453	621
		3075	1950	1301
		2090	1837	1205
		3012	652	392
		3127	1853	744
		2525	1835	271
		3071	1250	755
		3050	1821	195
		3069	1850	786
		3421	1846	850
		3048	1932	628
		3209	446	748
		3144	1856	818
		3089	1878	509
		3083	1917	777
		3185	1850	414
		3195	1946	550
		3079	1850	480
		3071	1749	175
		232	1917	673
		2213	1846	382
		3189	1594	174
		2593	1543	529
		151	1835	707
		3256	1886	297
		3141	1920	578
		238	436	1362
		3055	1433	411
		3044	1851	580
		3257	1908	1687
		2599	1935	1231
		3085	1843	411
		3142	443	432
		3031	1926	835
		1922	1862	67
		3080	1658	657
		2226	1926	711
		1753	1848	618
		3028	1847	94
		2218	1904	427
		3222	1850	1610
		3132	1833	1223
		3123	654	628
		2222	1833	1339
		3401	1811	460
		2028	1819	168
		149	1784	592
		457	1922	269
		3036	1839	778
		3221	1614	170
		2521	1839	485
		3077	1930	816
		238	1839	95
		3070	1849	457
		2208	1816	506
		218	1239	615
		3172	1912	655
		2164	1841	531
		3098	1916	435
		2262	1916	479
		3051	1848	440
		2520	1902	695
		3055	1699	431
		2429	1930	2155
		3035	1932	393
		3151	1845	437
		3061	1023	700
		3113	1942	340
		3069	1862	1248
		2217	1892	585
		3179	1859	447
		3041	1867	69
		3066	829	819
		3249	1854	479
		3072	832	1693
		3037	1020	582
		3167	1840	696
		1888	1909	431
		3061	1932	633
		3233	1909	459
		3033	1677	647
		3309	1846	2006
		3049	1822	581
		3108	1886	586
		1748	1929	1277
		3073	1991	838
		842	1764	832
		3155	1850	830
		3016	1104	425
		3139	1843	633
		226	1922	443
		3086	1912	793
		3039	1827	680
		3087	1859	819
		3088	1607	650
		3017	1831	409
		2262	1831	753
		3195	1857	172
		3109	1244	1183
		3059	838	390
		3078	1248	762
		3063	1248	442
		150	445	629
		3097	1894	645
		3127	352	830
		3074	1934	803
		3068	1432	169
		3283	1759	674
		3203	1825	170
		1178	1860	584
		3116	1865	1533
		3067	1864	453
		3062	1883	387
		3134	1863	1482
		3055	1866	1228
		3073	1917	1211
		2165	1022	53
		3130	1855	1618
		3070	1849	417
		3205	1797	212
		2600	1242	678
		3070	654	172
		236	1852	529
		2370	1926	583
		911	1921	584
		3069	1844	2120
		3073	1848	625
		3132	1664	1334
		3210	1845	672
		1487	2031	172
		2437	446	410
		738	1862	199
		3081	1105	157
		2857	1921	396
		3076	828	629
		2016	1239	588
		3113	1852	316
		3213	1842	626
		3079	1847	434
		2093	1873	783
		3104	1745	433
		3070	1284	433
		3231	1668	413
		3104	1667	382
		3072	1860	765
		3034	1864	216
		3067	1920	1438
		3072	1841	779
		3286	446	1155
		3116	1661	430
		3126	1831	275
		3212	1913	621
		3149	1856	576
		1745	958	677
		3078	1736	388
		2988	1852	500
		2952	1815	752
		3206	1837	587
		3219	1920	633
		2972	1860	778
		3066	832	1182
		2250	1822	434
		3062	2145	1085
		3116	1935	630
		3017	1865	422
		3085	1790	778
		3151	1833	1215
		3055	1855	808
		3118	1026	586
		3045	1843	587
		2605	1915	541
		2495	1863	831
		2950	1850	629
		2984	1855	740
		3149	654	622
		3072	1844	772
		3067	1811	407
		3018	1869	610
		3437	1754	780
		3147	450	1118
		3059	1775	178
		3202	1870	274
		3059	1852	154
		3102	835	394
		3070	1021	589
		3215	1839	589
		3067	1850	693
		3068	1937	1122
		3055	1875	171
		3079	1858	481
		3084	1850	413
		2223	1869	627
		3135	822	774
		3056	830	1425
		2851	1910	382
		3166	1877	585
		3075	1858	341
		181	1845	527
		3165	1908	463
		3227	1943	680
		3053	1707	778
		3279	1797	354
		2513	1864	730
		3055	1879	386
		3091	1902	743
		3142	1929	591
		3062	1853	1149
		3186	655	581
		3074	1431	459
		901	1756	700
		3072	1843	1122
		237	841	727
		1749	1605	430
		3069	446	703
		3070	1025	2165
		3014	1828	629
		3056	1825	392
		2217	1837	170
		3146	1890	707
		3061	1847	574
		1998	1853	437
		2925	1932	630
		3074	1839	269
		3076	1851	435
		2801	1833	415
		2139	1831	1558
		3082	1840	296
		3046	1904	746
		3230	1851	748
		2819	1834	134
		3108	1248	1227
		3103	1834	767
		859	1818	769
		3065	1847	799
		3073	1859	1014
		2509	1665	526
		3122	1939	1231
		3423	1836	175
		3077	634	410
		3096	1652	294
		3078	1869	587
		3056	1925	482
		3046	1837	698
		2262	1834	630
		3130	1752	675
		3074	1634	429
		3070	655	1801
		2251	683	170
		3070	1869	678
		2427	1862	682
		3091	1891	412
		3082	1879	628
		1755	1823	627
		3217	1839	676
		238	446	1608
		3178	1823	697
		3027	836	1748
		3234	1888	781
		3141	1838	67
		3066	1849	263
		2826	1850	835
		3195	1077	414
		3049	1854	389
		3250	1918	795
		3059	1847	780
		3267	1859	632
		3072	1922	780
		3073	1840	375
		3048	1871	1432
		3082	1852	687
		3067	1852	395
		3068	1914	645
		3223	1016	821
		3052	1827	413
		690	1608	434
		2013	1852	774
		3230	448	414
		3110	1905	411
		3070	1860	1314
		3069	1914	772
		3065	1917	525
		3046	1819	628
		2440	1926	631
		3084	1849	1214
		3077	1896	435
		3029	1849	528
		3064	1837	435
		3059	1854	651
		3071	1860	565
		3202	1825	394
		3204	1898	413
		3051	1935	433
		235	1008	687
		2847	650	728
		3090	1850	454
		1879	1626	357
		3093	1532	838
		2730	1923	169
		2831	1901	52
		3087	1235	76
		2704	1824	389
		3058	1663	823
		3093	1817	413
		3055	1836	1195
		1485	1844	777
		3050	1926	728
		3160	1906	632
		3019	1914	387
		3203	1851	1219
		3145	1851	1435
		3231	652	1542
		3064	1912	2135
		191	1862	778
		1750	1024	679
		3076	1777	438
		3061	1849	1212
		63	1937	417
		3077	1434	569
		3081	1856	316
		3049	1835	1771
		3068	1848	518
		3095	1842	165
		3034	1915	791
		3075	1916	548
		3226	1935	440
		443	1940	416
		700	1878	777
		3058	1928	801
		3215	1880	1157
		3045	1851	690
		3094	1618	30
		3055	1849	2175
		3265	1812	398
		3083	654	780
		3084	1836	846
		1999	1859	573
		3083	1915	462
		3088	653	587
		1692	1909	717
		63	1845	1307
		3058	1893	573
		3104	1611	783
		3001	1853	528
		2046	1847	411
		1756	1633	407
		1996	1908	411
		3032	1605	821
		3052	1851	171
		3086	1167	776
		3076	1854	823
		3214	1096	378
		3061	1904	314
		3114	1900	1419
		3061	1849	624
		3072	1839	1932
		3242	1838	377
		3097	1874	631
		3167	1858	172
		2700	1930	412
		3051	1791	584
		3238	1215	456
		1759	1831	624
		3187	1865	173
		2261	1867	1213
		3099	1833	414
		3213	1845	365
		3125	1917	400
		3154	1859	749
		3093	1848	1285
		3036	1849	435
		3072	1916	2154
		3053	1843	852
		3067	1611	579
		3054	1846	2014
		3189	1895	1278
		236	1854	778
		3104	1815	631
		1876	1835	555
		3101	821	478
		3134	1870	173
		3093	1868	750
		2939	1854	436
		2229	1734	2154
		3078	1837	740
		3113	1847	411
		3070	1704	1181
		3106	1611	628
		3055	1849	530
		3184	1023	338
		3063	1840	2031
		3316	1808	634
		3238	1836	633
		2868	1841	705
		3070	1661	530
		3078	1846	413
		3083	1844	2037
		3063	1920	776
		3191	834	624
		1491	1854	1236
		2583	1853	589
		3189	1880	587
		3149	836	745
		2207	1847	675
		146	1929	298
		3084	1838	625
		2021	1851	1218
		3071	1717	571
		3079	2098	171
		3467	1848	436
		2198	1859	172
		3082	1836	782
		2212	1788	413
		534	1888	540
		3057	1538	357
		2409	1855	67
		3213	1430	548
		3100	1788	632
		3156	1772	527
		3072	1845	1126
		3107	1845	172
		3075	1815	436
		3184	1271	792
		3279	1841	583
		3222	1182	569
		3134	1864	618
		3229	830	558
		1797	1856	632
		3064	1863	825
		3063	1851	171
		3123	1872	627
		2221	1861	1112
		961	1847	632
		3180	1779	52
		3113	1842	368
		237	1239	271
		3058	651	436
		3036	1924	742
		3193	1611	174
		3042	654	582
		2869	992	756
		3128	1820	817
		3073	1865	628
		3109	1838	381
		3175	1787	268
		146	1821	827
		3048	1846	436
		3054	1851	628
		2511	449	409
		3092	1916	439
		3130	1933	680
		3080	1861	742
		3162	1844	585
		2514	1849	780
		3210	1248	285
		3061	655	580
		3073	446	696
		3082	1855	136
		2524	833	545
		3044	1833	588
		3073	1840	478
		2409	1918	701
		3081	1919	586
		614	1728	359
		2988	1843	1980
		3074	1866	458
		3072	643	1213
		3071	1738	775
		3058	1831	665
		3179	1056	1215
		1795	1843	783
		693	1840	548
		1990	1861	679
		3373	1858	618
		2204	650	639
		3217	1809	438
		3065	1914	630
		3189	1924	680
		2823	1194	361
		3338	1669	627
		3102	1246	628
		3186	1429	584
		2706	1834	526
		3081	1667	434
		3091	676	449
		3219	654	409
		3294	1665	701
		3145	632	458
		3140	1915	301
		1462	1883	455
		231	1853	783
		3187	1874	392
		3099	1831	777
		3139	1829	631
		3094	1931	831
		2269	1848	498
		3221	1836	581
		236	1862	582
		3068	1828	459
		3146	1854	1296
		2281	829	451
		3036	1853	778
		677	1919	2031
		237	1835	2144
		3187	1848	1376
		3127	837	586
		805	1831	628
		3070	1880	388
		3057	1919	575
		320	1435	415
		2715	1835	341
		3203	1854	1620
		3070	1910	1371
		3212	1852	212
		3070	1843	356
		3062	1900	121
		3048	1904	429
		2095	1897	1482
		3050	1804	1211
		3076	1730	677
		2505	1831	439
		3099	1876	584
		1802	1866	415
		3201	1683	748
		3197	1842	440
		3090	1935	816
		236	1934	794
		3063	830	1178
		3101	446	674
		3082	1846	432
		3038	1750	625
		3111	1916	127
		3192	1850	296
		3072	1931	1146
		3027	1840	360
		3069	1918	816
		3261	1843	171
		223	1896	1110
		3068	1876	837
		451	1926	1107
		2784	1861	1340
		896	1748	803
		3184	1901	587
		3124	1614	632
		3088	1847	844
		3085	1858	668
		761	1813	556
		3239	663	704
		2720	1846	1146
		1792	1848	175
		3090	1850	755
		3076	838	492
		2411	656	502
		3073	1826	1002
		3124	1256	494
		3086	1846	1830
		3073	1853	607
		3067	1840	748
		3210	1715	584
		3060	1806	632
		3062	1928	617
		3108	835	496
		3201	1816	617
		3025	1847	812
		3267	1842	631
		3054	446	848
		3196	1799	628
		3157	1860	1258
		3023	650	497
		2806	1829	507
		3134	835	360
		237	1428	495
		3120	1844	508
[truncated: 199,947+ more rows]

## Sheet: Fig.1f
chromosomes	1	2	3	4	5	6	7	8	9	10	11	12	13	14	15	16	17	18	19	20	21	22	X	Y	M
	5.69376	3.32866	1.88332	2.11983	4.68641	3.61773	4.59005	0.937281	5.29082	3.22355	2.14611	2.11107	1.62053	2.4527	1.11247	16.3017	18.185	0.805886	7.46321	5.17694	1.65557	3.78416	0.946041	0.858444	0.00875964
	7.70326	2.76178	1.62858	1.48616	2.9909	4.90433	9.58573	1.11462	1.73385	2.08062	2.27259	1.90105	1.10843	0.681157	1.15797	3.24478	21.3636	0.625426	7.44319	7.31934	3.11474	4.07456	4.6071	5.08391	0.0123847
	6.33748	2.16144	2.27617	2.11555	2.12473	2.99206	3.67124	1.33082	9.14598	2.01	1.79432	2.18898	2.59281	0.660823	1.675	1.92281	17.7137	2.61576	6.39255	3.66206	3.3546	15.1989	2.99206	3.07007	0
	7.17302	2.43793	8.58682	2.32164	1.83406	1.69533	3.87621	1.5464	1.82998	2.84187	2.65622	2.64806	2.26248	4.20262	2.20128	7.1975	14.1747	1.56068	2.99488	7.11794	1.1445	13.4198	2.56034	1.71165	0.00408022

## Sheet: Fig.1g
		WI38	MRC5	HCA2	IMR90
		313	16	1172	96
		747	19	224	184
		108	18	86	222
		59	17	424	122
		3916	21	3573	145
		3015	61	1016	72
		286	47	86	140
		230	15	216	119
		55	20	1173	163
		199	16	100	245
		595	16	345	123
		427	19	1288	125
		532	45	1266	64
		569	17	1684	139
		1354	18	959	134
		313	16	360	127
		72	19	753	60
		267	18	290	52
		326	18	168	95
		259	20	640	84
		199	61	2688	158
		6074	47	2960	96
		611	15	713	105
		202	20	240	74
		260	17	298	67
		326	16	442	63
		271	19	80	56
		67	45	111	138
		524	18	232	85
		1091	22	103	148
		116	139	89	103
		351	1053	147	53
		245	546	68	52
		144	90	176	53
		121	303	144	424
		345	340	76	58
		2306	710	56	51
		368	111	69	52
		370	498	99	64
		198	198	176	53
		216	126	266	48
		270	50	143	160
		236	101	1849	246
		1658	203	668	91
		789	1871	166	97
		311	136	104	75
		319	51	2883	63
		73	47	1749	67
		436	231	92	65
		209	252	1609	247
		428	142	2404	195
		345	1077	6682	104
		314	172	1616	87
		362	104	72	62
		124	168	107	122
		74	201	90	155
		99	221	92	425
		344	389	62	85
		54	76	48	52
		1267	203	76	67
		99	115	68	64
		370	98	519	275
		210	71	96	90
		257	117	114	121
		242	167	114	293
		1599	94	114	149
		758	104	114	118
		286	67	225	320
		118	51	85	75
		479	69	61	108
		1733	761	73	146
		2181	67	55	313
		172	430	498	376
		3382	135	288	358
		1445	361	205	128
		1028	513	662	61
		301	346	649	53
		1132	59	240	68
		70	148	301	77
		347	147	187	432
		452	212	108	56
		1170	130	63	235
		62	177	94	354
		209	52	238	100
		218	343	278	263
		67	882	237	137
		296	178	300	552
		198	247	3163	122
		4698	66	3137	73
		183	155	299	215
		411	55	240	177
		232	55	565	175
		238	80	953	92
		150	47	1830	95
		136	50	2057	97
		142	1409	678	68
		1522	1393	1734	352
		66	211	361	533
		175	298	160	84
		50	135	236	84
		228	63	300	85
		75	131	60	121
		100	327	90	207
		451	71	94	288
		186	122	145	230
		98	118	315	54
		71	329	88	355
		90	249	105	96
		357	338	2231	226
		78	222	1505	137
		61	63	224	560
		208	130	3161	118
		214	330	8566	75
		82	71	861	220
		293	122	1675	170
		206	147	436	174
		4718	245	1002	359
		563	58	6901	123
		391	61	4571	130
		334	166	907	53
		383	125	407	53
		151	151	3594	78
		351	98	3163	97
		2702	118	83	88
		5962	110	151	122
		3432	63	151	103
		3346	131	78	69
		5984	330	68	69
		2694	71	483	71
		82	122	200	107
		286	285	137	151
		258	81	443	296
		249	200	100	111
		587	2382	717	137
		169	82	96	161
		293	65	97	136
		85	51	177	134
		1855	139	52	58
		1979	82	287	82
		89	139	65	408
		304	312	144	76
		69	314	94	76
		288	605	167	379
		249	430	620	192
		318	549	59	153
		603	62	615	132
		2134	130	76	57
		97	334	247	53
		189	71	88	67
		3152	122	108	118
		3066	93	56	120
		186	74	307	107
		92	117	167	72
		921	28	94	59
		335	166	60	87
		49	63	210	52
		51	130	2246	56
		70	330	350	81
		50	71	146	373
		99	121	468	50
		650	157	147	51
		528	75	114	64
		155	55	123	41
		441	92	197	462
		439	53	805	105
		3637	62	841	119
		312	127	197	142
		899	330	2663	122
		1835	71	804	124
		584	122	628	135
		3289	102	195	148
		2017	77	176	119
		1511	115	84	106
		324	132	87	99
		2934	139	294	141
		128	491	36	94
		188	109	239	306
		62	52	50	120
		120	76	235	123
		5077	69	85	153
		1011	1392	111	52
		1562	209	115	146
		766	300	78	69
		458	54	48	100
		1188	38	86	134
		75	151	55	139
		4032	84	169	149
		175	272	59	103
		123	89	87	90
		72	93	262	53
		517	140	84	56
		332	109	177	74
		2109	107	79	118
		1105	118	95	87
		762	200	74	167
		258	125	69	138
		66	75	94	85
		67	151	128	96
		74	364	723	299
		59	102	696	80
		48	70	105	433
		67	103	150	61
		127	92	88	67
		406	77	100	62
		397	103	109	128
		156	2170	85	134
		89	64	144	129
		106	61	173	128
		2310	83	720	244
		2485	55	137	133
		57	149	179	129
		57	153	172	259
		45	62	100	76
		71	102	219	66
		593	74	172	54
		2086	61	328	62
		887	129	117	66
		66	332	150	60
		54	71	457	124
		918	122	90	513
		865	74	59	256
		70	73	142	97
		61	48	175	315
		47	55	911	78
		58	131	64	143
		185	70	358	188
		76	62	871	120
		236	60	907	125
		120	118	384	72
		305	68	127	113
		314	70	71	215
		258	134	487	75
		288	99	206	270
		82	62	257	124
		318	96	58	180
		266	70	851	64
		285	77	835	270
		82	89	205	140
		155	94	152	122
		216	111	156	143
		56	94	207	66
		54	74	233	53
		314	117	65	129
		262	20	57	370
		287	166	50	154
		82	75	1048	122
		320	87	1663	66
		262	124	1936	52
		285	100	1197	68
		81	281	177	56
		182	725	313	48
		260	119	106	118
		286	255	158	456
		81	210	144	99
		315	643	172	132
		258	114	903	89
		286	124	73	100
		77	179	675	55
		153	206	813	62
		114	191	900	96
		54	106	677	81
		54	95	135	228
		317	52	112	71
		261	159	41	178
		290	169	61	307
		82	230	191	56
		327	295	216	66
		246	124	82	300
		285	104	132	296
		82	64	59	119
		313	123	98	124
		252	98	77	76
		283	52	211	52
		84	64	773	53
		154	95	53	68
		215	54	55	65
		54	1414	759	431
		54	218	142	115
		322	296	174	227
		259	100	745	195
		286	223	249	166
		79	85	142	132
		300	116	174	129
		247	106	881	133
		267	118	172	96
		72	97	46	133
		150	86	92	73
		133	249	62	121
		67	139	52	121
		46	361	239	64
		321	877	1406	56
		261	556	1544	63
		287	307	259	59
		81	155	141	64
		319	1824	176	517
		266	84	912	58
		289	165	88	53
		80	58	229	92
		321	171	195	371
		259	67	113	124
		283	152	46	167
		82	116	1538	205
		315	88	237	189
		256	124	4078	162
		283	60	1527	109
		82	70	144	155
		320	195	177	147
		252	65	912	73
		284	45	79	233
		82	71	510	126
		146	131	1807	404
		216	190	1821	149
		57	60	510	169
		54	71	205	95
		315	131	61	106
		258	189	66	135
		287	60	39	130
		82	69	306	183
		311	131	116	151
		262	182	106	280
		288	60	202	92
		82	71	75	310
		298	131	229	82
		258	184	207	58
		287	60	106	52
		80	71	4661	51
		321	131	425	134
		251	188	410	71
		285	60	4669	92
		81	71	97	92
		316	131	159	204
		224	190	64	155
		291	60	132	363
		74	71	183	102
		309	131	178	148
		246	194	516	113
		282	60	93	108
		80	71	169	50
		320	132	63	76
		261	190	106	135
		285	59	552	88
		81	71	1355	87
		322	132	412	62
		265	182	418	115
		290	61	1256	341
		82	71	47	82
		161	131	1305	131
		214	188	1983	196
		56	60	137	114
		54	71	87	87
		154	130	97	52
		211	188	48	71
		55	60	56	89
		54	71	141	199
		151	131	168	310
		219	188	900	93
		54	61	71	53
		54	71	142	303
		318	131	172	130
		251	189	905	149
		287	56	87	165
		75	71	177	86
		320	132	52	84
		259	189	93	57
		286	60	82	147
		81	71	63	141
		318	121	111	230
		260	203	55	246
		288	60	72	143
		82	70	143	126
		155	131	168	66
		214	190	910	78
		54	60	95	51
		54	71	68	71
		319	131	70	68
		254	189	109	122
		287	60	50	72
		81	76	169	200
		153	132	104	271
		214	190	197	210
		54	60	113	53
		53	71	746	51
		310	132	496	63
		230	187	1416	102
		280	60	1477	151
		63	71	117	94
		321	131	62	108
		260	190	55	86
		287	60	77	53
		80	71	68	53
		316	131	419	57
		233	189	177	114
		288	60	172	127
		80	73	80	168
		312	202	3121	118
		260	63	1194	87
		287	45	326	456
		82	71	60	239
		316	131	107	106
		242	189	196	189
		287	60	236	123
		82	71	2186	128
		151	131	66	288
		210	189	168	89
		54	60	2077	93
		54	71	176	357
		322	131	65	127
		258	188	226	208
		287	60	287	108
		82	38	143	51
		318	54	175	52
		253	50	915	59
		283	276	70	164
		66	71	47	80
		1608	131	53	228
		932	188	241	479
		1020	60	51	77
		1835	71	176	421
		323	131	219	90
		259	188	75	53
		287	60	139	595
		82	388	176	67
		154	171	48	70
		212	1030	269	53
		58	390	280	53
		54	73	85	53
		313	100	210	388
		260	110	87	102
		290	198	125	52
		81	71	56	51
		221	131	252	50
		4927	188	136	50
		1522	59	142	57
		228	71	168	589
		317	131	256	78
		261	186	163	65
		285	60	120	560
		78	71	1472	122
		317	125	6500	112
		262	181	12064	120
		282	60	1477	112
		82	71	175	122
		320	131	111	148
		261	189	265	144
		289	60	163	175
		82	75	177	101
		320	201	91	100
		262	62	90	76
		287	45	70	52
		82	60	240	64
		312	100	1617	64
		254	48	1619	129
		286	63	243	553
		82	71	264	86
		315	132	705	60
		261	171	232	215
		287	60	297	278
		78	54	150	98
		6484	1526	168	67
		1049	111	238	51
		1035	155	167	56
		6443	71	779	53
		151	134	5809	95
		172	189	6123	199
		56	60	812	68
		54	71	153	71
		154	129	2291	116
		167	185	2052	471
		54	60	125	171
		54	71	1229	57
		321	131	1398	154
		259	184	1507	123
		244	59	1330	137
		81	71	58	123
		320	131	12437	120
		264	189	1774	424
		305	60	60	118
		80	128	282	3298
		317	139	159	613
		260	121	79	57
		283	142	89	74
		80	71	141	77
		321	131	176	595
		262	188	913	76
		290	60	81	249
		81	71	141	102
		321	131	174	113
		259	187	909	422
		287	60	84	68
		81	71	170	66
		154	131	74	174
		212	189	143	136
		53	60	108	141
		54	71	79	142
		51	132	83	111
		1144	190	94	57
		1126	60	111	392
		51	264	112	212
		321	2946	140	94
		261	2737	109	99
		286	241	73	114
		78	71	55	206
		598	131	107	89
		3110	188	52	141
		2736	61	142	257
		495	688	218	414
		158	1196	213	71
		214	4355	90	65
		53	706	75	221
		54	71	100	62
		321	131	67	69
		260	189	55	63
		286	60	97	88
		82	71	131	94
		307	131	141	249
		256	189	152	157
		289	60	206	480
		78	72	98	162
		156	132	122	65
		214	185	103	141
		55	60	109	130
		54	71	153	52
		257	132	1702	53
		1609	189	1704	53
		1628	60	152	123
		323	98	397	73
		153	122	778	325
		215	49	784	86
		56	82	108	124
		54	70	1585	145
		153	131	357	337
		209	189	126	49
		54	60	1552	107
		51	71	180	144
		323	131	121	325
		260	190	81	119
		287	60	144	97
		79	71	92	73
		154	131	162	248
		147	188	82	176
		56	60	92	148
		53	73	179	155
		311	202	146	53
		259	62	490	120
		286	45	144	278
		82	1172	178	132
		153	82	78	73
		216	101	101	478
		51	101	104	315
		55	329	98	956
		285	205	2072	644
		256	56	65	678
		290	146	34	265
		82	71	66	99
		312	131	99	269
		260	189	52	126
		286	60	157	636
		82	69	777	162
		154	132	1223	55
		138	172	1295	143
		52	55	916	248
		53	71	143	89
		153	130	173	283
		17	189	910	182
		18	60	47	98
		156	71	142	163
		155	131	174	116
		215	189	902	116
		56	60	78	101
		54	71	68	148
		321	131	57	120
		256	187	66	139
		288	60	148	134
		81	71	54	185
		96	133	222	133
		95	188	1428	312
		615	60	68	147
		628	57	400	422
		154	96	147	117
		213	253	201	364
		54	64	72	97
		54	71	143	51
		559	131	173	49
		663	189	875	48
		65	60	199	92
		6209	71	144	78
		321	130	174	120
		259	189	907	73
		282	60	71	48
		81	71	140	53
		328	131	175	48
		258	189	909	92
		277	59	88	237
		82	71	180	146
		319	131	97	266
		260	190	82	491
		287	60	233	69
		81	64	806	78
		154	131	110	109
		207	192	103	146
		57	60	187	316
		54	71	141	363
		153	131	175	168
		214	192	914	203
		54	60	89	217
		54	71	140	895
		155	131	171	716
		214	188	888	52
		59	60	79	118
		54	71	474	145
		312	131	1677	219
		237	186	2721	207
		283	60	362	316
		82	71	76	89
		317	131	737	183
		265	188	755	184
		287	60	247	41
		78	71	153	122
		322	131	1682	328
		261	189	1691	130
		289	60	157	126
		83	71	144	184
		323	131	174	96
		261	188	904	259
		285	60	77	129
		74	71	84	383
		316	131	185	144
		256	189	198	407
		286	60	279	303
		73	71	842	90
		150	130	35	125
		216	189	54	129
		56	60	62	239
		54	71	169	107
		316	131	82	118
		255	187	95	105
		284	60	142	82
		76	71	92	72
		476	131	137	53
		61	188	89	69
		136	60	203	69
		70	76	143	225
		317	80	171	407
		259	203	848	125
		288	384	130	118
		81	269	143	58
		154	81	169	340
		210	75	896	78
		49	72	76	108
		54	75	92	151
		146	53	149	298
		210	57	275	372
		53	155	103	63
		54	71	144	73
		322	131	175	72
		259	189	870	447
		285	60	255	919
		80	117	670	370
		319	88	917	188
		259	57	810	69
		285	176	673	59
		80	71	1434	77
		322	131	48	108
		258	188	52	160
		287	60	59	78
		81	58	1846	73
		441	54	840	402
		52	1416	940	73
		80	1128	2067	108
		47	69	143	148
		320	130	170	307
		261	178	911	391
		285	60	71	187
		83	122	177	124
		317	81	55	258
		260	131	76	208
		286	202	97	458
		83	71	1554	420
		317	131	347	159
		261	188	98	498
		286	60	1543	212
		83	71	416	254
		316	131	1664	101
		253	190	1648	111
		291	60	79	310
		82	71	71	72
		320	131	84	60
		259	190	40	81
		288	60	119	56
		77	71	2166	216
		317	129	62	93
		259	190	59	61
		283	60	61	111
		80	73	179	178
		317	148	96	87
		258	83	76	81
		285	147	217	264
		81	71	175	93
		318	131	54	86
		257	188	110	135
		287	60	1362	132
		82	71	51	215
		258	131	88	186
		88	183	143	119
		750	60	168	135
		534	71	911	259
		154	132	365	111
		213	187	53	126
		52	60	106	83
		54	346	177	157
		318	613	71	78
		265	623	153	53
		286	332	800	53
		82	73	57	52
		454	202	240	51
		122	63	87	335
		103	45	56	68
		97	71	96	96
		317	129	154	64
		263	180	222	110
		283	60	158	195
		82	70	117	149
		319	131	173	82
		263	187	895	83
		287	60	175	334
		82	129	73	55
		317	89	56	55
		260	77	142	111
		286	393	174	129
		82	1584	903	128
		321	60	180	317
		258	80	48	56
		287	1565	125	80
		82	71	120	224
		318	131	99	121
		264	191	102	420
		282	61	144	84
		82	71	172	52
		154	132	917	53
		180	189	127	52
		56	60	54	114
		52	74	61	155
		322	129	187	228
		252	189	92	104
		288	60	129	233
		82	71	105	84
		322	131	197	361
		252	188	120	108
		283	60	14404	179
		83	54	149	96
		154	119	1188	119
		155	189	552	129
		56	59	61	153
		53	245	92	108
		310	851	144	84
		257	252	179	113
		285	306	884	138
		82	71	138	117
		50	131	174	50
		378	190	918	139
		300	60	58	139
		221	128	78	144
		152	50	79	112
		130	41	143	112
		53	118	173	182
		49	71	898	61
		324	131	142	142
		259	187	174	73
		286	60	909	379
		82	71	118	87
		319	131	166	60
		256	189	139	496
		287	60	97	115
		80	71	244	56
		312	131	101	56
		257	182	175	141
		282	60	60	581
		80	72	51	376
		430	131	5692	80
		312	189	3738	56
		691	60	6461	76
		591	71	138	64
		321	131	174	109
		257	189	911	394
		289	60	135	120
		82	149	154	57
		321	49	908	132
		260	91	171	158
		283	115	100	119
		70	49	612	105
		151	207	81	112
		144	212	139	627
		51	605	106	72
		54	239	75	75
		155	303	58	52
		214	51	147	96
		53	158	143	200
		54	71	172	121
		129	131	908	136
		206	185	138	437
		57	58	174	106
		52	71	916	135
		320	131	175	157
		258	189	138	137
		288	60	86	461
		82	71	122	257
		315	131	2039	155
		259	189	1992	107
		287	60	141	71
		82	57	173	63
		153	1562	904	280
		214	1538	140	237
		56	63	173	236
		52	75	897	114
		319	130	65	360
		259	187	57	154
		287	60	104	62
		82	71	143	180
		151	129	173	212
		216	185	913	256
		56	60	593	137
		54	1394	569	153
		315	210	162	181
		252	301	142	80
		287	153	175	59
		82	69	887	133
		321	117	98	130
		260	184	325	160
		287	60	145	239
		82	80	177	536
		321	53	137	303
		256	967	125	61
		282	665	137	67
		83	71	174	306
		830	130	914	121
		368	189	143	126
		401	60	175	98
		968	71	908	130
		324	131	968	137
		264	187	54	412
		280	60	80	85
		82	71	143	68
		318	131	174	68
		259	189	911	124
		285	60	138	274
		82	115	169	117
		321	154	911	422
		260	126	254	130
		284	77	3152	200
		82	69	786	133
		320	131	139	171
		260	192	174	101
		287	60	916	188
		82	71	141	64
		320	131	175	60
		239	190	908	160
		286	60	177	132
		78	71	80	232
		293	132	110	120
		253	185	66	152
		288	61	79	179
		78	70	87	206
		153	130	172	172
		214	189	224	165
		56	61	91	120
		54	71	138	108
		153	130	174	151
		214	186	911	131
		56	59	125	127
		54	71	68	135
		314	117	100	193
		260	189	143	76
		289	60	174	80
		83	71	918	144
		320	131	1513	113
		262	192	3127	199
		283	60	159	270
		82	71	1243	96
		60	130	778	167
		2020	188	93	104
		46	60	144	96
		85	75	172	141
		319	58	916	68
		260	100	172	60
		287	506	212	172
		82	71	142	595
		154	131	145	53
		217	189	172	51
		56	60	908	62
		54	71	141	399
		315	131	174	85
		263	189	913	223
		286	60	1845	124
		82	53	65	105
		319	100	1431	52
		260	99	167	50
		287	49	104	49
		78	71	73	133
		145	131	141	493
		215	190	172	69
		56	60	911	635
		54	190	141	127
		265	79	174	77
		522	76	909	164
		496	71	59	628
		225	64	206	86
		320	132	106	181
		259	191	2895	109
		289	62	49	149
		81	71	74	129
		324	132	143	117
		260	189	176	292
		288	60	901	251
		82	100	84	57
		323	123	216	81
		261	116	81	64
		287	87	59	58
		81	202	1624	67
		320	76	1610	66
		256	56	141	110
		287	191	178	245
		82	71	917	100
		324	131	115	225
		257	189	179	305
		287	60	169	53
		82	71	120	60
		156	131	146	52
		202	187	123	53
		56	60	173	390
		56	71	55	419
		154	131	80	89
		135	190	699	144
		56	60	81	141
		52	71	184	102
		50	131	119	251
		377	189	124	158
		134	60	117	54
		203	76	51	248
		141	233	139	92
		78	708	182	286
		70	823	379	203
		86	71	141	191
		273	131	201	58
		1476	189	261	178
		1485	60	98	94
		276	71	96	203
		145	129	730	139
		197	204	61	842
		56	60	74	117
		50	71	142	124
		320	131	174	122
		252	188	904	119
		284	60	141	181
		82	71	172	104
		154	129	917	154
		215	188	138	128
		55	60	174	102
		53	106	913	109
		318	55	141	407
		257	57	174	81
		293	81	900	60
		82	70	141	53
		313	131	143	65
		261	189	897	72
		287	60	93	113
		82	70	982	334
		154	131	999	129
		207	194	104	90
		56	60	53	53
		54	70	122	54
		17	131	132	59
		16	189	171	107
		15	60	899	137
		17	71	182	400
		320	131	100	104
		253	189	85	371
		284	60	142	117
		79	95	176	63
		315	215	898	50
		251	48	143	129
		285	144	174	303
		82	300	909	212
		315	87	61	130
		258	94	60	82
		288	64	106	106
		86	71	142	247
		323	131	176	603
		259	189	896	75
		285	60	132	212
		79	71	216	57
		323	132	122	86
		260	180	142	416
		286	50	178	60
		82	71	912	85
		316	131	145	51
		262	193	182	66
		283	60	906	71
		81	69	146	487
		320	131	167	119
		259	189	910	104
		287	60	142	124
		82	70	175	199
		60	132	915	270
		169	190	61	119
		174	59	154	78
		141	71	193	99
		320	129	137	90
		258	190	155	56
		280	60	871	150
		82	71	144	90
		320	131	174	235
		249	190	909	103
		284	60	143	82
		78	71	174	143
		321	131	913	60
		255	187	169	128
		285	60	51	107
		82	71	507	343
		154	131	142	151
		209	190	174	418
		56	60	912	171
		54	67	18	134
		318	131	15	133
		263	188	16	139
		289	60	142	185
		82	71	174	79
		316	131	903	84
		262	190	136	345
		283	60	168	70
		82	72	878	138
		312	131	62	77
		248	188	59	59
		286	62	65	125
		82	71	144	141
		319	131	153	75
		259	189	268	276
		286	60	147	149
		82	87	174	136
		319	134	906	80
		258	132	143	128
		285	126	166	318
		78	71	914	52
		322	132	138	70
		255	189	175	51
		282	60	910	63
		80	71	142	249
		320	131	168	94
		260	189	895	653
		287	61	983	77
		81	71	82	52
		61	131	76	53
		2268	191	177	51
		71	60	63	83
		48	71	628	104
		319	132	147	128
		261	189	46	74
		285	60	53	108
		78	71	2046	155
		154	131	977	316
		214	188	2674	313
		55	60	145	264
		54	71	174	396
		317	130	914	167
		261	189	142	817
		287	60	177	120
		85	71	910	56
		152	131	661	136
		212	188	2328	128
		55	60	52	62
		54	187	144	252
		475	50	174	172
		75	93	912	322
		44	79	493	120
		116	132	205	53
		321	78	118	53
		256	90	143	63
		282	253	173	566
		79	72	908	60
		328	131	156	52
		259	188	115	53
		270	60	152	78
		82	72	1749	252
		321	131	6388	65
		257	188	150	471
		282	60	356	285
		70	71	53	86
		317	130	109	100
		259	189	169	187
		285	60	129	43
		83	71	302	122
		321	131	143	161
		253	187	174	244
		287	60	912	413
		82	71	143	120
		154	131	172	59
		209	188	893	64
		57	60	67	50
		54	71	96	67
		154	131	1719	81
		133	185	173	378
		52	60	136	115
		51	72	79	58
		107	131	68	52
		1756	189	531	111
		1410	60	150	143
		108	71	178	162
		321	132	227	82
		263	187	91	108
		283	59	139	427
		80	71	175	111
		319	133	907	196
		263	187	142	100
		288	60	175	475
		82	109	901	186
		154	126	143	148
		211	2122	174	98
		56	2110	913	49
		50	71	175	88
		153	131	54	143
		122	190	119	166
		56	59	151	142
		49	71	174	153
		154	134	910	90
		214	192	67	63
		56	57	64	53
		54	71	100	65
		307	124	210	321
		261	190	171	94
		287	60	3951	64
		83	239	145	290
		325	51	48	53
		250	59	72	70
		285	85	123	55
		80	71	186	60
		84	131	157	76
		1669	187	140	240
		1677	60	179	108
		62	71	905	301
		320	132	142	71
		259	191	72	137
		289	60	136	101
		82	71	142	268
		316	133	172	282
		259	192	910	125
		267	60	284	128
		82	71	103	76
		317	131	100	65
		251	189	142	101
		276	60	168	117
		79	71	909	103
		155	131	70	51
		209	188	129	69
		54	60	114	273
		54	71	366	124
		152	131	56	273
		219	189	98	32
		56	60	366	58
		54	86	52	1937
		1948	95	106	458
		121	60	781	309
		7613	82	746	431
		1173	71	145	69
		320	135	50	77
		258	188	65	106
		287	60	152	133
		81	71	133	367
		165	131	89	135
		276	189	163	111
		260	60	124	217
		162	71	57	56
		320	131	130	495
		260	191	144	139
		279	60	173	75
		83	69	902	53
		95	131	366	53
		179	183	52	532
		59	59	106	61
		193	71	176	49
		319	130	60	62
		257	189	87	76
		286	60	136	584
		80	205	1713	121
		154	274	1902	171
		191	568	350	173
		56	462	154	120
		54	71	84	251
		317	131	143	111
		259	191	182	125
		288	60	913	321
		82	71	203	73
		154	131	111	151
		203	189	197	126
		55	60	142	88
		53	127	174	107
		322	88	915	203
		256	68	137	123
		281	160	175	167
		81	71	907	174
		317	132	63	120
		260	189	87	65
		288	60	100	217
		83	71	170	533
		322	131	70	193
		256	189	116	223
		286	60	66	69
		82	73	77	58
		321	201	125	99
		263	62	142	85
		282	45	174	425
		82	72	908	70
		93	131	257	151
		157	188	148	184
		52	56	86	151
		1872	71	142	342
		320	131	163	420
		262	188	907	128
		286	58	81	118
		82	71	186	59
		297	131	73	122
		258	189	142	385
		285	60	173	221
		82	71	910	219
		319	131	166	53
		257	190	785	84
		282	60	859	330
		82	71	82	143
		309	133	273	156
		259	185	122	63
		289	59	178	66
		81	71	74	409
		313	131	151	50
		237	193	141	130
		282	60	174	96
		81	280	910	99
		319	75	143	341
		259	79	174	61
		290	61	907	65
		82	71	227	65
		306	119	61	55
		250	183	322	534
		278	60	372	57
		82	71	550	72
		153	131	107	424
		209	186	144	134
		58	60	172	147
		54	71	914	52
		154	131	175	54
		216	188	118	673
		56	60	84	93
		54	71	145	114
		321	131	176	139
		260	189	913	131
		286	60	2913	365
		82	71	52	201
		324	127	82	149
		263	186	160	152
		290	59	861	354
		80	71	888	205
		319	131	173	122
		258	185	248	111
		287	60	405	369
		77	69	94	134
		315	201	326	75
		256	62	94	58
		273	45	148	62
		81	71	174	64
		321	131	913	431
		257	188	151	123
		288	60	80	120
		81	71	64	388
		154	131	166	67
		109	189	151	115
		56	60	89	128
		54	69	124	130
		158	132	179	181
		145	191	105	238
		56	60	141	115
		53	70	175	153
		320	129	901	69
		249	187	806	54
		284	60	198	90
		81	71	99	197
		321	114	141	123
		261	180	175	64
		284	60	914	143
		82	71	194	235
		154	129	520	343
		79	190	290	144
		104	60	65	119
		102	73	93	52
		154	202	198	54
		214	62	273	134
		56	46	201	98
		54	113	115	66
		320	307	143	52
		257	179	172	107
		288	146	796	185
		79	71	395	60
		323	131	108	427
		218	190	153	93
		273	60	142	70
		77	71	174	138
		315	131	915	86
		254	189	143	297
		285	60	174	236
		83	71	905	132
		321	131	163	331
		261	190	108	199
		288	61	85	262
		83	70	335	145
		20	132	86	64
		194	190	77	52
		16	60	145	57
		18	71	173	57
		317	78	898	285
		260	182	142	126
		286	61	173	429
		81	71	905	153
		323	131	144	61
		262	191	174	68
		285	60	920	410
		82	71	227	220
		132	131	68	126
		650	195	156	390
		540	60	143	127
		65	72	173	67
		316	131	920	57
		256	188	139	468
		285	60	179	208
		84	71	914	66
		317	131	134	67
		254	190	191	117
		276	60	181	136
		78	64	140	249
		322	131	163	187
		261	187	901	328
		288	60	176	273
		80	71	111	71
		256	129	56	69
		1531	188	67	116
		14305	60	98	191
		255	69	107	361
		322	131	148	88
		262	187	168	504
		285	60	913	110
		82	201	4154	65
		317	93	103	67
		262	86	151	48
		286	154	143	127
		83	71	175	70
		311	131	917	136
		252	190	144	160
		266	60	174	180
		76	71	902	112
		322	131	153	121
		260	189	1629	62
		287	60	1548	58
		83	113	50	413
		156	308	94	186
		215	181	63	250
		58	493	183	444
		54	81	72	239
		152	138	93	141
		209	55	141	336
		56	54	171	52
		54	71	911	63
		154	131	161	77
		129	189	133	213
		57	58	113	253
		54	71	204	122
		325	131	48	208
		254	188	212	68
		286	60	140	127
		82	71	173	88
		316	132	892	103
		255	181	3086	98
		278	56	1116	122
		82	81	73	79
		306	320	145	87
		68	68	175	205
		277	99	907	181
		83	71	143	149
		316	131	173	126
		262	189	913	168
		291	60	142	115
		82	71	174	93
		249	131	901	141
		89	190	173	129
		782	60	231	241
		531	71	454	284
		201	131	367	366
		250	191	52	147
		280	61	106	208
		86	71	117	272
		320	132	78	141
		262	187	376	127
		287	60	143	264
		82	70	174	359
		151	117	906	276
		160	188	143	286
		47	60	177	1608
		62	381	912	71
		321	200	167	251
		262	208	111	105
		285	123	126	89
		76	66	75	107
		313	131	67	108
		249	189	139	120
		291	60	141	119
		80	71	174	156
		153	131	913	162
		215	186	157	76
		54	61	184	116
		54	71	85	328
		2200	133	148	92
		43	190	457	75
		58	60	74	489
		1190	71	83	87
		82	131	202	138
		1672	188	95	113
		13076	60	143	121
		82	70	177	162
		321	131	887	490
		260	189	176	443
		287	60	59	115
		82	71	104	53
		319	131	363	68
		261	189	52	133
		287	60	104	103
		82	71	144	181
		321	132	171	122
		262	189	913	118
		286	60	51	332
		82	95	102	75
		308	94	412	112
		251	136	176	147
		282	309	94	306
		82	71	76	206
		315	131	143	669
		260	189	179	63
		285	60	917	98
		82	70	171	444
		319	130	73	425
		260	188	135	166
		288	60	123	624
		82	71	82	48
		317	131	58	70
		252	189	143	73
		282	60	173	70
		82	71	913	114
		325	131	66	416
		2769	186	116	80
		2765	60	102	58
		333	74	3582	56
		154	130	3191	217
		210	191	101	60
		50	60	142	65
		54	71	173	117
		88	131	916	83
		58	188	177	343
		96	60	91	266
		135	71	143	94
		212	131	139	129
		1565	188	174	154
		1010	60	889	147
		88	73	169	277
		316	202	165	128
		262	62	63	182
		283	45	1844	275
		82	141	1703	77
		151	65	285	56
		210	39	375	81
		53	69	86	85
		54	71	93	157
		153	131	165	369
		210	181	73	188
		56	60	148	313
		54	71	170	213
		318	131	49	72
		258	189	722	68
		287	60	571	66
		82	74	310	60
		1074	134	225	213
		1486	189	142	285
		618	61	175	262
		1251	339	908	243
		153	76	143	578
		210	66	174	131
		57	71	921	214
		53	71	1457	32
		315	131	839	61
		252	191	102	131
		285	60	164	211
		83	71	158	128
		319	131	120	106
		259	189	2080	124
		286	60	731	67
		81	71	239	61
		321	131	143	65
		257	189	170	131
		285	60	911	108
		82	71	87	294
		322	131	70	64
		201	185	165	123
		242	60	90	386
		79	130	127	66
		112	587	95	52
		56	149	144	72
		162	127	174	51
		924	71	903	268
		318	131	363	76
		259	189	52	85
		282	60	107	468
		83	71	139	293
		306	131	178	407
		413	189	887	109
		101	60	142	89
		238	71	174	78
		319	130	909	75
		259	188	142	250
		286	60	173	188
		82	71	912	132
		157	131	3311	150
		213	188	100	264
		55	60	3913	56
		54	73	138	233
		318	128	174	237
		260	189	879	171
		288	60	330	100
		82	61	554	100
		324	301	232	157
		261	117	86	131
		287	127	3287	187
		83	49	1536	106
		318	131	144	142
		261	188	174	317
		283	60	913	84
		82	71	144	96
		319	131	174	97
		258	187	900	150
		279	60	2600	104
		81	71	33	80
		316	131	50	131
		261	188	143	75
		271	60	168	125
		82	71	911	96
		318	131	142	305
		262	188	179	99
		285	60	887	196
		79	80	92	460
		322	57	56	53
		260	54	121	63
		286	123	146	53
		79	71	178	56
		330	132	912	198
		264	188	143	125
		288	60	174	123
		82	71	912	106
		323	129	136	50
		259	189	113	50
		280	60	104	493
		82	71	143	420
		20	132	172	132
		16	189	911	308
		15	60	169	108
		23	71	77	578
		154	131	130	53
		211	186	276	66
		56	58	88	158
		53	71	385	88
		319	131	111	118
		264	189	1349	66
		287	60	1332	151
		82	71	69	168
		322	131	253	115
		258	192	64	154
		285	60	85	186
		79	72	137	345
		153	131	74	111
		214	189	142	113
		57	62	164	503
		54	105	899	78
		317	92	92	194
		252	284	149	425
		284	599	56	51
		83	71	139	57
		309	131	105	87
		261	189	44	60
		286	60	116	361
		80	71	241	55
		320	131	99	59
		253	192	177	156
		288	60	196	136
		83	72	696	129
		319	202	65	165
		259	62	71	233
		288	45	75	383
		82	71	141	468
		1085	131	175	386
		1490	190	909	112
		617	60	100	57
		1249	88	78	126
		322	126	166	149
		255	182	177	159
		289	104	77	137
		82	71	85	94
		154	131	205	170
		144	189	1421	88
		55	60	1672	51
		53	129	144	434
		311	78	174	323
		262	288	913	94
		286	101	59	398
		82	71	101	146
		154	131	144	147
		208	185	99	169
		56	60	78	126
		53	72	260	167
		157	129	75	270
		214	187	50	122
		56	60	911	130
		53	263	416	58
		319	248	554	53
		259	1491	335	53
		284	130	177	61
		82	262	160	70
		312	87	118	157
		258	55	309	171
		282	114	96	68
		79	68	314	71
		154	132	137	60
		213	191	173	177
		57	60	912	129
		54	69	179	107
		345	131	90	210
		909	187	150	106
		900	60	1667	287
		349	71	1013	60
		323	131	421	52
		261	188	142	63
		287	60	174	134
		82	71	914	88
		257	131	369	88
		88	190	52	126
		781	60	105	116
		546	73	149	637
		137	128	56	266
		377	188	56	112
		377	60	138	141
		10410	71	124	57
		320	130	889	53
		262	192	145	133
		287	61	54	118
		82	71	109	55
		316	131	142	235
		252	187	175	135
		287	60	915	143
		81	71	163	122
		318	131	721	136
		218	189	60	112
		276	59	79	127
		80	71	53	68
		241	131	90	70
		197	190	143	57
		132	60	175	78
		215	71	901	122
		322	131	141	53
		257	187	100	53
		288	60	77	255
		82	71	165	220
		319	131	139	314
		263	189	103	512
		287	60	142	137
		82	74	152	55
		320	122	907	149
		259	188	175	140
		285	61	96	119
		82	71	71	194
		161	131	143	238
		144	189	48	197
		56	60	911	589
		49	71	178	71
		296	135	93	193
		259	190	131	135
		276	60	137	525
		79	71	1783	104
		318	131	2101	73
		256	189	141	88
		288	60	169	87
		79	1179	886	93
		138	102	143	150
		1195	77	168	524
		1194	142	913	199
		147	62	508	109
		327	131	1620	541
		257	181	1637	192
		285	60	143	55
		82	71	175	109
		308	131	914	207
		257	188	106	115
		285	60	55	110
		82	69	247	110
		318	126	341	182
		252	189	86	65
		287	60	154	117
		81	71	144	412
		319	131	132	435
		256	188	76	433
		283	60	146	79
		77	71	193	150
		316	131	89	331
		250	192	67	123
		283	60	94	380
		84	71	191	107
		311	131	143	130
		259	188	174	291
		288	60	907	71
		79	71	169	170
		154	131	165	46
		204	187	111	53
		58	61	145	596
		54	71	180	58
		319	131	881	90
		258	188	141	110
		287	58	165	360
		82	275	913	100
		148	100	137	424
		213	76	174	72
		56	87	908	133
		54	71	143	122
		315	131	177	142
		260	189	893	130
		287	60	143	104
		82	107	174	72
		160	85	912	640
		214	225	79	65
		47	123	214	70
		56	71	115	59
		1002	131	154	66
		1372	188	113	322
		55	60	64	91
		65	50	137	147
		320	77	174	37
		260	52	909	54
		288	100	137	59
		79	71	55	82
		282	132	172	81
		261	189	143	85
		287	60	160	512
		82	71	911	110
		321	131	142	182
		256	192	174	185
		287	60	905	91
		82	73	143	126
		312	202	174	217
		255	62	911	251
		283	45	145	478
		82	71	162	178
		319	131	135	249
		259	188	197	688
		283	60	60	217
		77	158	133	90
		317	56	233	213
		261	55	6296	114
		279	59	233	136
		81	71	145	178
		320	131	174	120
		256	190	910	67
		287	60	151	50
		82	71	47	258
		322	103	375	70
		259	187	139	87
		281	61	174	298
		82	71	899	96
		140	131	199	109
		211	189	83	112
		56	59	260	130
		53	72	93	306
		320	132	200	55
		216	186	88	174
		288	56	154	438
		80	69	77	422
		318	131	253	73
		259	185	63	120
		290	60	83	91
		81	71	105	132
		323	131	123	84
		264	189	79	466
		287	60	133	304
		79	71	88	127
		154	128	85	127
		136	193	139	165
		57	60	79	110
		54	34	794	78
		316	58	802	108
		257	74	352	134
		289	102	460	186
		80	71	207	69
		236	132	143	87
		87	190	172	418
		122	60	906	194
		91	71	141	62
		321	132	175	126
		254	185	910	426
		283	60	366	54
		82	71	51	233
		152	131	106	137
		214	189	267	154
		56	60	187	125
		54	71	119	97
		751	131	140	127
		920	188	167	125
		1081	60	878	80
		1015	71	138	360
		314	131	173	71
		253	190	912	230
		287	60	278	123
		82	73	154	144
		321	133	242	74
		249	190	3446	171
		283	60	3273	240
		82	71	183	105
		322	131	162	366
		262	189	84	134
		287	60	462	52
		82	71	53	78
		301	132	73	136
		250	187	90	505
		289	60	143	119
		81	69	174	198
		319	125	914	271
		260	188	198	64
		286	60	96	67
		85	71	236	74
		318	131	142	117
		261	189	166	105
		285	60	908	129
		80	71	50	238
		321	122	101	96
		260	206	179	197
		287	60	135	147
		82	61	173	379
		154	131	911	123
		214	190	199	65
		58	60	135	214
		54	71	90	316
		133	126	687	141
		52	188	122	188
		61	60	611	63
		50	71	142	184
		323	130	98	114
		248	189	881	352
		288	60	143	312
		82	71	175	121
		153	131	904	66
		214	194	175	253
		56	60	123	140
		54	71	133	138
		83	129	366	80
		86	190	52	62
		58	61	109	519
		116	71	65	220
		17	131	90	414
		18	183	284	119
		17	59	56	238
		18	1373	71	163
		322	884	81	285
		262	962	55	127
		286	1637	57	78
		82	71	89	286
		319	131	79	116
		262	187	214	142
		288	60	104	151
		82	71	367	123
		6894	131	50	256
		101	189	107	107
		55	60	143	431
		224	64	172	602
		314	131	903	230
		253	186	1308	148
		283	59	68	1820
		82	71	96	1792
		320	131	153	150
		256	189	232	220
		287	60	98	595
		81	247	143	142
		312	3281	173	175
		257	2938	893	220
		289	248	103	122
		83	71	113	475
		320	131	56	105
		256	187	143	286
		282	60	170	168
		78	90	913	115
		56	131	138	152
		131	184	169	153
		136	60	887	127
		651	70	143	176
		318	131	174	177
		258	189	906	201
		287	61	145	110
		82	71	174	221
		320	131	913	254
		260	190	141	213
		283	60	175	518
		81	71	910	256
		156	131	144	183
		215	181	174	109
		56	60	905	210
		51	71	72	162
		321	130	181	87
		260	186	148	149
		284	60	203	325
		82	71	88	67
		158	131	380	63
		211	189	1035	75
		56	60	245	519
		54	71	50	199
		318	131	893	248
		263	188	209	74
		292	60	107	58
		82	70	136	48
		317	132	173	92
		249	188	903	80
		285	60	141	308
		82	71	172	235
		237	131	911	108
		146	190	144	147
		526	60	176	61
		456	73	915	70
		155	132	139	54
		176	187	174	59
		57	60	901	197
		54	71	173	261
		321	131	86	144
		245	189	142	563
		288	62	140	56
		81	519	167	119
		319	84	909	58
		255	354	146	91
		288	161	170	115
		82	125	909	67
		316	156	141	267
		251	48	174	91
		286	54	911	42
		83	71	2106	79
		324	130	82	60
		262	190	107	46
		283	61	145	78
		74	71	173	115
		322	131	931	110
		265	187	190	160
		286	61	206	125
		82	71	113	102
		155	128	90	418
		210	185	74	127
		56	60	74	121
		54	76	235	73
		328	73	270	368
		262	141	265	129
		287	115	177	114
		82	71	74	260
		311	132	137	86
		258	188	138	264
		283	60	174	135
		82	64	904	140
		135	122	142	502
		1343	190	176	215
		542	60	910	107
		333	90	779	94
		76	171	54	91
		57	59	61	70
		75	135	141	347
		183	345	172	212
		121	186	901	91
		336	109	140	231
		77	167	174	576
		57	137	914	582
		660	104	143	423
		20	89	175	125
		247	42	893	116
		48	53	142	97
		58	63	173	93
		55	59	896	45
		52	90	108	119
		66	72	1332	115
		88	131	1321	57
		201	189	137	31
		751	60	174	360
		976	72	904	78
		853	131	143	135
		44	187	176	384
		733	59	863	108
		50	71	143	101
		362	131	175	200
		197	188	915	126
		97	60	175	436
		97	71	311	484
		96	132	71	147
[truncated: 47,018 more rows]
