# Supplementary material for: Mitotic microhomology-mediated break-induced replication promotes chromoanasynthesis
Source: Nat Commun. 2026 Mar 3;17:3375. doi: 10.1038/s41467-026-70086-y (PMC13065848; doi:10.1038/s41467-026-70086-y)
Supplement: Supplementary file 17 — Source Data [file 41467_2026_70086_MOESM17_ESM.zip › Ngo et al source data file/Fig.6.xlsx]

## Sheet: Fig.6b
	no insertion	siCON	siPIF1	siPOLD3		simple insertion	siCON	siPIF1	siPOLD3		complex insertion	siCON	siPIF1	siPOLD3
		78.8301	25.6075	76.5924			19.8266	72.3364	18.8694			1.34331	2.05607	4.53822
		78.6508	37.1752	64.2818			19.1644	60.7595	29.219			2.18475	2.06529	6.49918
		77.6956	16.5995	70.3307			20.7834	82.4933	25.2011			1.52094	0.907258	4.46828

## Sheet: Fig.6c
	simple	siCON	siPIF1	siPOLD3	complex	siCON	siPIF1	siPOLD3
		3726	509	118		71	1717	883
		95	245	8545		130	1483	121
		5098	524	291		91	1092	210
		796	247	186		60	167	3211
		53	347	85		139	1023	178
		79	2436	3513		73	879	1859
		4027	353	119		118	2557	306
		195	6133	764		143	1551	109
		1231	148	1133		101	56	974
		6008	3984	6864		149	72	135
		4345	910	5543		133	62	609
		139	3206	671		113	6446	75
		3742	525	350		112	1838	226
		95	246	224		109	1848	507
		446	894	233		97	6385	354
		4299	2359	4387		85	761	237
		3445	146	421		71	104	592
		2372	3974	813		113	1380	494
		429	4124	101		113	3551	726
		576	1685	47		51	1003	577
		3707	893	3444		107	5957	869
		95	2365	3336		142	918	660
		90	148	990		55	379	691
		6122	3975	3502		83	939	766
		72	529	3536		115	1045	176
		658	247	172		258	468	54
		3914	2763	1610		110	948	192
		225	3879	3600		54	1044	796
		5088	527	3001		95	461	900
		796	248	867		61	4318	157
		733	528	6468		114	2992	590
		3252	247	553		113	398	379
		209	2725	1127		144	122	142
		70	3896	6839		111	1820	510
		4246	136	147		94	56	438
		99	5274	4256		99	847	487
		3309	202	2580		106	5001	229
		2820	488	3854		65	52	948
		505	147	5792		143	856	539
		144	3951	94		114	5016	211
		3308	3380	4846		193	52	476
		2807	1072	5762		88	5587	49
		6832	532	1538		118	2621	170
		1329	247	3600		542	316	131
		85	1037	3287		164	932	263
		6663	5843	144		131	1045	245
		3221	5977	1350		174	456	300
		2893	62	3732		165	939	303
		2625	13468	204		242	1044	599
		1068	7499	667		205	463	245
		5121	892	330		241	949	60
		3127	2355	590		160	1041	880
		248	526	1129		117	464	58
		2107	249	6864		116	948	547
		1233	1652	1006		167	1045	905
		6003	1045	3459		135	463	72
		886	354	5486		238	4959	316
		3036	2446	959		114	816	499
		6351	523	355		208	634	229
		3069	246	395		96	949	587
		363	1801	3965		105	1043	458
		6242	965	1679		82	468	944
		512	4908	4163		80	4297	617
		116	308	3646		98	2990	600
		312	148	118		113	403	101
		597	3968	6283		125	1030	268
		92	2752	7663		351	5803	378
		72	3862	5147		97	75	310
		64	5659	231		111	284	568
		664	136	4698		51	1843	718
		1346	127	6692		96	5777	74
		6913	5293	5658		253	944	1295
		1358	52	4136		70	1044	4381
		6931	139	4599		56	465	540
		5060	528	36		115	73	1063
		782	237	5068		139	81	81
		452	1376	2244		252	60	640
		4312	5374	4827		172	60	418
		3728	528	4141		685	104	777
		95	245	3009		114	103	314
		3725	914	402		143	62	1913
		95	2160	6564		100	119	1785
		5453	4712	2306		206	76	124
		4484	2133	5318		175	111	493
		297	531	2299		681	90	387
		555	245	81		122	61	944
		111	144	4158		149	90	152
		582	3992	3253		93	224	203
		1904	893	884		202	103	91
		3380	2347	611		125	73	571
		707	5979	6441		389	591	317
		5994	61	6501		93	128	2436
		362	528	5847		198	64	126
		107	245	4157		405	75	687
		52	827	3418		357	97	278
		6720	129	4045		222	64	1060
		5785	3455	6406		511	134	794
		340	1085	4151		1489	53	181
		5352	4122	3979		137	61	171
		4582	1679	2303		183	60	261
		6426	878	3005		1503	81	58
		909	2350	5455		128	78	67
		73	521	1930		297	85	481
		1153	247	6376		305	70	469
		75	151	233		95	95	53
		2872	3974	5289		163	98	408
		780	529	4816		139	77	48
		79	245	101		218	74	78
		985	1070	4859		127	123	1284
		1775	1913	235		351	111	212
		1651	525	4149		119	89	131
		6387	243	231		1857	115	181
		4212	3936	4939		73	114	204
		85	665	52		556	92	192
		84	522	483		73	88	523
		6750	247	5544		5942	124	158
		309	8298	6420		401	84	643
		88	7250	4816		604	119	276
		170	800	2293		2331	79	96
		182	1250	3905		81	66	98
		2628	3946	6589		3943	100	68
		1063	658	5436		2801	184	421
		94	6583	4135		124	100	1851
		6111	1043	52		56	137	3100
		454	889	5563		368	101	188
		4308	2358	4212		72	106	359
		453	5797	1373		529	92	1056
		4306	6208	4230		1094	114	1591
		100	889	4856		478	105	168
		45	2361	5115		702	74	2391
		3962	62	3481		1458	120	769
		3100	5788	5441		3887	86	671
		3218	857	4149		75	231	170
		2878	5010	4157		193	80	1070
		145	354	4226		146	80	773
		431	2453	5715		52	65	1811
		571	51	6292		124	74	855
		121	1970	481		188	139	294
		448	3249	2280		2210	138	305
		4293	5085	1368		99	72	2497
		3223	6616	4149		58	71	65
		2882	1485	4160		147	96	191
		236	847	97		123	89	922
		131	4983	6303		171	61	1263
		4241	71	2295		3764	52	1638
		99	2292	4164		51	104	1217
		63	788	4846		201	109	179
		5924	462	5825		96	123	1578
		3143	4626	487		145	64	1828
		115	5731	5175		131	117	74
		307	4891	299		343	63	1329
		1932	4311	6283		118	204	411
		1822	6415	6095		423	126	691
		5039	4488	6947		286	107	6666
		3724	6660	5865		1180	55	339
		95	5900	5839		5203	61	167
		22	6235	5053		874	94	163
		2613	4941	3697		998	61	479
		7634	5382	483		110	102	809
		9209	3142	5165		73	105	394
		449	3817	232		234	92	731
		4312	4666	5601		160	98	235
		5268	5734	732		109	108	3008
		189	5589	2303		331	53	1251
		187	3696	5058		1441	71	150
		260	4700	4098		4349	77	66
		1839	5269	3666		271	73	107
		3860	3296	5749		286	67	3972
		3928	3735	6021		318	60	86
		224	2403	6208		205	97	649
		1348	3858	4888		141	74	456
		6931	4909	1785		219	102	852
		1415	5323	469		763	114	77
		280	2571	5832		201	79	82
		1858	1856	316		141	91	56
		3862	5801	5145		216	83	70
		311	4791	4880		759	128	203
		5638	6329	4594		320	109	1130
		1851	3261	6432		62	67	94
		3863	2563	4140		135	114	557
		113	4940	234		177	132	2941
		271	6054	5697		596	92	728
		1231	5694	3469		226	114	2624
		4480	2573	4688		261	87	2294
		73	6835	5760		273	66	589
		2865	6310	232		4945	84	579
		1020	5542	4110		1841	92	356
		4041	6375	68		1791	103	263
		1221	3944	3905		4904	126	231
		5889	4374	3514		133	75	45
		444	5314	6746		1911	92	141
		4285	4716	5292		1946	107	3501
		455	6184	75		434	103	628
		4302	3815	6450		63	95	1323
		5344	6480	4152		103	101	136
		4581	3677	6674		79	53	2585
		3150	2325	4825		1109	74	1339
		1438	5577	232		260	311	582
		3223	3581	5559		613	92	654
		2881	4658	4913		351	96	589
		2962	5121	6210		783	297	1365
		2642	6429	4150		3133	184	829
		4204	5434	4848		257	96	154
		98	6444	5113		223	161	1290
		1761	1608	3914		3109	84	1500
		3789	2603	5314		257	77	634
		384	5829	7618		222	139	1828
		3917	2929	4157		1035	83	123
		453	6049	5508		6423	104	547
		4294	6122	5607		2244	75	1164
		268	3644	6431		152	126	695
		73	3895	3196		6333	86	58
		492	5709	3599		126	103	2124
		454	2304	307		156	524	331
		3965	5385	3481		1261	122	74
		3082	6203	2389		1258	132	1488
		63	4349	3926		47	96	1228
		5933	6323	5604		192	86	1487
		6464	6138	4846		257	245	1305
		578	5281	5551		330	151	718
		443	3338	4795		5562	251	65
		6333	7477	5897		270	93	2486
		4758	5155	4852		3126	61	78
		1655	5283	2306		261	79	76
		730	3440	485		214	73	70
		3266	5764	6737		70	104	200
		4797	2343	48		632	79	64
		1947	6053	4082		100	51	1461
		447	5808	5517		8572	115	1208
		6327	1789	1384		8392	118	1452
		3170	4979	5723		62	124	1715
		49	2502	5734		5999	143	1940
		6429	2534	250		166	98	1329
		949	3299	3490		265	52	1474
		5837	2534	4814		4944	48	74
		3606	3143	126		835	67	1490
		356	4771	6730		86	996	1232
		352	5381	6281		8578	58	1494
		132	1058	5224		8405	173	141
		163	5423	5270		62	635	3767
		5077	2308	77		189	48	198
		800	6387	374		2210	109	73
		1225	4107	5562		94	175	98
		5994	3599	234		484	61	923
		994	4777	4821		289	999	1389
		2150	4894	2303		60	58	1552
		46	6511	4776		1458	165	526
		45	3722	5536		99	635	232
		188	6192	252		79	48	2321
		90	5721	4160		80	114	428
		3355	2571	4151		1107	174	125
		744	4714	1807		266	66	295
		3718	5121	486		96	995	187
		91	5017	7606		892	57	94
		22	9309	243		3275	166	1729
		2613	6495	1494		198	637	84
		734	5943	6482		93	48	120
		3269	6061	6433		145	109	1616
		3316	6626	5704		46	175	829
		2828	8040	5450		488	67	1957
		3857	4939	6563		101	993	1993
		2492	5488	4145		619	58	74
		266	4123	4507		352	140	4064
		3592	5624	232		785	640	132
		4761	6569	301		1839	48	207
		1658	5328	3478		1657	110	2433
		3726	3424	369		2157	170	495
		89	4301	231		935	793	558
		4245	110	3415		130	119	261
		99	3301	2605		230	84	189
		4862	5678	164		6015	97	2876
		677	2714	7839		165	451	236
		65	4943	1796		265	793	49
		147	6542	1415		79	116	1738
		3715	4766	3379		1109	86	360
		95	6595	2585		264	95	260
		3722	6114	1823		1459	451	203
		95	3446	3564		99	789	3012
		73	4679	177		79	116	1252
		2860	6283	2577		742	86	1133
		75	4374	2325		656	96	53
		2874	3287	4049		87	450	1576
		460	5125	1872		90	784	822
		4295	2313	960		145	116	1431
		810	6340	1087		190	86	111
		6241	3815	157		3126	95	120
		57	3821	7444		266	450	4064
		113	3319	221		221	793	134
		5006	5164	65		3146	112	209
		6052	5286	1147		264	84	48
		1887	5776	2385		221	96	419
		318	3345	644		66	449	813
		551	2570	4550		2746	796	540
		154	5325	1779		94	118	469
		5096	8052	168		5973	76	2084
		798	5209	7840		168	96	138
		308	2115	118		264	451	92
		392	3302	1218		149	773	1198
		731	5846	2591		6372	105	65
		3251	3762	615		125	83	64
		132	1788	50		114	93	93
		728	2131	4230		136	439	138
		76	2341	8414		3687	799	87
		2869	2542	7918		149	115	94
		89	4499	2540		6359	81	71
		6143	5831	4811		126	98	89
		5099	5158	6696		622	443	82
		795	5268	949		352	102	109
		6361	5327	5579		780	123	59
		3078	5011	191		90	1903	88
		22	5672	5904		142	489	114
		2613	6333	69		196	175	105
		109	4784	268		3121	405	123
		5984	4324	429		265	437	79
		155	3312	2340		220	859	56
		96	4768	329		3134	1091	105
		8126	6462	4553		263	946	176
		29	5803	1760		225	264	107
		77	6438	5591		3110	571	77
		2867	5632	201		262	1110	65
		83	3606	980		222	952	71
		6651	3338	1462		89	268	134
		1872	5108	3399		144	572	62
		2176	3339	2600		192	3544	90
		472	3572	8326		90	697	125
		315	3317	10717		138	62	80
		743	5089	4142		192	61	105
		3249	5298	866		7061	1102	120
		3727	5571	810		10891	944	83
		95	3337	5682		1026	259	169
		449	174	152		8549	569	57
		4294	4943	99		8374	511	102
		4891	2466	5877		62	1288	97
		2648	5927	69		1027	145	97
		81	4503	114		6413	964	106
		6671	5801	6210		2238	600	95
		4187	5351	334		579	62	139
		3208	6507	428		112	65	141
		442	2556	396		70	3855	84
		4234	6138	192		490	787	85
		86	4940	186		284	650	90
		6709	6592	779		100	5696	113
		4236	5710	4098		232	214	62
		99	6286	82		57	3587	60
		457	60	4978		65	429	101
		4307	6382	2576		278	606	88
		4994	6627	50		207	923	70
		51	5887	4228		120	1079	55
		4806	5846	65		59	6623	58
		3116	3325	1146		145	797	148
		894	2314	185		462	634	96
		1631	6320	778		82	6589	106
		404	6559	4543		126	793	71
		3438	2560	1777		167	633	84
		75	4936	129		393	6001	100
		2840	2904	5231		125	1101	100
		2947	1267	2325		3456	635	89
		221	6694	4054		159	680	61
		6583	4768	1020		16	354	109
		381	6004	2195		129	130	107
		447	5172	198		170	586	68
		6354	4789	1067		136	324	65
		1412	9392	50		76	55	77
		277	6553	4224		839	2293	106
		4238	2814	5873		395	282	185
		88	5394	1691		496	726	99
		3737	5807	8947		570	6279	119
		80	4116	120		594	78	86
		469	6398	377		101	91	60
		309	6516	1198		104	1766	89
		6103	4972	2310		111	1855	131
		2932	6360	3995		52	92	84
		650	1868	201		994	78	133
		1044	6324	1068		144	6597	95
		733	6694	334		353	1415	77
		3258	2596	427		50	1001	82
		4224	5983	8421		87	630	93
		101	6820	7914		126	345	305
		456	3309	69		195	3859	73
		4279	6573	3182		982	473	75
		71	6304	2749		145	1552	104
		2866	5860	90		344	2223	65
		481	2952	1545		69	1670	82
		3211	1441	3533		86	635	128
		511	5273	4446		122	798	105
		114	3565	541		198	63	124
		3723	2551	334		154	5142	85
		95	4107	422		99	433	157
		206	4016	2314		93	459	70
		4835	6149	4059		329	175	106
		4766	4954	333		140	95	111
		658	4085	434		125	797	92
		454	5789	931		465	62	73
		4299	2281	620		127	5146	119
		143	55	153		294	1176	53
		62	2523	2244		402	1763	100
		471	4566	398		123	82	134
		315	5044	323		3488	334	51
		11331	6058	4840		157	50	53
		7171	6411	4940		125	902	125
		6460	4115	68		294	803	89
		572	3336	2168		401	62	87
		1023	5106	130		125	5141	109
		5392	4358	5262		3496	634	97
		3728	4059	5575		162	807	76
		95	6493	194		475	5142	74
		172	2192	156		48	485	155
		185	6405	71		21	5362	144
		58	6451	609		278	5600	77
		2865	2127	4441		50	6542	103
		5079	5275	116		133	815	106
		789	4886	2658		83	632	128
		1893	6333	4517		173	4193	97
		3360	4438	61		245	999	118
		5001	2053	365		85	1734	95
		6035	4923	2060		372	92	71
		436	2558	5880		70	74	75
		305	59	70		124	6545	81
		91	2132	5568		295	2031	155
		6687	4151	202		398	816	140
		90	5322	258		126	634	67
		6129	6325	392		3529	5495	88
		86	3308	137		158	722	58
		6697	6233	82		56	91	109
		4242	5373	53		174	92	74
		99	6662	689		244	77	113
		4340	116	139		85	6566	65
		129	2524	65		374	90	99
		307	6427	3399		70	78	110
		89	4621	2583		127	6582	78
		52	6666	802		296	4926	121
		6730	6689	5691		396	803	93
		4383	4296	5235		124	634	97
		156	6326	3140		3525	92	90
		355	3813	128		158	78	108
		349	5373	5260		379	6593	65
		949	3331	130		55	3003	129
		758	3336	5261		52	4413	107
		2624	4879	327		130	134	113
		1064	3906	451		214	92	76
		852	2476	2169		197	78	147
		353	5228	556		129	6593	122
		4242	6150	5959		296	3285	136
		99	5287	3956		400	162	97
		448	4152	7132		124	66	94
		4313	2555	116		3533	1903	90
		2028	5836	2095		156	2263	129
		5074	2126	2431		129	1943	88
		3922	5803	334		206	354	79
		224	2142	428		247	1902	69
		72	6248	199		636	1248	85
		2865	6481	424		687	482	51
		6119	5383	126		124	5377	83
		2940	6258	5253		51	5656	98
		63	6548	4539		110		164
		5952	5404	1774		122		69
		3726	1255	72		379		142
		99	4312	3190		128		76
		3230	2558	462		209		130
		2894	6258	1756		247		87
		167	4410	3388		635		137
		187	6684	2568		690		75
		52	3314	394		129		95
		6719	6294	324		209		126
		460	3815	347		247		112
		796	5213	2248		638		98
		3724	145	3393		685		130
		95	4048	2587		467		116
		72	5556	5245		21		71
		298	4703	3685		278		285
		75	249	4892		50		146
		2872	6543	701		132		123
		114	2548	402		75		92
		125	5533	325		917		87
		5014	6107	321		48		125
		6041	4237	426		78		123
		5867	2192	4306		108		78
		6441	5943	5850		399		83
		87	5958	5690		614		252
		6131	6368	7654		2446		129
		172	2341	6227		2664		148
		183	2572	5795		406		124
		4347	6503	253		129		69
		140	3677	2077		207		98
		2646	4257	3276		246		144
		5396	2046	5525		641		143
		3997	186	6039		693		101
		4314	4863	107		289		109
		980	6209	268		1524		60
		62	6324	265		52		51
		752	4884	2256		93		73
		46	6383	1700		447		97
		3842	2474	2064		128		57
		258	5368	3749		209		97
		6044	6417	3284		246		78
		624	6365	6331		638		58
		4952	6361	2300		698		74
		2461	3334	5375		123		81
		987	6574	4867		209		87
		5307	6261	6682		246		59
		643	5957	78		637		122
		5607	2064	965		695		68
		4585	4201	2257		129		94
		2625	2318	2484		206		63
		1615	3324	1355		247		101
		4897	4792	1021		631		58
		4778	2979	5774		681		103
		4836	5368	3781		464		54
		620	6372	6600		48		75
		5679	5745	5843		21		106
		4928	4785	1040		277		61
		5841	6529	6683		50		137
		9975	4333	6875		74		106
		147	2246	6650		87		81
		2902	2554	6376		183		119
		4498	6534	3902		129		96
		5014	3412	4217		156		93
		6735	4996	5706		124		133
		6642	3326	5363		52		134
		126	4399	4589		113		78
		5642	6461	5893		122		133
		311	5224	6381		375		104
		5447	5072	2275		468		141
		985	3554	5323		48		134
		870	3324	4059		21		81
		6666	4504	6463		272		116
		6447	6491	5924		131		144
		4797	4804	2796		380		75
		465	3334	4883		50		107
		5206	5406	7420		135		120
		74	2933	4883		207		58
		5949	1532	2293		195		67
		910	5591	5243		164		72
		2981	1527	2056		4929		54
		332	4941	6156		57		54
		4172	2561	5311		59		60
		972	5034	149		109		75
		984	6624	3343		130		117
		6248	3728	5435		208		52
		4126	6295	5101		245		68
		983	4956	6154		636		72
		2175	6138	5550		688		125
		5963	1881	4901		129		138
		4864	5795	300		208		116
		4917	6378	5137		246		149
		122	2560	3554		640		132
		6677	6631	3664		690		105
		6382	5733	3758		469		124
		6657	3893	5325		21		55
		6465	5901	4068		278		57
		2641	5808	5856		50		70
		4804	5693	5325		129		158
		6183	6379	5956		145		115
		4794	4909	3419		325		132
		3982	6412	4738		155		126
		4096	5338	1364		2469		77
		918	2566	1607		79		138
		1382	4525	6601		259		84
		6429	6593	8172		419		220
		2311	4305	3414		250		148
		148	6082	5602		569		65
		9083	4294	2295		208		140
		4519	6229	3132		99		111
		1187	3277	2031		4699		68
		986	2529	6609		407		63
		5091	6224	62		262		54
		4738	5650	108		416		121
		108	5138	5987		246		74
		2713	2120	134		564		98
		2762	2932	6603		2735		80
		3692	3921	334		5116		871
		5718	2748	505		5385		295
		5431	5264	5550		2800		424
		6334	3756	5979		1361		1248
		599	5327	6430		255		225
		6601	6060	6554		9129		214
		910	6308	6635		972		199
		4492	2562	2067		259		157
		7540	4971	6485		418		77
		685	2568	3460		246		794
		2190	5846	5338		567		259
		255	4805	6454		259		228
		2735	4730	62		415		198
		2772	65	5317		251		346
		348	4062	4224		569		132
		3569	5646	403		431		1237
		3146	4683	6575		63		74
		2302	2318	3647		407		270
		5907	5178	5330		111		448
		4135	3929	6665		93		54
		2762	5359	4609		7609		1845
		5337	3336	6166		1431		1039
		5031	1023	3308		92		1136
		6601	1259	6673		83		664
		3720	6265	72		234		951
		5826	3356	6360		1935		296
		6703	5950	5360		109		1629
		5127	6282	2236		222		1272
		313	2561	6589		394		550
		788	5802	5613		119		1800
		2455	6299	6440		3471		66
		4913	5643	5403		467		1794
		5210	4055	5978		48		558
		345	5365	4293		277		1284
		9636	5802	5928		132		1637
		112	4072	7490		747		385
		5175	5833	5979		211		947
		6437	1788	6586		73		670
		5664	5058	4595		188		1161
		4881	4394	4758		1210		1119
		3262	3335	10319		55		474
		6619	2752	5546		191		812
		6685	5198	4093		1204		230
		4893	2344	2234		60		303
		148	4937	1056		189		996
		349	4393	4282		1198		112
		2516	3579	2073		60		1133
		5026	2568	4219		329		451
		5808	6286	4602		155		82
		62	6109	4180		5310		1100
		3286	4195	6283		859		803
		3835	3300	5323		137		1120
		4162	5136	2793		1184		255
		6613	5979	3891		190		201
		6508	5487	5469		1204		808
		6262	6562	8356		60		468
		4311	2560	820		186		1356
		4330	6631	6667		1205		879
		6117	3765	6128		60		393
		6084	3310	1362		192		467
		1340	9408	6473		1209		269
		9651	6553	4257		58		331
		6367	5944	4576		135		672
		320	6258	333		389		684
		6724	12050	3608		55		230
		3134	5123	5354		348		581
		4295	1699	8337		348		539
		6178	3303	7258		265		3210
		6435	5696	2070		510		365
		4796	2056	3353		156		887
		983	6000	4880		976		1341
		6722	3895	5864		189		80
		6482	5337	4769		1204		209
		978	5797	6421		59		343
		7928	6101	6206		507		641
		1785	5468	7546		6119		440
		918	3328	3818		59		55
		895	3817	4203		773		171
		5928	6317	6509		423		461
		4796	3340	4286		1643		487
		811	3305	942		1283		317
		2817	6340	6582		208		293
		6709	52	4172		240		366
		2600	1696	5800		191		295
		4097	6493	6364		1200		209
		4931	6716	5253		59		81
		67	4014	4934		191		52
		5091	5294	5987		1208		520
		986	6218	795		60		306
		4097	4040	2261		194		2170
		5003	5388	5247		1206		88
		4977	3337	6579		60		577
		3150	5990	59		191		692
		5134	4961	3850		1199		2028
		233	4616	6594		60		1438
		3966	2562	5332		181		557
		6416	6673	4276		1210		975
		5701	6391	5031		60		307
		57	3134	3322		304		518
		5104	3216	2261		147		52
		6045	5371	117		52		240
		5289	6826	9197		91		133
		160	1237	5378		7591		1160
		96	4943	2318		1430		1637
		5185	2563	2069		190		756
		4932	4120	224		1202		802
		647	5952	266		60		202
		985	5870	2067		192		445
		3793	2331	4880		1205		162
		919	5428	3644		60		307
		981	5145	6516		515		1276
		4025	5751	140		6132		68
		55	6541	4215		59		461
		6077	5243	2487		6543		1487
		5029	5717	52		56		763
		462	5804	332		3742		90
		984	4953	5032		191		114
		5284	6119	5823		1209		144
		5195	2543	3472		60		162
		2900	6501	5797		191		51
		979	3279	6594		1199		78
		5604	5155	6595		60		463
		151	6551	3178		265		124
		2664	6399	4751		263		1460
		4504	1788	6546		6813		234
		853	5037	2262		190		351
		911	4918	6521		1202		942
		970	6332	4291		60		87
		2173	6392	6593		1285		924
		674	4986	236		205		1831
		432	6735	5444		243		158
		9632	4884	468		670		1732
		5545	5947	1313		467		1095
		1772	5369	5346		410		268
		6713	5574	4266		190		101
		3738	3929	5661		1213		1046
		148	6009	1259		59		825
		3447	2562	5124		193		253
		2175	5204	6307		1205		115
		6028	6100	2217		60		226
		4787	5843	6587		191		254
		6666	6574	4573		1208		2756
		5033	3771	2262		60		466
		4824	4936	4284		76		860
		6078	5960	327		3629		533
		3187	5540	5340		3176		89
		6238	5786	5472		191		106
		503	3773	5788		1197		427
		3989	174	4129		60		281
		4933	4504	5285		190		135
		979	5073	4500		1204		225
		5114	2509	6307		60		1021
		3023	3456	6038		191		601
		2266	4948	141		1201		213
		318	5329	4090		60		1303
		3454	1264	6611		190		682
		5206	6300	6450		1206		882
		3141	6666	1289		60		1042
		213	5243	4635		190		293
		1786	4914	2074		1210		224
		2591	5215	6371		60		58
		3845	6561	3283		191		600
		6056	5144	5317		1210		1020
		5533	3673	3818		60		111
		3597	6271	6221		187		776
		4504	5577	5163		1203		129
		4288	4955	331		60		521
		111	6069	2791		1757		298
		6731	5394	6366		185		1409
		2218	6347	6582		264		309
		4890	5954	7517		265		1844
		4507	2515	2075		255		524
		3232	1101	6716		6842		167
		1390	5753	4594		225		262
		3295	6373	6493		193		401
		301	4963	2268		1047		51
		3243	6520	5279		182		101
		1347	3325	8374		1199		64
		4936	2572	6485		60		59
		333	5878	4934		336		47
		79	1684	6108		104		134
		6443	4756	2062		1300		84
		5937	5395	5997		266		60
		2636	6119	125		254		75
		237	6421	2781		6856		82
		986	5307	4046		3846		76
		318	5095	2409		2019		95
		2398	6558	166		5883		629
		2629	2571	6318		467		412
		5187	6117	2062		278		438
		133	2569	5617		132		106
		5210	6697	4064		508		3555
		6456	4547	6224		6142		324
		74	6306	3419		59		51
		4674	5955	83		542		72
		984	3284	6579		197		170
		4832	1262	2262		593		155
		4412	5786	4063		190		280
		2654	6098	2979		1202		225
		5932	6356	3268		60		374
		6615	5801	2078		259		1512
		8151	4696	62		136		65
		982	6393	4285		72		220
		4134	5436	6519		187		646
		3259	2106	4273		1218		54
		986	5800	3333		63		939
		5138	5514	8381		339		2146
		4609	3294	1055		103		282
		317	5869	10168		1290		219
		5726	1242	3008		188		775
		6409	6516	223		1208		1061
		340	4763	6614		60		421
		5343	697	4750		70		585
		3136	3297	2075		4589		239
		6057	5337	5979		294		805
		6491	5400	6590		192		2233
		3738	2097	4298		1201		57
		3740	4493	5673		60		596
		147	5578	600		784		321
		6085	5122	5136		441		250
		6181	6677	6681		1633		508
		2990	4228	6588		102		84
		85	6641	72		137		1008
		159	6666	3584		179		1060
		5288	4500	4303		715		391
		2657	4089	3619		99		359
		5381	1530	6372		76		260
		313	6431	4282		219		322
		506	6766	5924		50		126
		4951	2832	5327		87		79
		5327	2184	134		1956		519
		1184	6322	4354		108		124
		7851	3712	3267		69		777
		7227	5324	2939		82		133
		2441	3642	2268		53		99
		5007	3568	173		155		4589
		5102	6493	2790		58		77
		3188	3815	5376		111		126
		5824	5484	6671		6304		121
		2398	5091	4507		63		681
		5279	4366	4022		93		128
		2217	6584	3635		87		1104
		414	4802	4913		455		2913
		6665	689	4735		75		294
		5920	6184	4242		92		448
		5122	6542	147		364		195
		848	6554	134		86		902
		2771	2331	2790		84		213
		2538	2576	7255		106		257
		306	6377	4285		918		578
		3426	3573	2936		670		578
		3383	5834	65		312		853
		3802	6638	5345		403		144
		981	3880	6735		362		836
		955	3800	3454		361		977
		5803	4154	2064		76		205
		977	3563	3679		140		633
		6666	1817	4292		440		1844
		283	5965	6590		265		249
		5596	1526	370		293		1403
		3819	1042	223		200		2080
		1796	5132	6479		331		310
		3148	6057	3859		201		99
		423	6700	334		181		1175
		4791	4861	3102		86		1677
		3124	6543	2782		84		756
		3769	3295	6647		107		1067
		3077	4932	142		921		2252
		5334	6484	2942		671		597
		6702	4927	4913		314		263
		985	2561	4922		86		281
		4118	2103	5817		84		97
		210	3295	7535		104		464
		6504	421	7411		917		1025
		3386	4678	4531		665		444
		5692	6392	4507		315		175
		6370	3583	5971		86		1140
		3680	3300	3814		84		2172
		148	659	3772		107		2274
		2724	5704	5696		924		595
		6236	1766	2064		670		80
		4818	6395	5246		315		1676
		3032	4543	2067		87		443
		58	2747	2264		84		380
		3235	6681	5276		107		697
		5150	3614	4569		916		1460
		5282	1186	5351		671		517
		3692	2544	4771		314		524
		5625	2479	3335		86		293
		3828	11880	4747		84		422
		6601	5320	6701		106		159
		6684	4987	6610		914		380
		4980	110	4579		671		1292
		1421	5725	5983		311		751
		845	109	625		155		1615
		5801	5759	5822		4801		62
		5792	654	6245		354		828
		3127	5705	553		198		383
		6579	654	5611		189		418
		5828	5688	368		216		56
		6556	246	6419		240		457
		5393	5195	2074		66		311
		6636	9056	4354		1097		864
		9243	1636	4880		452		243
		4906	68	266		98		3364
		195	6637	2800		88		1369
		5785	6728	5663		563		85
		127	796	6500		2098		490
		100	4103	6606		824		162
		3132	1534	2136		230		182
		318	244	2050		234		534
		2306	5184	6372		70		591
		1989	1280	2073		1110		806
		329	1712	5934		499		394
		6522	4118	2066		155		2139
		5218	1534	6294		4807		1229
		5785	463	6366		352		1593
		2732	1741	2794		198		2387
		1245	8577	5328		182		184
		1884	1799	47		151		155
		149	3099	8310		53		1325
		6629	153	5728		60		137
		6433	3287	3751		128		1703
		5620	1304	2081		66		2581
		5351	2616	3271		148		78
		99	2208	6353		4754		504
		6092	662	4597		353		82
		344	5704	6671		195		101
		5653	1220	8093		188		284
		3372	4510	6582		309		127
		4094	4099	5671		89		376
		2723	1519	5512		121		65
		8279	244	6521		334		294
		478	5196	2756		1682		155
		3175	6309	2075		155		467
		5741	656	4204		4784		1159
		4580	2257	6141		354		129
		4531	1469	5987		196		281
		304	3389	207		189		212
		5610	3132	6519		98		52
		5410	242	1425		87		178
		192	5177	6198		564		134
		6429	4107	1449		2087		896
		4984	1540	2505		818		1277
		4102	941	75		155		140
		2272	5573	2795		4780		1622
		3735	4108	5217		351		135
		147	1541	1406		201		1846
		293	654	82		189		563
		4923	4765	6279		100		1284
		976	6425	1954		91		1639
		4490	872	6271		564		384
		3165	4405	1940		2084		972
		3193	960	5184		820		667
		6676	1183	606		223		1163
		4316	2538	59		234		1123
		3863	4816	171		79		161
		3192	3737	58		1108		181
		3989	835	167		500		529
		6425	1362	59		156		592
		3188	68	171		4800		819
		4110	6641	3584		353		384
		4110	4098	4033		198		2149
		2580	1512	49		190		1222
		2898	109	3065		155		164
		2708	5740	4352		4812		181
		3139	4311	3286		352		531
		690	2307	59		198		590
		6716	6107	172		186		818
		3948	808	123		156		396
		995	1038	472		4785		2150
		6695	3453	520		342		1222
		6170	1894	440		196		2013
		5681	4757	5200		186		104
		6579	4262	4197		226		1428
		152	2216	3668		234		65
		5107	68	1720		79		104
		409	6631	199		1105		69
		6732	4271	197		501		287
		4777	2232	2928		262		486
		5604	648	498		885		696
		348	5685	3665		157		1646
		6408	1181	1717		518		2036
		912	2553	1531		2580		721
		569	5626	5496		154		91
		396	1138	770		4791		4408
		6339	5301	2376		352		181
		848	4985	49		199		529
		3792	248	3066		190		590
		2365	5193	2406		228		816
		3371	57	2219		232		381
		915	6646	59		79		2144
		6615	72	170		1108		1224
		3141	54	77		504		999
		320	5301	114		154		1735
		318	5002	5178		4796		63
		101	6300	610		349		1350
		4006	651	105		198		2123
		4885	967	4763		188		312
		4772	4817	6254		155		554
		4384	58	1166		4798		2131
		6090	6678	7816		352		194
		321	1766	63		200		506
		3594	6398	4552		190		1440
		6110	7098	1025		149		4070
		6746	10602	633		4795		227
		4764	3406	5323		353		1324
		79	3137	2760		198		95
		4419	68	471		188		51
		912	6603	5931		220		47
		3830	10623	996		233		144
		5945	8868	2193		79		83
		4888	10286	1297		1110		71
		665	1009	4111		504		82
		3494	5622	549		98		436
		6426	456	5190		88		420
		6666	1647	4183		566		474
		3137	527	147		2081		1287
		256	109	715		817		396
		4772	5743	287		227		1888
		915	3627	5412		234		2027
		5032	699	3864		79		2224
		5586	818	391		1110		817
		83	3310	3660		498		284
		2864	1184	1720		155		821
		984	2531	682		4804		1790
		4013	5813	147		353		1262
		136	6559	476		198		408
		3376	4244	6675		190		116
		5067	6393	2397		161		3193
		2866	2316	2213		121		349
		3150	3464	6198		654		169
		1791	6279	1453		443		666
		6393	5200	6217		113		1003
		6622	4899	1158		154		904
		2247	6359	7206		4787		1036
		3801	4224	2607		351		1789
		2991	4961	593		198		920
		5902	1198	5909		189		172
		155	6702	2139		220		114
		160	6546	2035		234		303
		5701	3603	1532		80		5367
		6231	6631	5499		1111		298
		1769	1476	49		504		477
		6469	5203	3062		155		266
		129	6298	49		4809		313
		3388	5912	3069		352		1618
		4897	3132	5102		199		2721
		3727	5593	1624		189		140
		183	7272	2905		385		2331
		78	5478	1302		328		77
		4117	2560	3653		281		435
		606	6344	1708		383		251
		5853	6671	6274		304		65
		4894	6079	1940		226		1951
		644	3598	102		236		76
		508	3028	4779		79		1909
		6548	4825	5206		1112		348
		3342	7281	4200		501		847
		4276	6462	1743		156		699
		5058	6285	5488		4784		1173
		907	4314	1808		349		1496
		323	5160	1450		199		559
		6140	3688	6494		188		1530
		5128	5947	1425		154		339
		1197	5395	136		4808		4912
		4767	2551	736		352		1167
		2771	5679	4370		198		491
		706	5401	3302		192		74
		985	7823	156		180		56
		986	6701	4663		221		1200
		6597	6456	6302		197		1883
		4953	6723	1945		2126		2249
		5470	4370	2962		559		1260
		5330	5656	1878		860		200
		122	5776	1193		197		351
		148	4519	769		104		466
		4793	6498	422		186		984
		2722	4705	306		331		2650
		3159	6590	2762		436		807
		4958	6139	474		79		165
		986	6572	5173		182		1153
		2186	6440	610		328		2962
		6666	6616	5180		437		605
		4497	4373	608		76		62
		3279	6336	1169		390		179
		5057	6146	769		280		293
		123	4694	2754		3439		922
		988	3763	469		6788		184
		159	6182	6525		185		625
		60	6351	3215		335		111
		974	2740	1040		437		819
		3133	5762	3718		79		425
		1406	5406	3349		50		264
		982	5906	6349		4927		169
		983	6696	6298		174		1070
		240	4196	1948		50		1289
		8786	6606	3662		180		402
		5690	1478	1718		332		806
		2591	6551	47		445		110
		64	5989	196		79		495
		430	5590	156		186		585
		3015	3619	4661		322		1667
		983	3303	6288		432		3482
		3604	6665	1950		77		2661
		4287	6303	6271		184		188
		966	6336	1948		334		1518
		791	3617	3243		437		924
		1402	3256	2316		79		192
		3745	10483	3672		185		618
		5593	3766	1719		331		109
		2713	6525	4344		425		823
		914	6366	3303		78		923
		3821	5710	5228		188		193
		10374	4884	4197		330		621
		991	6077	1684		435		112
		46	6042	375		77		829
		135	3627	7241		186		917
		5615	6711	2605		332		1285
		5627	5221	10424		429		498
		5200	6319	1119		79		687
		44	6557	814		185		544
		3984	6877	5741		331		926
		2648	5766	6719		439		193
		352	6413	140		79		626
		414	5412	3362		5889		107
		6444	6396	254		3029		827
		3839	6244	6730		109		928
		4236	6716	5777		244		193
		62	5400	6433		178		620
		5984	5632	6671		330		110
		88	6565	2067		439		827
		313	5892	5932		79		926
		82	2008	3345		185		194
		5682	6117	6368		317		626
		3181	6301	6320		433		110
		10147	4060	6073		80		825
		2749	2624	3458		174		979
		525	6592	5379		327		140
		981	6724	6294		5950		181
		6373	4745	4316		175		1045
		4254	5154	6127		1543		62
		3389	6430	6724		2483		62
		5820	6674	6596		437		136
		3003	9391	2376		691		1051
		748	5984	4678		185		233
		2309	5594	5928		320		3923
		1525	3477	4843		434		921
		5622	6645	5035		79		193
		221	4888	822		186		618
		5203	5960	5983		331		109
		4494	4902	4649		439		827
		196	4748	5936		78		384
		344	5753	6394		3048		395
		4784	6066	8098		765		60
		5618	9081	309		627		145
		2452	2740	7868		4589		1437
		5041	4957	4312		577		1195
		5288	6405	3076		82		151
		6708	6160	2382		692		3047
		5847	6531	4655		81		2103
		2451	3499	45		102		358
		1195	6656	2056		119		1877
		9673	103	837		252		1826
		5939	5437	2924		46		77
		2456	6438	10182		186		824
		1897	4845	5379		331		186
		3028	1452	6584		432		749
		145	3619	6206		62		1153
		881	5334	1851		386		1559
		6777	6450	4498		281		50
		238	5940	45		3442		139
		1247	6040	1447		6779		134
		915	4644	6690		400		167
		5402	5208	5498		361		1647
		308	5837	832		352		455
		2605	5698	211		442		487
		3390	6598	5937		187		222
		6700	6709	5389		332		683
		3820	6256	6689		434		1487
		977	4108	45		79		891
		6141	4536	5402		5893		1926
		2647	1937	3003		3030		429
		4931	5634	6730		109		605
		2752	6263	4673		245		395
		5432	4508	5919		4092		316
		1805	5945	3363		6416		217
		693	5884	5701		245		79
		572	4952	6717		56		201
		4907	6591	2621		186		3961
		981	6003	6203		336		642
		2307	5418	6003		437		981
		163	6303	2568		79		146
		3134	2567	5241		81		507
		983	1931	4122		3408		248
		6703	6177	8062		2046		268
		203	4548	6711		124		317
		3552	6597	6695		189		439
		54	6535	6113		332		749
		4586	2719	6369		442		3457
		6046	6533	43		79		556
		982	6307	1195		5907		824
		183	6667	136		3018		186
		5932	4543	5479		108		752
		4871	4487	8065		244		1159
		1609	6160	6727		185		955
		5702	6423	5237		332		483
		2583	4196	5359		439		553
		3506	5891	5930		79		521
		168	1703	5676		5905		317
		6694	5385	6125		3036		213
		530	646	3349		107		79
		2450	4368	6723		245		202
		5816	8469	6720		192		2750
		918	5379	4938		334		1097
		3376	6420	3934		439		1258
		4844	6438	5774		73		1367
		5250	6527	1450		5891		1840
		3852	6369	5930		3029		1819
		3194	6660	45		109		71
		4677	6411	11224		245		1356
		6326	6026	6562		5895		132
		3716	5820	6183		3024		140
		6521	6677	5911		109		50
		2137	3546	4314		245		1559
		2830	6402	4122		187		210
		5673	4968	6436		333		126
		4973	5922	45		437		164
		4896	6432	6710		79		1144
		6079	6524	5922		630		6693
		4648	6162	2060		1485		168
		6379	6637	5638		3133		303
		4808	3790	70		303		313
		2212	6413	6431		287		204
		983	6348	3076		1866		348
		4771	2909	45		620		1437
		983	6376	91		1485		414
		5281	2565	1438		3114		316
		149	51	3555		489		217
		786	5779	5692		1622		81
		6643	2032	1440		2189		198
		100	4826	135		4780		83
		6114	3621	4350		15		58
		6598	3147	3558		2601		605
		55	2579	3769		628		117
		3852	6198	4807		1487		50
		5812	6146	309		3143		122
		978	6694	5868		485		141
		1120	6658	43		140		592
		6477	4518	5045		2022		540
		2899	3321	6713		461		119
		4923	3618	4561		322		50
		4481	71	4559		713		122
		5149	5850	6512		629		53
		6736	5528	5015		1480		1328
		1996	111	131		3136		4144
		2598	5467	341		166		9268
		2602	4824	6499		5218		1540
		4781	2556	6296		1481		662
		5615	6440	5760		303		8382
		165	4879	6741		287		7895
		3291	6633	5366		1874		1037
		5009	6693	4564		209		76
		4759	6413	4204		487		2173
		147	5222	5354		3309		558
		5922	5240	463		1279		119
		976	6362	5814		55		50
		4282	2749	2645		81		122
		5835	4163	3254		1292		578
		6693	4488	67		69		351
		6741	3603	1996		81		724
		6601	6346	221		366		7499
		110	4401	5919		4062		10741
		3779	4989	5683		1682		103
		1743	6344	45		84		120
		5498	6135	6353		142		50
		2363	1036	1195		139		120
		6563	6573	5263		128		2109
		915	4901	5359		112		91
		3702	6757	5353		9115		1221
		217	6584	6720		621		739
		6545	2877	5926		1489		2618
		2515	6401	6322		3132		4244
		5814	6692	6535		55		540
		5021	6240	5232		1306		93
		3137	6205	309		57		1235
		2770	6286	3346		1878		192
		6706	5807	4258		4487		389
		5555	1620	45		379		188
		318	5766	6191		1286		638
		6385	6178	1433		69		804
		974	5942	4852		81		5669
		4630	6255	8074		1272		141
		916	3556	3362		70		602
		5743	6420	6538		81		547
		6308	4734	1987		625		1096
		3742	5487	5348		1500		1823
		6611	5090	5158		3140		676
		981	6326	6152		1289		2120
		4978	6390	6725		69		5204
		2387	3907	45		80		1079
		201	6562	6021		1042		141
		4333	7934	1526		220		595
		84	5936	5333		990		551
		2553	6693	45		1292		143
		68	5665	3706		69		598
		72	5488	5028		81		548
		2840	4438	6352		302		1249
		6624	6332	5351		286		1312
		4797	5906	6342		1876		4934
		6156	6568	5357		92		633
		6630	6420	5949		7553		792
		6731	2180	6564		118		2784
		2535	5705	5497		230		141
		9661	6696	5904		572		593
		235	4612	6600		76		548
		4496	4136	6398		1296		141
		2740	5294	6016		69		596
		1795	6752	3629		81		548
		6751	3911	7297		596		141
		985	6673	6709		1456		597
		1806	647	2892		3125		552
		6036	4342	1438		630		243
		6399	6412	3766		1486		1196
		45	6104	6440		3144		89
		4906	4387	6594		626		606
		515	5797	6699		1484		179
		66	6474	6668		3132		81
		5721	5107	6643		185		2117
		4923	6146	1709		330		702
		97	5901	5930		428		391
		6018	6594	4556		6244		1270
		571	5530	2995		157		95
		906	6437	6647		203		70
		1998	2554	4569		441		739
		7180	5210	5187		349		972
		324	4891	5695		352		59
		983	5622	3368		309		677
		5879	4996	5389		1200		107
		6433	5696	6740		3625		226
		3137	6158	6526		7969		310
		481	3608	5937		7308		700
		4968	6490	4558		394		178
		981	6675	238		104		1024
		4266	6693	45		131		1482
		5284	5940	4970		277		1289
		5549	2569	2364		303		391
		5599	6049	1195		287		2496
		3317	6436	6068		1866		176
		4919	1883	6244		7981		266
		6414	6481	4496		7318		522
		2311	6688	4857		397		1848
		2745	6692	6428		1280		262
		64	5386	5871		69		176
		2723	4535	4247		81		2464
		5217	6110	6071		59		389
		6652	3646	5689		3198		1266
		4114	6428	45		2625		1412
		3932	5939	5868		304		974
		316	2923	3353		288		157
		350	3305	5370		1854		122
		3729	6647	4794		170		70
		4801	4440	1682		267		65
		4823	4360	45		188		92
		5261	5965	6732		1295		75
		6486	5780	5584		69		111
		3909	5218	6326		81		920
		4894	6546	6075		93		687
		6641	8432	45		150		684
		2827	4710	2368		144		1205
		2649	6453	5357		2155		131
		5335	7125	5370		347		151
		6037	3565	7861		4887		258
		49	6727	45		129		1409
		6424	5953	5946		113		1065
		1235	2886	5229		9119		470
		2395	4819	5817		302		692
		286	3436	4978		285		105
		58	5231	214		1877		98
		4923	6117	5923		299		80
		58	3470	5941		283		115
		6355	6201	4278		1862		4130
		303	3819	5948		170		1255
		2454	3536	6376		140		371
		5033	5515	43		603		133
		5048	5330	6157		303		133
		2717	6403	8057		287		85
		5633	6571	5897		1865		1348
		2646	5931	4555		168		147
		802	5414	6160		5206		502
		314	5879	4969		1480		800
		6427	4452	5987		302		785
		5582	6501	6581		280		1949
		60	3940	6255		1865		169
		6687	6438	2763		202		679
		5040	5214	3673		221		707
		2215	5897	3151		1877		782
		977	5750	5252		229		560
		2184	6510	1167		550		768
		4102	4435	4548		274		347
		7682	6091	4557		272		253
		3938	6137	309		286		567
		5952	4018	6315		1876		418
		4916	5402	839		292		379
		648	6450	45		287		677
		4205	7392	4541		1867		410
		175	1915	5252		1305		376
		3748	6153	5373		67		2310
		184	4212	5349		81		368
		3810	6886	820		1264		342
		5815	6069	4255		65		180
		4927	4861	5241		78		1156
		6038	5382	5365		205		413
		8285	5668	6378		3491		73
		5402	6270	1441		196		1118
		4226	7639	5357		111		1105
		2918	2868	650		241		168
		4630	6597	6021		274		64
		962	5689	3710		305		78
		5632	3634	5366		287		1020
		921	5222	4618		1873		1803
		4270	5624	8057		1279		863
		346	4896	5419		69		393
		4944	1045	6654		81		105
		5619	6551	70		301		2063
		4223	4567	4323		286		4559
		3425	2828	6676		1872		251
		5001	5832	4561		4169		928
		4310	6412	6017		561		250
		298	3627	5935		60		194
		6726	6533	1996		126		296
		6669	3782	2371		112		261
		64	6653	4856		9115		344
		9623	6185	5225		1296		430
		3118	3188	5342		69		91
		242	4592	6353		81		606
		6502	4630	2129		302		1329
		6456	5114	5761		275		575
		110	6716	5793		1874		566
		4044	6166	4918		372		401
		104	6396	6515		122		1214
		81	3612	5398		353		222
		102	1592	5275		59		473
		81	6747	3069		3229		776
		698	5168	45		2613		1653
		845	6173	4488		1285		1688
		103	5683	3361		69		196
		83	6698	308		90		143
		678	3607	5345		1462		539
		140	6294	556		1224		356
		1089	6491	6153		2102		110
		71	2739	5573		114		152
		8440	3151	1422		235		1115
		8447	5439	1445		272		1789
		98	3607	3563		1285		171
		83	6674	6729		69		149
		690	5754	5694		81		178
		835	6423	5674		78		955
		3213	6739	6732		4992		202
		2572	5597	841		112		2440
		94	5009	177		1275		239
		81	3599	4277		70		1780
		312	6184	3162		81		963
		281	6710	6744		1287		94
		90	6862	2932		67		1418
		79	647	5734		75		100
		103	5974	45		59		88
		81	5350	3717		3205		235
		515	5532	1443		2606		995
		427	6308	8048		4053		2271
		4935	6314	3076		3138		80
		102	6398	6712		4149		1060
		2578	6648	5030		302		479
		684	5231	5195		287		1894
		103	4698	45		1870		355
		81	5946	4735		2137		73
		72	4849	4316		66		708
		297	5148	6304		782		3285
		103	7125	1196		626		907
		81	6500	6643		1487		1106
		42	4819	2056		3137		128
		79	5060	1188		304		363
		103	2167	6566		7595		893
		81	4888	5938		138		165
		9259	5032	3927		1274		1334
		7419	4171	5951		70		5645
		3589	6191	6380		73		59
		250	6366	6747		1292		88
		103	4459	5675		69		128
		81	6024	3783		81		146
		7623	6001	6707		293		293
		156	4894	5232		287		1364
		707	5971	4513		1872		642
		820	6537	6572		80		969
		101	6640	6128		219		171
		80	5400	6813		94		158
		45	3601	531		4778		324
		248	3899	6118		15		3692
		103	5457	45		2605		118
		81	5912	2369		386		289
		24	4614	5392		420		524
		4118	3508	178		138		293
		2530	6888	6710		2191		464
		5947	6350	5203		1623		600
		103	5940	97		493		446
		82	5238	5362		299		594
		761	6728	3364		287		1668
		720	6541	3593		1879		564
		171	5400	6196		1297		110
		4779	3613	6673		67		2965
		78	5436	4264		81		2626
		79	4858	4559				154
		1044	6316	4082				91
		6157	2738	4873				63
		3878	6718	5921				280
		2618	5122	5881				158
		3879	4555	8075				156
		2620	6687	5406				445
		4307	6562	1443				523
		396	4919	5733				82
		5234	5230	6603				46
		954	4980	6332				304
		707	6353	6586				518
		840	7257	6208				799
		6013	3293	73				376
		2727	5897	836				618
		103	6366	6076				5823
		81	5969	6357				226
		2694	2916	5662				485
		117	6696	4566				181
		186	6697	5476				950
		87	5054	45				2065
		103	6634	5941				89
		84	4503	6089				221
		123	5010	4554				578
		66	5017	44				136
		4946	5763	4099				1153
		103	6568	4501				430
		103	6696	5216				191
		82	5026	5931				968
		3077	6176	5571				674
		1615	6442	5768				155
		6196	6002	5043				1657
		117	5379	5693				1927
		103	6651	4189				499
		81	5610	6093				1635
		95	6530	5210				270
		76	6351	2904				2304
		70	6079	7215				542
		1088	6126	5379				1302
		104	6347	3353				592
		81	6429	45				460
		233	9939	5346				109
		376	6282	5341				668
		101	5567	5240				123
		81	5667	45				323
		554	4210	2543				1034
		84	2745	6112				2000
		103	5716	6023				2206
		81	6566	92				1294
		98	6163	5408				1076
		81	8092	45				852
		313	3528	4813				173
		269	5209	5674				265
		96	5840	5484				753
		81	4830	6033				400
		3987	3542	4506				1076
		891	122	4235				62
		4800	3142	5679				276
		3059	6164	5360				160
		135	6262	5936				159
		392	6694	5861				439
		102	3138	6690				527
		81	6456	5253				80
		6737	6645	1562				461
		1772	3942	3866				2487
		103	3962	8043				63
		80	5932	6583				337
		78	6308	838				719
		2040	4395	1433				1344
		574	1630	3585				3766
		3006	2423	5047				131
		102	3753	981				2350
		81	6458	2892				175
		696	6477	5496				1173
		839	3339	6718				636
		553	4566	2919				399
		84	4564	6744				127
		101	6695	5397				597
		81	5048	4718				85
		103	6391	2055				928
		81	6525	6251				371
		1323	4731	309				1368
		202	6678	3355				1059
		105	6589					210
		81	6390					478
		56	5422					676
		5767	3301					709
		103	6242					605
		81	6671					2416
		456	6680					225
		499	5170					82
		702	6225					998
		839	6179					481
		70	6520					1426
		1084	4524					254
		1262	5992					1169
		4374	6141					665
		1303	6501					1019
		111	2555					302
		235	6297					908
		378	5953					690
		103	6690					181
		81	5356					384
		6173	3139					1703
		124	6674					68
		103	6545					71
		75	4561					379
		102	5968					88
		80	5005					931
		101	4544					1685
		81	6371					1788
		3290	6437					650
		5636	4680					2953
		3074	5218					158
		1613	4394					363
		103	4541					1147
		82	6273					155
		103	3531					541
		74	4533					993
		103	5922					1265
		81	5569					215
		98	9413					173
		80	6403					4663
		5091	6425					200
		2191	2745					77
		3871	6400					156
		2616	5191					107
		103	3076					91
		81	3621					141
		50	6557					48
		6319	5686					346
		5971	6677					72
		51	3191					683
		104	6480					676
		81	5213					1284
		3096	6680					708
		1621	6273					99
		101	6291					648
		81	2752					3758
		68	4360					390
		92	5025					1461
		239	4769					99
		367	4465					880
		5953	3528					966
		51	5065					531
		3427	4903					148
		3471	2558					431
		2716	3640					555
		4395	5372					84
		4303	6263					1411
		401	67					952
		182	4911					317
		1197	6197					1271
		1006	2424					346
		2297	6123					3928
		1627	6366					63
		1257	6300					127
		103	6641					60
		81	6725					313
		103	4640					1076
		81	4904					1174
		103	6642					396
		71	6568					56
		102	4017					220
		81	5958					2057
		103	6595					908
		81	6304					473
		557	9431					1122
		81	6707					97
		103	6546					112
		81	3444					1342
		104	5433					980
		81	3739					209
		82	3214					52
		282	3931					849
		5083	5215					5778
		2181	6751					688
		103	6130					3805
		83	5781					422
		171	5563					972
		4759	5854					137
		513	6621					1464
		425	5177					363
		699	6060					916
		843	5962					96
		3792	2476					2291
		241	6368					185
		691	5740					415
		840	6431					843
		6256	6396					991
		1029	4074					400
		62	9346					901
		4354	5525					737
		6429	4623					716
		973	6111					491
		105	6175					622
		81	2682					2031
		5562	5127					141
		1025	6349					812
		5087	3150					67
		2189	4410					2623
		103	5701					1612
		82	6432					427
		3389	6875					3119
		69	4807					1165
		5552	5497					1248
		1024	6343					79
		6405	4554					205
		971	2898					646
		94	6638					2199
		76	4163					203
		1866	7152					73
		1228	5194					185
		103	5155					466
		81	6688					309
		1090	6584					162
		6459	6617					71
		111	6330					186
		365	3748					467
		2567	4161					308
		2313	5024					165
		5522	4824					798
		1016	6476					232
		102	6123					53
		81	6162					1065
		454	2876					309
		4331	4547					886
		5541	5948					650
		1029	6657					2529
		3032	5740					61
		2506	3961					81
		105	2865					2419
		81	6316					154
		103	6320					588
		79	6343					4891
		102	3561					225
		81	6404					3473
		103	2923					70
		81	6156					1568
		152	3769					353
		6345	2916					176
		42	6255					653
		79	5394					130
		2594	6115					1355
		5965	5147					479
		103	6707					3045
		81	3615					75
		671	5231					186
		2458	3271					463
		122	6543					306
		66	5171					158
		685	6737					69
		856	6580					186
		190	4243					467
		1202	4897					302
		78	4537					166
		3707	5407					97
		103	6337					654
		80	3621					686
		103	3151					1477
		81	5381					2149
		5567	2420					170
		1032	4851					320
		60	7934					124
		4352	6456					7683
		103	6546					556
		81	5356					990
		3982	3528					764
		742	6269					650
		102	6693					511
		4324	4375					231
		308	6077					1540
		271	7256					3300
		103	6766					196
		81	6867					55
		103	5067					3902
		81	2920					783
		4208	6680					240
		704	4779					643
		2697	5137					202
		4372	6534					257
		100	6390					59
		73	6700					78
		6595	5418					215
		263	5031					768
		77	3538					3168
		3704	5951					53
		4221	2308					121
		2480	6602					1006
		64	6497					91
		188	4498					575
		701	6507					392
		845	4811					7321
		103	6725					62
		81	7768					822
		101	6123					882
		83	5228					4461
		62	6126					239
		4379	6258					637
		3728	3542					206
		232	6456					254
		103	4768					1101
		81	5143					107
		103	2894					1069
		79	5163					3835
		3990	2753					142
		883	5837					1012
		126	5516					1903
		483	2433					1549
		477	6115					785
		326	4487					397
		697	3881					1708
		847	5056					1822
		247	4536					4542
		7285	2130					48
		290	6352					47
		655	2917					83
		4588	6544					1026
		298	5740					774
		3436	6445					1614
		350	6268					3609
		130	6589					142
		652	6368					292
		209	6474					4594
		176	1034					562
		514	6170					2794
		6109	6719					425
		700	4889					3437
		841	2178					268
		3468	5741					1881
		3478	6374					835
		144	2557					82
		6400	6421					5890
		230	6195					142
		3044	4683					295
		103	4398					4613
		81	6469					142
		1577	4551					293
		6289	4295					4592
		72	5533					143
		303	4544					298
		103	3933					4602
		81	6463					3634
		5989	7825					1978
		51	6710					471
		103	5628					3213
		80	6439					2662
		4852	2959					217
		5079	6433					696
		100	4160					1810
		78	6540					148
		235	5957					870
		378	4561					3810
		234	63					321
		380	5135					640
		103	6597					675
		81	59					974
		4924	1905					64
		96	1579					103
		103	3645					178
		82	1893					681
		1255	676					226
		74	10476					2105
		3792	4925					2857
		239	4965					2660
		363	1347					581
		177	1199					130
		1964	6628					133
		3605	370					83
		1852	56					1710
		1226	5143					198
		103	1508					3497
		85	7130					3360
		115	5176					123
		83	254					1539
		102	9565					888
		81	7607					1261
		102	1665					929
		81	3737					1456
		6080	3614					5304
		90	6289					159
		351	5520					673
		5562	969					716
		89	163					73
		4174	4626					90
		6227	1485					845
		7637	4311					563
		345	6134					134
		471	982					137
		250	4919					77
		88	4972					843
		604	7911					1215
		343	8508					3739
		6105	5366					261
		6393	970					978
		3805	3620					794
		6723	1885					141
		6300	853					295
		283	4918					4598
		5325	5530
		240	61
		8981	2620
		4926	206
		5166	5583
		183	4047
		6553	111
		3973	4123
		5376	5641
		5528	4833
		5347	2699
		3551	2433
		2481	3605
		7003	351
		6123	63
		4305	6336
		4969	1093
		6303	7217
		82	1195
		80	1307
		5596	7923
		85	10629
		3323	1029
		2784	5809
		6813	5620
		2885	4835
		6410	3513
		6139	1515
		5215	1846
		6479	2732
		1122	7264
		90	11513
		6619	5524
		4065	180
		764	3612
		3710	1888
		6375	904
		6258	294
		3816	2606
		84	207
		3802	4848
		83	3942
		3586	1651
		3378	3740
		284	4858
		6025	3950
		4328	3519
		4821	1517
		2066	64
		68	6246
		6069	1528
		3913	3990
		82	1034
		5703	11195
		91	1520
		87	3985
		5353	4511
		3816	2333
		92	157
		249	7875
		6484	7253
		6418	12238
		488	5782
		4791	2529
		4832	64
		90	6251
		5654	709
		6419	4471
		4412	1068
		6499	7152
		4027	1523
		5918	3980
		4527	4830
		6619	3948
		113	6599
		5066	59
		82	60
		9153	2301
		4619	5551
		89	4036
		5698	8427
		3193	7429
		4559	8023
		4021	11043
		93	163
		3400	7795
		4335	63
		5645	5136
		344	67
		6515	6684
		8822	119
		43	4722
		5035	1529
		4108	3985
		4845	3657
		5503	6302
		93	5785
		90	2508
		3358	3629
		4765	1891
		1109	1277
		5798	1197
		139	5745
		185	2529
		6318	1194
		61	1341
		6504	3506
		2783	1517
		3567	7457
		49	8632
		6214	1161
		108	7907
		6302	1656
		1899	3741
		5550	4834
		5255	3954
		5931	215
		5943	537
		333	3594
[truncated: 3,532 more rows]

## Sheet: Fig.6e
	no insertion	siCON	siPCNA		simple insertion	siCON	siPCNA		complex insertion	siCON	siPCNA
		76.3355	66.4521			21.1004	31.778			2.5641	1.76991
		68.7797	66.6667			28.3677	31.7734			2.85261	1.55993
		77.3718	65.0803			21.1538	33.6836			1.47436	1.23609

## Sheet: Fig.6f
	simple	siCON	siPCNA	complex	siCON	siPCNA
		3653	259		168	71
		4245	94		369	123
		1726	8778		135	163
		256	9712		68	127
		745	3625		147	107
		53	1710		416	96
		601	44		198	93
		217	196		102	57
		58	1029		106	114
		5763	2219		51	92
		47	267		144	78
		79	537		65	84
		151	7931		663	89
		47	82		550	124
		899	9180		84	96
		1894	7846		56	76
		116	780		111	80
		397	4826		71	138
		61	3640		149	92
		6042	5674		820	91
		5432	3302		138	117
		138	2265		702	110
		3760	4654		107	117
		191	3080		65	145
		75	2568		140	57
		167	3000		145	68
		3747	5166		697	126
		192	3153		107	107
		113	152		66	91
		4771	945		139	141
		6693	621		932	79
		189	2350		243	120
		897	6540		116	60
		1908	2945		85	58
		4526	67		147	110
		823	6135		105	114
		6376	2736		280	71
		1395	1066		4689	121
		3461	4057		900	99
		222	4568		752	87
		4764	3741		118	95
		568	120		224	72
		748	1493		901	93
		69	774		762	75
		90	5359		117	115
		5879	982		229	104
		154	3510		284	56
		435	2318		190	148
		166	6313		250	98
		103	497		225	151
		4916	323		55	105
		3056	8460		237	132
		896	78		419	121
		1907	1243		98	140
		201	865		3945	115
		109	310		120	101
		1695	292		81	79
		76	6390		78	135
		898	141		55	95
		1901	3332		87	116
		102	8683		541	117
		205	7497		137	69
		1458	5698		285	52
		764	787		201	70
		47	3302		252	75
		87	2258		224	133
		2872	130		69	75
		1904	5827		269	97
		102	4907		84	120
		5935	53		151	86
		201	7144		108	74
		105	9089		279	149
		87	1362		761	117
		50	4267		66	260
		82	1001		110	96
		334	4293		277	118
		5438	183		763	133
		267	16		67	83
		47	4786		907	82
		88	6652		743	149
		207	6549		118	89
		108	2945		229	64
		3629	3645		185	52
		2320	5675		232	57
		88	6055		232	85
		49	3114		1352	6620
		47	103		132	1853
		89	6232		866	3174
		577	1493		123	1722
		209	771		1144	6696
		8689	106		716	98
		266	4432		456	293
		322	164		3463	1041
		1607	345		2748	659
		9865	5730		206	155
		811	796		47	141
		110	3843		88	70
		4752	2284		49	45
		5190	2640		47	5077
		752	3448		88	2711
		894	2102		49	249
		1895	792		346	154
		1027	6164		132	5074
		3796	403		380	2697
		899	1787		47	245
		1906	398		88	154
		374	622		45	5364
		2307	2352		123	324
		5328	65		3800	171
		4721	5885		4450	138
		3689	2355		571	4000
		4032	1541		567	796
		125	4672		354	632
		123	3074		47	1145
		49	6659		88	351
		88	64		49	3474
		47	2434		47	221
		88	2530		75	74
		43	3935		49	323
		75	1251		162	8803
		6751	4226		5771	7430
		191	266		154	235
		3374	1094		50	5719
		57	6569		87	2606
		67	4647		49	103
		622	2444		4547	158
		9751	4672		3839	5951
		8831	3082		128	3669
		514	4243		47	2989
		151	4436		88	1088
		2230	4215		49	344
		182	260		47	6234
		46	262		88	332
		88	516		49	185
		632	615		92	77
		5826	2354		131	51
		47	2789		280	43
		88	4402		8122	221
		102	1493		64	74
		42	773		146	323
		88	605		47	218
		49	2319		90	74
		202	67		49	326
		108	143		47	1378
		116	1496		88	659
		397	775		49	793
		2889	350		47	1384
		1369	6651		88	653
		207	5529		49	800
		107	6324		47	86
		5628	6880		88	87
		141	611		49	92
		88	109		47	63
		42	4853		88	86
		62	4027		50	95
		7965	5715		1005	130
		47	5875		102	64
		88	3879		159	119
		5225	4692		47	77
		799	73		88	132
		3618	5786		49	58
		898	5577		53	102
		3775	3397		53	123
		194	6745		595	131
		668	3437		87	109
		1185	5001		531	88
		70	2747		135	59
		78	4011		47	59
		3473	6577		88	69
		220	6383		49	115
		3772	5393		47	87
		192	4806		88	114
		117	4208		49	109
		397	3145		101	83
		3628	6698		54	92
		2316	6769		127	139
		115	4344		122	90
		4770	8020		132	120
		897	5120		76	80
		1901	6644		111	106
		6126	9508		67	102
		4706	6056		136	112
		63	6393		162	114
		72	10505		92	91
		411	8030		127	127
		449	6495		64	61
		3777	7949		136	51
		190	4721		138	87
		6072	6532		126	101
		4032	6436		59	92
		2326	6629		67	84
		5124	6102		62	126
		1137	6107		127	93
		68	1536		135	76
		1509	3890		107	96
		2119	6656		57	96
		198	377		112	132
		819	3558		100	75
		3638	2522		111	88
		4118	3882		80	105
		103	3908		79	95
		5928	5857		58	71
		88	334		135	84
		49	3902		63	89
		958	6487		84	106
		7433	3498		151	107
		324	6703		159	122
		1609	2232		144	100
		47	2540		92	125
		88	4749		72	117
		204	5451		309	102
		109	6367		89	122
		3748	4700		81	50
		354	7187		62	96
		97	1693		98	57
		188	6307		101	112
		706	6267		117	112
		5157	2823		313	95
		2976	58		89	56
		465	1030		82	141
		6638	4817		60	96
		5237	6107		98	112
		2773	7921		101	93
		4251	5945		117	222
		1462	6712		1104	51
		466	77		433	68
		5553	6658		78	76
		4796	6685		251	122
		6457	1538		86	113
		4229	6682		247	153
		4959	6700		237	105
		155	5957		551	127
		4583	4884		483	79
		1469	4710		133	84
		1130	4792		1052	113
		6006	4722		384	100
		6496	5084		64	67
		2353	2965		170	53
		6564	6649		175	118
		4444	6542		169	148
		117	5743		2171	109
		6559	6024		105	81
		2890	4844		361	90
		5345	6792		196	92
		6659	4769		146	91
		4207	6533		246	94
		6663	2554		832	82
		410	3085		76	128
		388	5617		75	60
		57	1014		182	65
		4576	1483		99	119
		91	5527		49	88
		6685	4502		109	86
		1132	7996		76	267
		288	2295		53	66
		3644	5555		119	85
		6694	6733		119	58
		454	5620		53	51
		155	2989		76	90
		323	5391		109	119
		637	5987		144	131
		120	3873		4050	138
		5661	5769		95	125
		2591	3208		63	199
		851	6654		440	77
		4547	2659		168	50
		6111	6315		588	53
		1173	6314		182	102
		5201	6697		92	153
		5301	5247		205	102
		570	5055		116	57
		4428	5249		80	129
		3638	4015		119	124
		116	1979		54	151
		4200	6096		76	114
		6190	109		108	83
		6473	3980		5145	71
		3831	6378		160	61
		5982	5414		118	121
		4209	4806		4912	94
		5614	6591		62	101
		4407	336		62	108
		6358	2555		204	61
		1940	199		45	119
		4248	6616		119	176
		318	8097		53	148
		5836	4018		75	126
		3726	3727		109	127
		2816	5725		381	169
		6222	2736		218	120
		171	6156		354	94
		88	6018		1700	53
		4155	6264		3447	124
		5624	5673		177	125
		4568	6443		228	61
		1902	2025		4409	53
		263	4395		3118	50
		1968	2779		107	125
		4140	5629		83	52
		4555	4617		933	97
		4450	6690		404	107
		1129	336		145	129
		5263	3834		243	58
		4358	4373		374	50
		5139	3462		240	52
		164	6659		868	148
		466	88		519	140
		1939	6643		6434	125
		2888	8008		310	80
		4193	1705		784	129
		4183	2834		6261	79
		5679	6725		68	56
		1084	75		378	108
		4778	1287		248	165
		4582	311		895	65
		4786	6710		4378	84
		2358	5094		1542	120
		160	4307		169	139
		5102	301		217	101
		275	6007		4259	121
		1170	6345		3014	79
		4360	5433		91	56
		4939	73		75	53
		5355	5627		1657	82
		3754	4691		228	168
		4544	4728		4371	95
		1403	3795		3101	110
		173	2530		381	107
		6614	477		218	126
		462	4990		353	89
		117	4625		378	115
		6632	244		244	87
		2355	4836		898	94
		5716	4002		377	86
		119	4671		247	153
		115	2537		894	193
		5949	6410		174	132
		4617	6612		91	96
		2207	1598		205	59
		4874	74		378	71
		5845	946		218	127
		394	3585		354	135
		3975	4184		378	112
		4877	4420		250	148
		535	6518		888	109
		5340	651		373	535
		4882	3160		247	221
		88	4072		865	374
		269	81		325	99
		4579	6545		115	4743
		143	6699		11360	217
		4568	3151		377	87
		5786	3590		247	96
		102	5661		892	539
		5392	5770		58	220
		414	4567		889	374
		67	6617		509	99
		6700	11305		3492	81
		6293	5231		103	75
		4225	6610		67	498
		5097	6660		375	250
		4245	5141		248	312
		1110	6274		889	893
		6145	5045		178	627
		5155	408		72	310
		1471	3464		872	890
		6114	4391		3495	626
		552	4988		105	165
		1463	6219		67	4090
		65	5668		2811	120
		155	4496		705	375
		2502	5750		2231	5057
		48	4013		50	61
		1677	6035		52	5973
		1963	4082		71	102
		1136	4028		376	1833
		1123	3837		247	87
		5498	4650		895	918
		966	6676		3490	2168
		4724	3506		106	642
		6634	936		67	46
		5165	2849		224	74
		6688	5657		4330	1017
		4842	5043		3102	276
		1429	4001		113	894
		2840	4477		80	362
		4188	88		939	4628
		5137	1864		431	179
		1941	4763		52	3964
		1476	2237		393	71
		172	6635		3491	110
		391	2129		105	161
		6114	4734		68	102
		2960	9047		571	152
		6247	4056		164	85
		2779	294		280	152
		1132	5623		3828	122
		4584	2321		4439	163
		3790	7091		54	125
		52	3099		257	117
		148	6691		234	184
		5160	6586		104	138
		3972	3640		72	131
		4687	4580		109	151
		3642	6425		72	130
		89	2314		679	91
		4196	6342		4599	136
		3687	3623		194	99
		4995	4000		285	85
		5174	6075		97	114
		4354	6733		2155	73
		8509	9608		248	134
		4002	4837		359	90
		5764	86		4815	152
		1951	6686		900	163
		1793	5861		516	135
		1127	5531		121	119
		128	5324		298	134
		5454	6528		376	81
		1127	7195		757	82
		2181	6595		1185	318
		3628	6734		850	116
		4272	6663		1327	55
		117	4950		522	89
		5685	4027		120	86
		6530	3392		300	99
		6657	6593		374	68
		552	5274		61	99
		6416	1683		92	97
		4380	2054		223	110
		1088	6522		217	69
		6551	453		521	163
		95	5303		115	73
		4862	5873		297	106
		3951	5957		378	120
		3405	5805		344	126
		4584	48		2290	68
		6202	6175		116	99
		89	5761		1032	88
		1084	6013		3515	71
		1115	4217		121	241
		3305	4387		188	66
		3733	2849		773	152
		398	6117		287	84
		6733	6439		3640	129
		75	4673		90	301
		2814	11216		904	70
		5934	6115		216	251
		1940	5397		254	64
		3426	5693		71	150
		4679	4640		346	129
		3538	6549		2286	307
		277	5486		119	117
		6453	6635		596	2452
		4793	6540		57	296
		471	6639		3346	2541
		6581	573		687	445
		581	3154		257	1135
		609	6090		55	1449
		103	6625		51	102
		5433	6117		273	160
		1521	4693		166	529
		5814	2600		1516	91
		1173	6430		69	104
		5004	4716		135	277
		623	3164		144	334
		6683	5401		237	428
		349	6281		292	47
		4012	5030		84	84
		112	6005		321	156
		4373	6218		310	261
		1487	3051		601	84
		1123	5898		333	153
		6952	6682		254	262
		396	4015		133	210
		1473	69		396	284
		6586	762		1615	4034
		5162	5337		4894	2353
		3636	6475		318	1294
		6605	6431		59	2584
		1782	46			2207
		1104	3587			940
		260	6536			3083
		7200	5909			95
		310	3379			73
		5282	4082			8540
		5352	3313			190
		5568	6704			76
		1469	5739			2757
		2684	1284			216
		6195	5795			1079
		155	6199			205
		900	4644			2960
		6615	6680			5297
		6630	6631			196
		4039	5728			85
		3608	8133			150
		6363	10073			245
		4621	1291			84
		5637	6509			156
		1796	6542			258
		2370	6753			84
		1420	4823			153
		5872	2836			261
		1768	6058			84
		1106	6414			154
		2026	10057			262
		949	6720			334
		5364	6447			4101
		4954	4933			3144
		2206	3736
		2857	6702
		4916	5455
		2158	3454
		4171	6541
		490	2494
		152	4501
		125	6111
		122	5609
		176	5854
		189	4933
		4294	9559
		1160	109
		5131	943
		3211	3450
		101	5946
		59	6600
		101	6033
		5592	6149
		4035	5742
		1646	5754
		3270	2785
		811	3388
		1528	3861
		4776	4699
		1889	6685
		5883	5864
		171	6516
		188	3319
		122	453
		1530	3771
		4403	6503
		3850	4428
		203	4790
		5301	4564
		190	4584
		141	3165
		1884	2852
		6335	6183
		351	3996
		5372	2991
		4506	4661
		3546	3971
		535	6114
		27	6402
		346	5177
		5290	6444
		3418	3766
		2059	5098
		65	2280
		1405	6691
		2663	1215
		791	3591
		150	5751
		454	1269
		3040	243
		3518	4807
		113	6531
		5750	5961
		4936	3650
		2220	1021
		2658	3230
		785	5862
		458	6185
		74	3637
		143	4742
		4144	6581
		92	3160
		250	6650
		428	1293
		6888	5930
		153	3646
		1722	5007
		5560	6557
		71	139
		220	2801
		346	5018
		3125	5534
		733	2305
		5442	457
		4667	6564
		73	4824
		528	6020
		101	4740
		58	3133
		127	969
		3579	4772
		116	6739
		133	6539
		311	4895
		286	1296
		74	4223
		4935	6114
		6151	6744
		2185	6076
		68	298
		219	2460
		678	6486
		3394	4668
		193	7776
		3124	6569
		66	6196
		1236	6341
		2714	3264
		1493	5644
		3792	5982
		2344	6527
		117	5685
		122	5206
		3557	1957
		994	2018
		2229	5671
		4122	6388
		5977	61
		5891	7568
		679	7301
		79	54
		6403	129
		1318	1154
		6132	1117
		574	62
		6152	4779
		5548	373
		263	370
		4147	5664
		5000	2791
		4106	4379
		241	4275
		2644	6652
		3513	351
		3453	5620
		2809	2784
		264	5204
		4874	1944
		3396	145
		4946	6806
		3983	6275
		6411	3923
		263	429
		5445	5901
		586	548
		6689	2923
		1989	4607
		1379	2152
		564	3991
		154	992
		257	5213
		2831	1952
		5796	411
		4993	5882
		2559	275
		4604	280
		4215	546
		4629	2937
		264	5765
		450	634
		4229	2120
		1062	645
		5148	7856
		262	9950
		5455	44
		5657	78
		261	9402
		6206	8177
		2560	2059
		5395	3839
		6449	183
		6576	80
		6309	233
		5189	524
		5323	159
		517	2600
		5103	407
		263	1031
		3840	6531
		5503	191
		137	3561
		6718	3716
		186	1776
		3317	1525
		2863	259
		6450	4998
		4882	4224
		2838	2442
		6459	185
		5223	76
		4193	280
		1394	912
		6554	3474
		6673	1564
		259	179
		1973	743
		543	2722
		3830	201
		2492	5238
		6556	1952
		5532	786
		5695	84
		4366	62
		5265	4852
		2656	973
		4235	3873
		5668	97
		561	101
		2958	1156
		5459	1110
		1405	594
		6121	909
		6184	2102
		6201	651
		5569	61
		67	5376
		87	5754
		262	5368
		6156	373
		4572	372
		6073	278
		3311	6059
		5707	1419
		3480	2621
		5801	3929
		1949	1594
		263	1419
		2740	2622
		6714	96
		4134	5814
		4878	1153
		5353	1119
		6664	141
		4961	127
		87	4238
		6324	2739
		186	6148
		6850	284
		3640	4993
		700	3212
		51	3356
		1064	7312
		558	5549
		4827	6378
		5729	6645
		4340	3077
		445	3540
		5435	4772
		266	53
		4490	4229
		2330	5262
		6200	3855
		49	3680
		6050	5562
		7806	6704
		6155	3360
		600	5503
		2596	2758
		446	6380
		6656	3589
		6114	6357
		3087	4068
		106	2849
		4019	5061
		4216	62
		4479	4162
		4862	5518
		2640	2618
		1401	3341
		6616	3902
		7174	5831
		6544	4216
		3261	6142
		267	3385
		4221	6655
		2865	3739
		5098	4111
		786	2945
		6923	10243
		2038	6074
		3619	6193
		1466	1347
		5349	5304
		4628	4862
		262	6341
		5964	2631
		263	5455
		4196	6689
		5743	6406
		4221	5877
		1964	5317
		2575	3013
		4424	2266
		4481	6598
		215	3288
		177	4493
		3266	5294
		197	3855
		6717	1959
		3646	2776
		5573	4317
		481	6594
		6557	1347
		1978	6616
		4917	4717
		237	205
		556	6723
		3307	6376
		2185	6510
		5968	4668
		2970	6676
		105	61
		5500	5415
		81	46
		154	6688
		6260	5631
		5818	3385
		379	2267
		67	6351
		3978	5558
		5563	3556
		263	5382
		2559	4659
		98	5025
		267	5564
		263	4708
		186	4741
		6672	6090
		3248	5940
		4084	7557
		875	708
		5606	5799
		5435	3897
		5626	1948
		1403	5936
		5694	4806
		3469	3088
		1309	6057
		3224	6692
		6365	6449
		3311	5340
		5820	3056
		6286	1350
		2144	4053
		5518	4055
		263	5853
		3456	6640
		4870	3773
		263	6699
		6988	1354
		5609	3111
		2805	4774
		4960	3879
		5950	10702
		559	4104
		4749	5967
		562	3092
		5916	3971
		5374	6353
		3714	4622
		4620	5338
		3436	4868
		3526	3086
		6660	205
		4787	4417
		4919	5559
		9631	4533
		6283	6559
		4810	2247
		2558	3370
		3515	2607
		1846	5455
		3864	6402
		2775	6380
		3759	3563
		9501	5134
		6447	5519
		6112	3046
		3321	2611
		2322	4774
		46	4876
		1542	46
		5620	4666
		5121	3129
		5537	6407
		3651	6605
		5376	5474
		3786	3385
		3669	9870
		5668	224
		3872	1344
		6357	5930
		5377	5550
		1197	6140
		6388	6678
		1955	6483
		5611	5885
		6590	4879
		4105	6237
		5359	5987
		2397	5049
		6128	5866
		3458	4029
		5972	6355
		3758	6151
		3948	4913
		440	47
		5716	6335
		4430	1339
		3126	5912
		6208	8722
		75	725
		4559	5331
		6645	5886
		6578	4752
		4821	6140
		5007	6501
		5931	5498
		3333	3601
		5181	5619
		85	6720
		5794	5247
		1408	2733
		317	4055
		4964	6353
		560	3840
		3576	6560
		4887	4063
		5385	3893
		6170	2954
		4749	4446
		88	4132
		3571	4410
		263	1467
		5029	5513
		6213	3886
		5240	5783
		5123	6103
		5646	6554
		5960	6688
		5631	6438
		4848	6307
		4832	4287
		5856	1907
		415	3965
		4425	6016
		6242	4380
		3563	6663
		54	6362
		4727	4756
		49	563
		3869	6010
		2482	3497
		263	5754
		462	6069
		89	6175
		6201	5939
		3647	7153
		6527	5995
		87	7339
		4442	2591
		3648	6618
		5467	1344
		5372	6594
		989	4136
		1981	3741
		5358	2266
		335	6504
		6408	3371
		4695	4684
		6244	4523
		263	4067
		5779	4184
		5350	6146
		6675	3304
		3478	1355
		354	4167
		560	4486
		585	2387
		6183	6227
		6651	1347
		6662	3066
		5812	6352
		263	138
		6671	6529
		2549	4804
		3506	6403
		3569	6444
		5646	4300
		1986	4858
		4702	5897
		5454	5947
		2641	6489
		72	6482
		3950	4797
		1048	7570
		1967	4262
		5531	2907
		5079	6033
		46	3377
		6469	5560
		4876	4894
		6698	6090
		195	5079
		1969	3032
		1821	6576
		6780	5931
		689	5022
		1777	4293
		6237	3317
		6155	5755
		560	5949
		584	3635
		6112	3819
		4148	6476
		2455	3056
		6631	3091
		6279	998
		4590	6376
		1974	4434
		6561	5854
		50	5992
		2005	6323
		5526	6014
		263	6725
		3648	4157
		6458	6725
		4805	3805
		219	4401
		6616	3765
		991	6248
		4680	6543
		87	4540
		4864	3893
		4371	6704
		7019	3627
		6657	3830
		7260	4862
		2664	9629
		6739	1587
		6505	6376
		4556	6167
		1313	5457
		6220	379
		6512	6068
		5480	4130
		49	726
		6444	5372
		5847	5749
		4368	4296
		6663	4191
		3463	4513
		6634	6237
		2813	6632
		254	5212
		3324	4724
		4135	4381
		6537	4120
		8024	5572
		1134	3979
		5623	114
		975	952
		3290	5266
		4392	2180
		4582	3468
		4968	1651
		6089	7207
		5210	1180
		89	3934
		6667	59
		270	305
		4095	4554
		2586	170
		4751	5135
		792	50
		6135	187
		1977	75
		5952	361
		5629	978
		5460	1819
		4967	4475
		6668	2823
		5682	1862
		3193	3416
		2545	2939
		50	194
		4106	3432
		1252	264
		263	3514
		6445	1780
		5236	50
		6084	191
		4993	3437
		3994	265
		1967	1047
		82	11213
		43	73
		153	361
		74	1356
		190	2758
		78	3736
		131	4010
		633	347
		150	3583
		52	3498
		107	69
		457	3483
		914	69
		4346	792
		125	6585
		5708	4676
		1379	67
		56	3469
		4824	1643
		2257	1717
		190	90
		78	100
		78	148
		189	5321
		438	54
		4718	4503
		78	2797
		191	94
		4010	6816
		1958	191
		190	50
		78	5098
		78	80
		190	2932
		190	194
		78	697
		682	654
		1144	3443
		469	264
		445	5257
		192	2173
		78	3468
		6611	1641
		566	6035
		140	5067
		394	5085
		130	79
		633	50
		190	191
		78	5318
		175	54
		78	3465
		82	1640
		43	3512
		4439	1790
		496	404
		57	173
		1985	1972
		181	5735
		453	7238
		419	1191
		2133	3484
		190	1639
		78	114
		60	1985
		397	83
		190	204
		78	2931
		95	191
		448	5208
		4819	141
		2253	4459
		7133	6623
		81	5648
		131	4754
		126	6604
		191	5053
		78	2312
		4708	4016
		1729	3795
		1029	4337
		6508	4456
		2414	5567
		3426	4932
		190	6612
		78	5665
		1932	4530
		1441	5474
		221	4016
		317	6323
		130	5429
		635	4488
		2906	4350
		929	3004
		1933	4615
		1434	5048
		2873	4620
		3891	6726
		110	6111
		7095	4160
		79	1553
		4837	2304
		2025	3705
		6431	5404
		5915	6431
		448	6639
		3558	3442
		6647	117
		733	3896
		3697	6980
		732	2043
		3797	2760
		4812	5908
		2989	5062
		2954	5307
		3390	4364
		45	3258
		5196	5689
		2273	5104
		2298	4662
		6336	6574
		3269	6330
		141	4176
		6681	5984
		4355	6495
		66	1576
		514	4467
		3527	4182
		3546	6311
		3790	5704
		3105	5802
		8387	1162
		2320	5659
		6285	7322
		52	190
		2959	5052
		3387	4358
		3530	5024
		5245	6250
		627	3622
		3857	2036
		4286	6244
		2984	5630
		3196	4364
		3589	6195
		97	3864
		1925	4933
		5897	6404
		79	2071
		5834	449
		4078	2758
		5498	3235
		5426	5138
		6599	6236
		3119	787
		1370	5094
		2972	6488
		5220	1693
		6006	8474
		3896	6616
		6452	4914
		1761	6477
		3293	4655
		360	911
		79	2170
		6533	3936
		3489	2643
		4836	5710
		3567	2169
		5245	6637
		3553	2158
		3550	6105
		3098	6640
		4423	5809
		5525	3326
		6472	4412
		79	6226
		2706	5640
		3896	1157
		94	6244
		578	3716
		6400	5995
		6313	2744
		6285	5128
		776	4747
		6713	5663
		79	6178
		6712	765
		5916	9768
		4416	6563
		48	2286
		3654	5288
		6671	4941
		330	6664
		142	6345
		3554	5985
		2661	5419
		153	5217
		7407	6287
		311	6300
		833	5240
		3900	5230
		2994	3415
		5198	61
		3150	10721
		4404	2675
		108	914
		5943	9624
		5782	4662
		5319	5651
		4458	5265
		3557	618
		5839	5378
		610	5646
		45	3227
		6480	4969
		1756	5072
		6049	3829
		3911	1054
		2979	6705
		5534	6636
		4379	6200
		6687	6717
		3147	5623
		4400	103
		6512	5299
		4478	4189
		5448	5615
		2718	6114
		4405	743
		3560	297
		4652	1895
		4146	5095
		6518	2805
		6690	3904
		3393	5543
		642	1994
		3116	4737
		3399	5958
		6366	5039
		5248	8010
		5364	5402
		3554	6031
		4660	6676
		7093	1539
		10238	2940
		141	2755
		2804	1878
		107	2767
		3524	2028
		1775	2959
		5995	2763
		1561	5825
		119	5665
		3906	5847
		66	6660
		45	4856
		5005	5641
		6482	2043
		3230	6437
		6678	60
		3549	3835
		1760	2765
		3702	3805
		6685	3554
		108	2383
		4543	2742
		3104	8031
		3120	130
		6715	4158
		6495	5785
		5883	5142
		4910	6544
		1047	5622
		184	2175
		3562	8976
		4349	6003
		6427	5044
		92	5991
		64	6136
		2913	5824
		3584	5464
		3154	6099
		4787	3249
		79	1889
		609	6513
		182	6595
		517	5068
		3344	5284
		4960	2772
		3886	6384
		6703	5809
		6628	6697
		5914	5848
		5648	4156
		1166	2954
		261	5807
		987	1959
		4696	6124
		107	6307
		5830	2311
		5923	7601
		104	2768
		3905	5097
		3376	5855
		4646	5247
		2994	4479
		284	7330
		1335	7013
		3006	6602
		3896	6577
		5889	5556
		4958	6183
		5813	4191
		5622	4600
		5997	2950
		3157	5836
		457	237
		4986	5340
		142	7678
		5686	589
		6198	5155
		6505	4983
		5562	5880
		790	5419
		108	2654
		6438	1455
		1778	3972
		7316	5303
		6589	6086
		79	5055
		3561	3039
		3090	3235
		829	6424
		6629	5080
		3787	60
		5215	2345
		2290	806
		1769	7350
		4424	4850
		3596	5668
		4428	6043
		607	5813
		45	6683
		1421	5098
		815	5489
		6268	2881
		4352	5282
		79	6344
		4839	915
		2129	4349
		5870	4577
		137	4306
		5856	2978
		3206	2776
		4339	4992
		4651	3219
		629	9503
		633	5960
		765	3357
		141	3680
		394	4973
		79	6599
		5391	5829
		3557	6112
		3391	4407
		94	5095
		6503	61
		4598	5361
		5517	5833
		6577	47
		117	5848
		79	3328
		1097	5808
		3154	805
		4688	6181
		50	2169
			3753
			6666
			5985
			4772
			2809
			1957
			5968
			6403
			4632
			3849
			7645
			5817
			5762
			6113
			3492
			6297
			2176
			921
			4224
			6469
			4641
			3967
			5294
			6093
			6315
			5313
			2080
			6186
			5768
			102
			1013
			5377
			3977
			2114
			4400
			4323

## Sheet: Fig.6h
	no insertion	DMSO	NOCO		simple insertion	DMSO	NOCO		complex insertion	DMSO	NOCO
		55.9466	50.1908			40.5337	46.3241			3.51967	3.48512
		51.4333	51.6478			44.5263	44.2696			4.0404	4.08264
		49.4458	50.8252			46.5856	44.9737			3.96854	4.20105

## Sheet: Fig.6i
	simple	DMSO	NOCO	complex	DMSO	NOCO
		95	959		213	909
		208	209		374	75
		55	3322		844	285
		250	2723		370	356
		5858	6363		1851	626
		121	5170		57	182
		114	1469		67	47
		809	2345		97	259
		6143	3047		2157	432
		396	473		1875	936
		1002	2131		1916	75
		546	1376		129	285
		4077	5065		859	343
		154	205		1799	623
		8169	258		316	173
		724	841		232	47
		6347	9777		133	250
		1708	7977		1439	437
		345	4406		224	1995
		106	2302		100	57
		7292	2177		56	113
		147	2335		91	111
		116	239		184	156
		6091	69		186	309
		4099	2935		556	353
		4258	5334		172	288
		98	5225		297	884
		198	771		158	82
		536	6040		251	280
		169	3138		141	354
		1948	1009		201	610
		896	519		94	174
		6491	4437		548	260
		911	2323		605	434
		456	58		930	1981
		6630	2930		203	58
		881	3064		873	204
		114	469		242	108
		1299	4239		212	157
		2244	320		75	296
		65	709		309	365
		243	3711		104	276
		1244	1671		175	227
		3175	51		513	61
		4751	175		97	87
		163	4318		94	159
		57	137		371	981
		4571	3081		52	144
		524	897		150	124
		467	1807		66	406
		1057	3276		203	2007
		1236	6518		181	57
		122	217		97	215
		4020	4834		311	105
		8720	1191		555	156
		217	2490		274	305
		6728	175		271	334
		129	4329		1222	280
		69	4350		107	890
		3864	3244		102	77
		965	4377		257	272
		4574	2310		501	352
		3977	6394		97	619
		274	1451		88	179
		957	5489		373	258
		5324	991		53	438
		350	3664		143	1984
		103	956		115	56
		2693	3295		91	202
		163	1692		72	87
		5081	3981		1347	121
		370	4230		94	300
		6298	5675		269	348
		2787	3643		74	256
		349	507		203	1995
		105	5983		177	65
		1015	6326		100	365
		70	1885		314	157
		534	3016		577	303
		3371	460		86	351
		5128	228		845	289
		3482	96		804	167
		509	4854		660	344
		5200	3195		875	897
		128	174		212	145
		3303	4359		361	139
		3718	6173		5122	111
		321	86		1841	186
		5148	1271		1569	1980
		5882	92		9703	65
		5375	5090		1391	371
		3580	205		191	157
		1624	931		88	297
		5881	5391		83	354
		71	1803		187	290
		3503	5463		89	1932
		1054	103		179	196
		250	1042		77	116
		1525	3052		117	153
		3784	471		176	306
		3637	3174		89	315
		5348	853		172	272
		62	5039		74	117
		7623	947		112	124
		279	595		179	79
		254	193		58	76
		5442	1326		298	826
		57	5452		117	557
		4113	3967		67	1258
		2829	2254		1845	100
		331	3912		1017	104
		5086	1791		533	6551
		3986	119		329	134
		4571	127		826	204
		5320	916		624	151
		3538	5305		121	1994
		481	946		78	331
		158	4697		356	152
		5339	5341		95	307
		3561	2194		135	356
		6304	513		67	282
		2743	6069		255	1983
		265	2428		207	373
		4559	3581		224	153
		2724	230		52	302
		1631	97		79	353
		989	3978		580	284
		1414	3207		903	1958
		97	300		385	370
		3765	3562		1008	153
		254	5468		66	303
		42	1015		252	326
		6394	64		217	286
		73	4166		223	1572
		5641	232		52	2032
		267	98		143	2795
		466	3040		289	1515
		1790	475		591	627
		52	2631		1403	259
		5499	874		233	69
		2725	4929		115	47
		179	3875		66	63
		189	6469		362	15
		762	719		99	15
		56	159		134	2852
		3353	4351		70	177
		1633	5100		255	381
		1668	211		215	147
		74	3802		224	591
		3498	3705		52	541
		5793	8838		609	455
		1000	2041		553	292
		7979	5721		88	188
		8557	417		389	122
		3770	4296		100	195
		1525	2588		399	1294
		1649	268		394	4531
		6009	7337		821	3121
		285	561		1461	256
		398	5460		2098	125
		265	201		460	202
		4538	444		61	142
		74	6133		61	890
		3466	860		222	165
		204	4095		7447	5471
		5494	2114		1485	321
		75	5673		1446	354
		3510	88		7320	708
		371	2854		430	89
		257	3816		4091	827
		629	3251		221	413
		1122	1839		83	2945
		4886	5064		326	907
		1192	216		344	48
		1567	4774		764	140
		3811	16		348	289
		3659	503		364	243
		1346	6032		157	157
		354	60		5955	139
		104	4226		2351	142
		2742	5032		1026	916
		111	90		5406	48
		3984	9031		438	135
		1553	8088		645	296
		4574	173		281	317
		478	5850		188	196
		2726	232		189	219
		173	97		299	1035
		55	183		188	193
		6439	2583		366	118
		1084	910		5867	197
		5079	190		265	1338
		96	1035		363	1604
		211	3704		981	153
		808	4026		169	107
		574	1658		460	76
		3225	171		152	193
		205	4326		2905	108
		4855	6331		203	164
		302	101		3990	1271
		5395	5002		1821	897
		3547	2888		877	49
		6323	135		407	136
		2782	3109		325	295
		353	3578		382	64
		105	4660		746	48
		852	3225		841	63
		4405	273		1565	19
		4238	6291		69	58
		5183	478		645	972
		4492	3622		495	380
		2289	4761		146	346
		344	3473		338	168
		102	253		727	275
		293	2609		171	261
		87	1772		468	741
		172	94		69	337
		6557	5426		618	197
		267	1090		485	221
		586	5473		131	1041
		9667	3745		821	1609
		139	6066		264	161
		5728	261		204	107
		442	7299		162	65
		146	697		2125	1230
		5642	371		423	84
		310	176		165	344
		3540	5038		236	1079
		5860	3923		2765	2689
		108	3133		1635	520
		212	4402		2119	2098
		6783	800		2716	269
		114	140		375	1622
		9623	3128		995	164
		5614	1010		174	108
		381	523		467	72
		235	48		330	451
		3988	194		142	97
		353	5343		56	78
		103	721		210	288
		4825	3707		266	934
		778	1053		622	133
		5140	1678		4423	120
		100	3928		248	336
		2805	4380		236	924
		1856	3234		360	48
		202	1096		290	133
		5462	5167		3670	295
		914	977		337	598
		6656	4664		210	249
		1049	1080		150	252
		224	2788		773	618
		10965	3681		327	92
		265	1063		410	95
		835	5607		870	204
		1483	2170		1837	381
		70	4987		86	219
		153	122		1872	145
		336	4039		141	441
		256	2745		246	406
		70	6337		5528	112
		3451	866		3003	180
		1142	4957		219	64
		85	150		161	342
		2043	64		360	593
		259	4190		167	251
		242	5172		5915	243
		2374	3697		2339	528
		2690	231		245	772
		1604	6463		1293	114
		3861	5121		3476	834
		4827	3620		1721	1694
		99	5103		50	75
		5544	243		55	341
		5257	297		118	65
		3516	5160		3804	74
		2313	4848		84	596
		1044	2004		166	245
		1345	5006		324	235
		2817	144		51	557
		475	3029		1995	596
		485	469		7398	255
		4628	8785		400	252
		214	8581		168	568
		4825	3029		924	332
		228	477		946	196
		2673	4748		1938	223
		645	1621		908	1033
		415	175		68	195
		3354	4351		253	117
		7734	728		91	197
		9099	275		2873	1320
		4332	6101		905	333
		710	843		1122	186
		1080	309		193	221
		4381	4165		1084	1035
		3456	4529		1851	217
		2490	393		9983	142
		1563	205		100	439
		3795	6268		254	398
		873	2996		6582	918
		2710	1502		283	48
		61	5119		50	134
		3471	215		243	291
		317	5063		1045	7596
		1109	6076		10626	89
		1535	6129		262	139
		3725	851		122	204
		6185	4410		263	195
		253	2317		73	116
		3243	377		54	199
		203	4709		1577	1355
		2801	161		3268	266
		3358	691		1932	358
		1477	3977		893	123
		1048	4245		69	134
		726	4004		6601	324
		2065	4247		1279	204
		59	170		827	221
		84	4314		3484	1033
		6529	188		76	915
		622	2747		251	48
		4411	1026		66	136
		1912	317		131	294
		9969	127		6785	141
		948	5248		74	456
		4537	1376		3690	329
		805	4091		94	590
		385	278		4123	592
		3540	7322		533	234
		3648	4396		557	249
		2645	392		649	619
		5704	385		816	2943
		291	2672		100	2429
		8102	3529		6048	129
		8504	61		3383	162
		76	4697		1114	838
		3429	944		141	6343
		1638	282		108	169
		219	930		4735	890
		221	171		208	164
		4964	4369		247	451
		4863	4087		290	328
		1174	2112		270	406
		6658	1557		868	67
		227	930		449	230
		3597	2817		192	285
		4511	3755		445	214
		345	4383		83	3297
		108	2326		147	1499
		1652	3033		109	495
		1717	474		4826	540
		2666	2815		5402	1371
		172	6170		444	157
		1670	6422		647	2614
		2191	3356		371	250
		2695	6336		320	907
		1610	4347		5499	122
		1280	603		192	294
		4134	196		214	278
		131	64		78	2664
		5036	4153		299	3586
		1317	9011		49	81
		1303	9439		248	137
		1245	2546		264	52
		5890	126		866	229
		4313	6058		417	183
		643	840		151	448
		815	3016		3282	2098
		2881	479		182	4305
		2223	2967		1355	2464
		1253	5294		281	522
		182	196		1984	534
		308	57		428	1390
		4151	5416		100	207
		2815	1888		309	6147
		2291	124		135	55
		1402	88		481	95
		170	403		1072	5492
		3856	442		100	98
		2105	3660		814	1147
		1717	4763		655	171
		763	5426		56	124
		6114	1018		151	2756
		3824	4624		245	6553
		5261	126		219	59
		4947	918		241	659
		312	1847		534	252
		3212	5336		6706	1018
		201	6578		148	520
		378	3294		94	551
		913	1678		100	1384
		344	3789		258	522
		105	499		6622	526
		5268	1370		2378	1369
		327	2079		183	64
		970	5648		4080	1673
		4327	2486		347	1163
		844	5166		130	61
		5503	3668		1029	69
		52	114		495	173
		5374	140		54	153
		349	55		136	236
		109	6201		312	189
		6614	3932		373	138
		611	237		1124	275
		4027	3571		88	223
		73	2500		369	227
		5018	108		390	210
		2001	6310		2001	6408
		164	312		238	677
		236	4371		253	172
		453	5295		269	215
		142	4876		862	164
		4457	230		429	106
		5360	98		1078	72
		2239	3794		483	968
		1717	1030		134	2271
		908	4915		4005	71
		6614	145		439	126
		2099	2469		188	182
		2399	4634		98	1166
		4709	172		273	69
		175	4384		3197	232
		3638	4994		1418	272
		86	3105		4047	970
		272	59		2080	268
		4120	2933		300	2863
		816	8563		208	155
		2481	8790		5171	2633
		603	3953		277	250
		1561	5112		864	698
		1350	1691		455	53
		2793	60		103	380
		5026	6010		260	2223
		4263	142		6604	521
		5012	529		105	3866
		4898	4095		260	5694
		6160	117		6618	3172
		319	132		617	304
		4865	4538		101	234
		292	397		53	214
		3054	3531		1044	6438
		1512	383		834	2780
		2633	1398		2859	245
		172	533		2316	1399
		1889	915		145	1108
		149	566		263	159
		3170	63		173	322
		2404	5874		75	5930
		1384	4552		6639	3292
		2252	3702		324	3416
		1217	5316		367	497
		373	2885		1098	543
		219	59		699	1378
		4000	2959		3268	128
		3855	4998		461	155
		1935	143		2474	1135
		74	4716		87	2914
		943	453		2007	2380
		5919	3877		69	118
		3138	1638		215	481
		529	523		6755	178
		4359	6046		267	362
		5383	124		638	67
		3582	85		4574	217
		3951	5295		5459	263
		5676	2893		6082	2819
		771	2397		210	2319
		1687	743		683	86
		235	106		138	2931
		67	421		5213	2404
		257	1083		1741	130
		516	5530		4464	528
		4700	390		5404	555
		149	2664		232	1403
		74	3208		245	25
		917	1837		544	43
		51	110		2336	1111
		434	6480		492	193
		222	7183		563	219
		1622	1139		147	1049
		2523	3051		104	2518
		2917	999		4789	4171
		3908	235		564	1349
		73	94		185	68
		342	2400		4124	231
		6316	2996		3485	285
		3678	161		173	10633
		2594	920		1354	1466
		491	1709		304	2416
		212	2430		507	543
		1539	215		5732	432
		2661	4860		474	465
		3527	4214		186	4566
		260	510		759	132
		67	3042		1101	1336
		5284	447		2804	355
		2377	2013		78	837
		713	1688		360	150
		3965	1029		107	2089
		5006	5192		301	4404
		5092	6481		208	2503
		93	62		2172	173
		402	4081		892	838
		2857	1670		17	889
		5066	172		58	162
		2013	4336		205	688
		5606	1141		216	99
		263	4417		5369	172
		308	2022		4949	904
		166	1678		4463	168
		395	5211		265	230
		1280	4840		707	211
		612	5133		595	6481
		396	2889		101	161
		5168	350		4727	106
		1377	98		151	73
		4195	814		541	176
		104	72		314	907
		467	213		2303	159
		6012	302		1046	2923
		814	1957		791	2417
		567	2284		237	127
		73	64		1271	1391
		946	4062		185	232
		1163	122		3176	3678
		162	5074		2046	3258
		332	2678		186	1594
		1055	3870		142	152
		136	2856		108	165
		2851	5644		4664	101
		2717	5134		147	72
		112	306		462	1511
		6043	6136		249	5074
		135	2310		1540	623
		6523	3309		205	232
		503	287		3085	178
		63	137		297	6282
		7572	4511		389	157
		215	167		50	2612
		5362	5307		205	248
		6584	393		2753	154
		617	2657		94	320
		352	2953		182	879
		106	716		3447	757
		350	4584		2361	1658
		6263	185		5923	1606
		87	3256		57	734
		818	273		266	472
		198	279		91	99
		278	3009		512	306
		4020	328		699	132
		4714	4878		136	72
		6714	5047		5505	304
		226	208		782	2534
		67	768		171	156
		5549	3785		74	58
		2150	3683		6642	429
		1527	1052		290	835
		848	516		50	889
		5567	6015		245	70
		74	6348		270	304
		3547	3341		860	2526
		5844	173		454	159
		148	280		275	58
		332	5031		328	432
		359	3092		223	845
		6139	1300		215	883
		203	1624		154	111
		66	5103		98	79
		3798	3435		154	231
		292	1191		552	298
		393	4140		436	133
		5333	279		78	556
		3578	2983		226	208
		344	6483		366	297
		105	679		291	2495
		95	279		911	160
		5691	7292		256	58
		5107	598		754	419
		5858	197		891	826
		74	905		132	871
		3476	520		426	298
		68	7440		684	2488
		2675	8978		390	166
		12566	4105		402	57
		646	6224		1204	407
		813	4720		726	814
		700	5478		1831	882
		4638	5165		1388	311
		178	3593		120	2540
		3832	3941		5304	159
		1540	3210		3698	60
		1562	1698		82	426
		585	4026		258	838
		413	167		86	886
		3153	671		66	10153
		317	6493		295	268
		1139	66		162	523
		241	4933		134	120
		4016	2011		138	966
		67	5238		124	102
		3889	223		456	92
		344	1311		260	844
		100	1321		577	139
		348	5324		445	81
		105	2170		79	88
		140	168		220	181
		5508	4222		376	109
		5766	9655		296	76
		123	9115		366	81
		619	4941		482	118
		413	3564		193	171
		3928	203		423	90
		1668	6189		255	3014
		1924	586		110	220
		174	196		401	302
		8393	135		135	2500
		8452	3033		137	160
		2463	1756		170	411
		2962	251		983	812
		83	106		6376	849
		4434	661		776	1451
		4898	3441		4435	631
		316	1164		159	1011
		6265	278		645	78
		2750	1874		152	1479
		1135	604		512	2356
		83	194		154	4668
		63	2736		142	1713
		5272	2559		554	7904
		7801	5002		176	3670
		8728	145		287	1537
		65	7897		348	3904
		3893	197		158	162
		74	7409		127	570
		3453	67		139	704
		197	168		125	1944
		5623	265		460	136
		6786	1400		254	999
		144	5485		583	779
		3699	1166		119	642
		2216	4964		326	309
		4869	6638		1295	1635
		319	3935		310	6689
		6571	271		644	405
		606	7216		290	1011
		1020	4082		129	1656
		4948	365		152	14068
		113	5121		75	1435
		229	215		660	92
		1533	5311		288	4916
		121	704		135	133
		3236	6130		150	76
		4748	2460		76	3194
		6270	4652		911	6382
		303	450		492	182
		4402	503		201	799
		728	6052		209	304
		2662	3009		440	378
		1603	3244		80	144
		3679	4490		67	79
		2824	4231		149	197
		346	52		5353	233
		103	6307		334	138
		7390	507		79	82
		210	6065		65	864
		140	276		157	189
		2775	7303		5278	522
		4273	492		331	255
		5557	65		638	1378
		335	3943		286	83
		1586	6124		134	67
		60	278		152	2367
		355	3343		75	53
		68	4754		870	695
		2663	1122		293	676
		2167	370		109	363
		1135	105		119	75
		2252	3558		973	1597
		1355	5799		229	1298
		2611	4399		155	89
		1630	7082		919	1351
		167	404		310	7657
		3117	2672		697	734
		477	5495		256	2393
		127	1002		128	140
		6278	7743		152	83
		955	442		54	231
		1375	529		368	1287
		3506	7014		179	339
		137	4875		5355	538
		5633	3571		269	53
		4716	520		71	74
		172	5951		542	118
		116	225		318	83
		726	98		434	97
		6515	470		66	2365
		922	610		184	68
		3892	1719		1174	516
		3500	1695		436	146
		1091	3462		204	68
		2846	2412		455	99
		260	4896		201	1113
		3632	149		1031	2265
		3914	4121		581	3925
		3866	100		129	593
		73	3849		317	258
		3489	6053		1267	6352
		283	292		319	3961
		4328	174		653	234
		342	3602		294	88
		101	3476		135	66
		4212	9063		150	3599
		330	8107		75	2834
		1245	175		211	143
		182	4334		466	188
		5204	115		134	488
		5264	5847		129	189
		3306	136		672	2270
		367	4561		132	614
		3247	1691		762	312
		4731	51		309	126
		6532	997		549	424
		6259	503		746	190
		2042	9213		235	286
		12600	8116		160	4341
		3847	494		547	1774
		3849	67		100	6643
		6160	202		112	145
		3883	576		278	75
		5343	129		85	137
		5802	6225		115	498
		51	65		757	337
		3636	4204		4385	1899
		485	4853		261	82
		7428	2059		1768	5187
		4597	2022		172	6416
		5552	1672		608	156
		4105	65		55	132
		4377	4074		198	2032
		5360	446		752	1507
		92	46		913	335
		4348	4760		152	261
		6665	1621		44	3544
		1693	3341		113	369
		77	128		316	525
		263	1042		63	486
		3963	3712		526	1404
		4455	1084		264	736
		6671	5372		136	52
		5886	183		610	572
		6717	4704		86	56
		5352	4979		119	5318
		6204	148		241	4219
		99	553		5520	670
		4628	174		173	1797
		177	5198		177	226
		580	2161		440	125
		5579	178		240	4915
		5349	4298		758	4929
		3890	6424		101	1158
		6184	156		64	59
		202	133		88	6400
		4093	5141		123	3109
		1512	5377		729	184
		3381	1897		4424	188
		303	4864		51	632
		3582	726		183	3474
		5297	4967		727	55
		6422	586		876	3851
		6077	64		149	81
		3522	2795		55	75
		5724	6129		93	369
		4010	839		302	245
		356	85		54	117
		4051	4323		199	1088
		6405	2301		736	1841
		4523	263		918	5980
		6067	508		605	131
		2486	6026		82	307
		4735	5017		118	203
		9954	148		239	4335
		1704	5229		6569	288
		3250	4987		74	280
		6274	5557		922	529
		356	4919		2910	180
		2304	1897		1313	106
		4331	6679		283	71
		4789	5123		561	72
		3397	5899		120	2439
		5476	6639		166	958
		350	5306		71	603
		3569	6658		99	1288
		4736	751		335	108
		3874	1428		55	66
		6485	90		205	645
		4368	3903		750	158
		1194	739		911	303
		341	6289		80	1218
		5712	4680		128	1157
		2993	6352		755	158
		4418	5684		4479	334
		1226	5647		6646	767
		4805	5824		1718	541
		4126	5601		2107	3446
		1569	116		6547	708
		5287	1407		387	285
		4758	4355		116	267
		2215	6608		865	369
		5386	6053		876	153
		761	265		4225	6115
		6477	264		317	62
		9273	4205		303	257
		6917	6069		266	101
		5003	1403		532	1167
		346	4010		108	2928
		5081	6311		205	231
		329	58		77	135
		6337	4843		142	5010
		3259	411		575	69
		4690	3917		128	523
		5553	1404		177	4025
		6689	4494		155	4240
		2915	1620		55	108
		3117	4176		99	6201
		1348	6121		321	198
		5431	6007		489	4331
		118	4907		2499	291
		286	5233		229	3987
		4591	1968		91	242
		5012	2610		55	90
		4124	5114		197	518
		5354	4023		743	324
		3001	2476		901	472
		4171	4898		295	183
		4081	3108		61	661
		4435	648		391	3499
		3324	4626		219	294
		6758	5875		4895	147
		343	6462		87	5944
		6606	1197		117	1009
		6422	170		127	4374
		5833	4494		1961	4650
		4823	267		3370	128
		1900	5478		181	264
		6480	5324		577	1291
		6054	8300		719	985
		3423	4146		207	3229
		5404	5358		727	2464
		4753	9417		880	452
		359	6284		186	73
		3251	5605		5628	4374
		6258	1419		58	1013
		3255	4012		4357	3345
		4113	6565		163	2484
		6538	309		548	507
		285	4655		5433	351
		4489	5579		73	714
		6397	388		466	3163
		6686	2888		5283	1267
		329	4366		1823	1438
		6596	4921		5627	5493
		3803	58		1106	3269
		6479	4677		1992	239
		2120	2446		99	61
		5899	6147		219	94
		4354	5083		2870	109
		5478	9690		99	261
		4731	1392		90	108
		501	58		2907	586
		3740	5454		7343	661
		2482	5533		5641	344
		4812	3434		589	103
		6541	4576		5321	60
		3809	4992		192	98
		5397	5421		959	61
		7339	6560		513	123
		3345	6322		6686	177
		5035	55		167	279
		5192	4080		158	105
		2533	1421		159	382
		5275	6597		208	467
		5310	78		811	1663
		4849	5382		213	85
		1875	5561		2922	432
		4578	245		97	1458
		4535	1435		399	88
		6022	4557		523	224
		5154	6724		459	211
		5043	6694		967	1122
		4018	3426		4178	250
		4012	8199		543	96
		3896	4486		61	249
		1678	6258		3148	389
		2584	3674		5445	159
		2997	6524		210	5894
		663	4063		183	296
		3937	4878		5890	109
		6284	4379		3070	1105
		4870	5557		3981	788
		6575	6562		291	304
		4192	4888		3861	6021
		6589	4957		580	112
		355	86		1782	518
		3383	6774		138	235
		5918	4065		1938	294
		7035	3370		3302	69
		1072	4719		726	210
		1547	4839		574	194
		5657	5645		177	175
		5998	9907		279	488
		5955	5639		337	335
		2516	6633		1016	55
		6366	3722		308	278
		5205	6319		2413	215
		10424	429		72	426
		3859	6125		3684	223
		117	13699		49	205
		4910	4700		170	199
		4908	1403		6200	235
		2991	1234		1802	138
		3336	4467		1661	105
		5551	4775		432	80
		3822	9241		78	594
		3512	6732		858	109
		6470	3156		210	213
		4511	6069		5126	556
		4827	6607		104	190
		6157	927		125	586
		4529	6032		1999	370
		6421	6537		184	758
		138	194		66	4206
		6514	6142		465	368
		4475	2391		87	337
		2782	4005		175	55
		751	1270		202	327
		2570	333		672	309
		5809	2478		139	142
		104	4766		1959	622
		3194	1419		3344	87
		248	9881		155	401
		6073	6548		264	125
		6389	1432		370	169
		4572	3157		197	185
		4779	1418		2798	492
		6319	352		102	332
		3360	58		240	278
		5806	6392		7028	200
		2772	6069		3420	415
		3875	1961		36	92
		6571	6319		18	58
		102	2711		311	69
		6125	4099		6152	226
		1710	5530		185	266
		5890	711		1873	1240
		3573	6555		3479	179
		6297	115		1681	479
		5151	4778		2121	327
		2907	5737		1030	274
		5991	6411		4191	203
		182	8931		529	449
		3329	4891		131	408
		6566	2954		545	441
		3187	6555		125	452
		57	4237		1082	492
		3888	4472		1448	142
		5842	4373		4648	1633
		1224	6665		202	5845
		7607	6360		197	1794
		4656	6463		577	1216
		6386	642		630	1340
		4266	6652		5604	1739
		6244	2238		3558	5959
		2686	3473		120	181
		3447	5514		1965	485
		6530	4840		3335	325
		3850	9848		206	274
		299	4432		740	213
		3485	58		916	424
		2075	4993		444	172
		4460	6106		88	485
		644	6530		868	337
		2453	5172		408	284
		351	4556		80	192
		4578	2423		883	419
		3534	99		183	545
		51	113		172	65
		314	4843		5805	96
		5209	4042		168	156
		2757	4401		57	508
		3582	614		353	73
		5464	71		180	65
		3824	3987		577	50
		5875	4447		725	152
		5790	4465		3576	131
		5455	3805		372	152
		6274	6095		56	79
		10019	5527		3599	57
		5676	454		377	92
		6625	265		60	593
		6592	3198		178	84
		4265	5978		570	195
		3264	5067		721	103
		3242	2503		247	115
		5099	6560		139	522
		4354	6675		388	132
		821	3057		124	367
		3246	6610		89	1026
		1720	5118		683	4492
		3564	151		1156	1860
		6252	5396		2001	947
		6213	5096		79	1004
		775	4391		157	2351
		2485	6408		98	620
		1532	1419		48	77
		5403	6536		181	118
		5443	2916		575	195
		4029	4187		720	2392
		9982	102		265	622
		4013	650		58	74
		4124	8752		296	113
		6444	5229		1755	203
		3624	4137		1776	138
		5602	6010		5779	550
		6374	4410		177	141
		3048	259		574	76
		2505	3370		717	103
		2477	4132		70	105
		3455	4641		123	3294
		2161	1419		200	871
		6169	1213		723	396
		5590	6185		571	109
		3784	6666		175	2395
		738	2833		175	622
		3908	6163		67	74
		4602	4124		1269	114
		3827	5193		3674	201
		2640	771		49	1554
		3003	3092		176	427
		355	6155		139	257
		4587	4213		1981	231
		4362	5507		3335	258
		180	3701		726	395
		4803	3508		1218	1101
		4465	6767		406	313
		1036	6227		1131	314
		202	6259		1964	190
		6022	5581		94	892
		6469	1753		308	267
		5431	6277		1531	127
		3511	6342		5391	1823
		6049	6404		725	47
		4031	3790		572	104
		5378	6653		168	113
		4323	4422		721	513
		82	3150		571	133
		6692	353		177	371
		5819	263		6531	80
		6664	4568		172	1270
		6616	5522		146	150
		5876	409		183	189
		5609	208		2540	133
		6609	56		93	394
		507	6684		655	203
		3235	8155		1725	392
		1582	5657		448	424
		4897	3891		187	124
		4042	74		50	49
		3300	3103		65	359
		5364	5674		174	44
		5544	1169		576	585
		3394	6277		713	228
		1503	5060		1122	787
		2744	3135		86	111
		6017	5367		153	828
		271	5852		846	503
		354	1250		1083	362
		8406	5467		4734	159
		3044	1409		66	66
		4183	4369		10450	473
		3816	5578		8876	63
		4010	3790		1545	148
		5141	255		1883	216
		484	5389		758	609
		307	6241		1806	386
		6179	4216		341	748
		6624	7524		1018	109
		628	6193		417	301
		6597	188		65	469
		6561	4125		214	1309
		188	6572		108	882
		4971	3920		263	185
		4410	4499		153	294
		2724	4496		3288	160
		351	3360		86	953
		4854	5540		3860	962
		6217	5199		1475	548
		5205	4764		981	214
		4176	5780		220	3672
		6154	6078		219	3673
		3766	4452		132	228
		6400	4458		165	120
		4337	5836		1449	74
		6295	9189		1688	1097
		1709	6486		725	1206
		4563	1412		31	890
		3462	5644		17	323
		3323	4490		311	108
		6668	4127		164	101
		5513	4521		191	106
		6319	5633		220	190
		4131	3734		255	47
		910	6310		201	67
		3996	6582		242	6047
		2718	471		254	1773
		6391	6515		104	94
		7279	6554		126	4596
		3475	5741		153	159
		3618	853		202	150
		4180	6357		159	133
		6335	4045		192	152
		4741	251		217	352
		6298	1377		253	110
		4655	3618		209	79
		6133	4918		241	278
		5093	6307		249	6963
		5197	4990		106	2144
		5872	3357		127	2133
		551	6646		166	6844
		1743	59		194	227
		449	264		531	176
		3338	5686		509	795
		3766	5121		73	148
		2983	249		337	125
		1679	4619		665	73
		4591	4683		157	1076
		5180	2936		748	1191
		3233	1050		57	202
		4207	362		2397	9696
		3311	9622		48	2237
		3070	5203		48	231
		4814	898		48	265
		4967	5951		59	4843
		4703	6660		51	187
		7377	4397		2070	261
		4082	5542		72	331
		706	4923		267	408
		5009	6478		1758	1985
		3957	3393		168	206
		6538	6360		116	164
		3170	5673		197	72
		215	6139		128	483
		3621	2494		342	62
		5111	3369		142	4436
		3899	5870		1540	120
		4015	6568		1019	145
		5710	6506		395	224
		5267	4504		190	117
		5321	765		190	74
		6253	5219		102	1102
		5739	5294		355	1204
		5103	64		898	713
		6604	6358		155	155
		5333	207		288	328
		6236	3534		6468	428
		5051	5123		91	232
		5757	6012		145	121
		3203	4641		87	771
		6482	6329		83	148
		6237	5493		112	57
		4479	4677		170	96
		7996	6426		69	589
		1158	125		161	201
		3051	5391		255	92
		6680	5122		4950	844
		1750	4462		56	551
		2747	3848		50	654
		4318	6227		50	82
		3812	5970		53	262
		247	4576		6151	180
		618	4370		1818	433
		4609	3766		831	387
		3730	12104		109	158
		2076	5212		562	49
		3130	4367		284	90
		6698	6900		106	1788
		4448	6376		352	2295
		5336	53		190	489
		286	5823		238	793
		3229	4415		296	907
		374	3306		268	90
		3536	1402		550	158
		184	66		1271	215
		2284	4203		1201	961
		218	6525		99	930
		4227	5793		850	283
		112	8585		168	1324
		2770	5608		502	3787
		3343	3408		413	153
		5682	3302		281	98
		5040	3331		106	675
		4200	3828		353	721
		5827	6403		186	267
		2017	2556		232	409
		3497	6180		276	3437
		6609	5613		104	215
		5438	1381		343	3853
		6102	3600		185	152
		5669	5156		238	101
		6619	6071		340	3872
		333	4184		569	2959
		1143	3369		861	284
		4150	72		1628	5995
		181	8192		115	2167
		5350	4550		248	988
		3191	6579		308	1882
		1283	5039		83	862
		99	4935		401	1394
		230	3802		1475	691
		2795	115		117	262
		6293	4594		195	747
		4280	2940		10320	656
		6766	6467		121	495
		4329	6303		91	534
		5273	10108		113	804
		2492	2703		1625	45
		5846	3830		861	263
		3261	268		585	2136
		2436	55		337	87
		6508	4528		5743	977
		811	1094		1557	788
		348	6137		874	572
		3551	5518		5703	531
		6817	3402		1627	264
		4939	5459		757	144
		1744	3423		300	4519
		5183	6208		283	93
		5633	5907		867	48
		5537	2853		326	205
		3470	6093		150	462
		5609	6656		92	93
		3785	5164		289	296
		2262	6152		299	3821
		4531	4483		71	152
		6621	5217		564	90
		6079	5243		580	3792
		4745	6599		1961	149
		345	6471		82	107
		6936	2224		2592	3790
		6512	6702		5388	148
		4687	5281		184	108
		457	4632		104	45
		7622	5981		232	1226
		1303	4933		1374	322
		3371	5690		4565	247
		1677	4298		134	111
		5511	6535		108	125
		5268	623		238	241
		4166	6624		77	406
		6833	4638		402	552
		3621	4734		1454	302
		3291	5485		94	957
		5414	3981		148	959
		2986	3610		332	3825
		4488	4891		892	150
		6528	6552		6690	105
		6704	8903		482	256
		6112	6282		534	397
		5175	3428		1827	567
		94	3424		110	79
		5741	5868		596	250
		5266	6338		110	473
		6065	245		393	444
		6555	6274		4116	1136
		85	4161		2093	143
		5266	6529		1947	3840
		5040	5985		3837	154
		44	290		50	104
		2861	7832		75	3808
		6371	267		196	156
		4054	3183		1003	106
		3520	5796		112	3804
		5535	3499		205	151
		4901	3347		345	101
		2539	63		5672	189
		6604	3982		141	91
		6291	6356		270	609
		2743	5255		85	3461
		3303	6643		84	2856
		6607	265		1018	795
		6080	51		5365	155
		175	6376		3497	869
		3210	3771		463	1062
		6348	5947		435	3832
		6548	5806		161	135
		4959	3188		669	105
		5729	6590		1528	416
		343	5568		418	6318
		6319	3763		81	360
		3550	6606		189	679
		4329	4016		192	1119
		3512	3197		955	1347
		3191	4691		5006	423
		5817	436		4018	443
		214	4398		48	554
		4205	729		52	356
		347	6323		58	620
		4561	2724		7828	493
		6016	3774		8539	99
		3631	5624		163	6690
		6247	725		224	2739
		6091	3939		2993	5896
		4564	11709		117	900
		4799	3531		3397	96
		5567	6059		284	214
		5820	222		53	149
		3732	5329		2436	1133
		4693	5738		2297	553
		348	6034		1996	225
		3634	6320		1047	176
		6426	4208		231	976
		3501	5419		4659	214
		6067	2694		1797	273
		3208	755		86	70
		5990	414		6135	4850
		5241	3708		107	103
		7932	3934		593	9955
		5274	248		319	187
		3869	3993		234	271
		4781	9027		2986	3826
		4866	5432		119	149
		3419	1405		3084	98
		2182	6632		94	372
		1433	6143		4271	117
		4965	3787		240	5366
		143	860		2986	667
		4436	2767		118	1677
		5777	3171		144	137
		6202	5860		2783
		6486	6169		57
		909	4382		2054
		1304	7665		877
		132	6345		2293
		197	6605		2030
		6654	5734		3381
		522	4644		1914
		6214	6026		780
		5550	207		181
		2074	4807		116
		2555	5759		744
		3788	6120		297
		6307	4568		273
		5156	6571		81
		342	4936		7479
		5901	1383		73
		357	255		759
		6093	4237		293
		3978	6639		287
		5320	5475		1056
		5113	4206		236
		3902	523		4619
		2963	4944		638
		6227	6118		1521
		6254	3779		685
		3745	6004		78
		6045	10209		55
		5615	4894		92
		474	11716		296
		1446	154		742
		2174	5174		302
		185	91		3133
		3361	5097		5476
		5869	62		3460
		2194	4605		722
		839	2412		48
		89	5327		407
		4181	3452		1547
		6464	5933		189
		6059	265		3652
		4216	262		238
		2181	3180		2978
		354	2127		114
		177	3445		362
		5086	613		2295
		5804	5692		82
		350	4175		1006
		4810	5127		2588
		3593	3119		2307
		1679	5230		51
		1534	6344		55
		6776	3158		945
		3699	8661		241
		6096	960		2984
		5669	5063		117
		329	6241		179
		6789	6054		196
		5696	4694		6681
		1191	5480		324
		5018	6667		256
		3681	1919		6645
		779	4656		3677
		117	4036		121
		1887	4581		1600
		1398	4399		218
		2372	4447		787
		4498	6520		602
		193	1425		383
		174	5535		2317
		6305	4385		84
		1578	3411		152
		4461	5898		142
		5502	3401		311
		573	5334		6263
		3672	3836		2140
		109	3359		152
		4963	6506		151
		4048	3461		4909
		5310	10231		2390
		4639	5740		286
		3522	2648		2298
		4964	4478		762
		6334	4947		377
		6215	4668		2312
		318	4672		85
		6432	6583		537
		2700	2521		1834
		8202	6640		6274
		5112	5152		632
		3522	5325		1093
		61	4582		54
		1190	4696		279
		2257	4804		5894
		197	4561		139
		784	6432		149
		3124	4357		2768
		349	4172		55
		5815	4421		244
		6270	1264		2979
		170	5830		118
		5175	6271		242
		3967	253		2959
		4085	4997		115
		3948	5080		175
		349	4462		1120
		5322	5309		481
		7090	110		295
		5885	4293		119
		5387	4326		5525
		6001	3797		241
		599	5162		2999
		5373	489		116
		3914	2743		2084
		4454	4705		98
		6478	6468		294
		4781	3137		766
		6484	4112		294
		1017	199		272
		603	6513		3522
		5369	6658		3509
		92	6485		3027
		5276	2694		595
		615	5152		109
		6649	4671		398
		6392	6349		76
		5455	6172		269
		4011	241		221
		3001	5689		345
		208	3191		527
		6024	5642		6487
		332	6101		146
		3873	4444		279
		3248	58		94
		5981	6271		275
		2538	4836		6632
		127	3063		804
		5860	4421		199
		5253	6174		8909
		5246	6499		112
		1307	10744		151
		4472	5616		2789
		6000	2901		56
		6365	6582		2536
		4719	6392		55
		6525	1427		232
		4204	4166		156
		2101	3938		2753
		6272	4475		56
		2528	59		1557
		4382	6020		697
		6652	5428		383
		3511	5558		282
		4552	4266		1177
		6194	6045		923
		3310	70		359
		5277	4045		540
		6312	4445		309
		5718	2824		86
		4111	4483		293
		4334	60		3374
		4564	7274		68
		6463	5830		54
		4569	158		718
		4593	2786		386
		788	4516		2317
		4712	5336		83
		348	1134		2532
		3248	4209		67
		417	6113		186
		4369	4143		1505
		6569	5982		6253
		1652	3378		124
		176	6417		5113
		6414	5440		134
		1022	266		171
		6412	6116		373
		4501	3365		2333
		355	5650		76
		5101	5837		90
		3996	2179		290
		4515	252		3395
		5495	6006
		7115	9853
		3537	5074
		5045	1327
		5782	383
		4747	7660
		5382	6400
		3835	894
		2223	4743
		559	6110
		6791	5888
		397	4689
		4905	5278
		2294	5185
		4343	9596
		4366	6163
		130	4409
		5541	5138
		5490	7916
		3224	6674
		6587	4591
		3695	9914
		2882	6482
		6202	3784
		224	2753
		4831	4816
		6128	4454
		4525	1377
		2947	5674
		5349	20
		345	732
		2251	3877
		2147	5119
		3247	1419
		353	965
		338	254
		6565	5792
		4525	6609
		6409	2459
		4846	3972
		4984	5511
		5523	443
		6138	5333
		352	5048
		6532	6249
		1700	9759
		266	3734
		6527	4120
		1577	84
		2069	4295
		4625	6074
		5592	3974
		100	6102
		5919	4501
		6275	6508
		1316	6471
		4752	6283
		4291	1426
		6694	1559
		5981	4499
		5067	5112
		5498	6131
		348	6430
		2919	4224
		215	3047
		4150	102
		2751	5914
		3739	6516
		211	6223
		5166	5548
		5662	4462
		6690	6308
		4271	1012
		2728	4583
		4580	3224
		6292	150
		3411	4712
		3924	6590
		6558	5804
		6073	6009
		6605	58
		2447	4482
		4333	4218
		6580	288
		297	6536
		3814	6915
		355	4403
		8232	6274
		4166	179
		3834	4532
		7131	4033
		3907	4582
		5633	2201
		123	5851
		5422	5324
		3774	4515
		5116	3041
		5182	1404
		265	6655
		3976	5167
		6564	4268
		1649	360
		5405	262
		6572	2782
		4773	5615
		5941	6079
		4571	6064
		1228	5961
		5770	95
		4210	138
		6057	2415
		3331	4661
		3265	6401
		2484	5390
		3298	4495
		6506	6562
		6665	157
		3840	5954
		5414	5972
		4997	5477
		6665	5092
		4681	6500
		5500	5312
		3750	5237
		4971	1307
		6579	6387
		1174	4517
		6586	3191
		5956	242
		3874	6477
		2157	3172
		4829	4632
		6536	4214
		624	6542
		6291	4953
		3569	600
		6637	6056
		6591	6135
		5403	238
		354	10682
		6557	2421
		2766	6062
		4536	8753
		5466	6657
		1019	6515
		4540	3821
		5349	2606
		3821	5294
		4318	3382
		5523	4127
		349	2579
		3096	262
		2468	3721
		2893	7214
		6232	4578
		6530	5173
		6593	6640
		1476	5550
		2072	3498
		2849	5892
		5717	6481
		3665	2749
		3487	753
		5533	2339
		950	4972
		4970	4020
		6555	251
		2050	4622
		4110	237
		172	4110
		1572	58
		3786	6156
		4494	4820
		62	2144
		5471	8426
		5160	4154
		3562	745
		5392	5997
		5308	5010
		5066	3901
		6628	262
		382	2106
		3498	2670
		4134	6651
		5573	5151
		6582	5743
		3864	5749
		2237	4497
		5044	5666
		6329	6552
		5215	3424
		6356	2302
		6323	6174
		6649	2516
		4435	3643
		5491	5702
		6571	325
		339	6237
		6502	6623
		6459	5605
		4862	4417
		6321	5853
		6606	320
		6497	3313
		5082	5380
		2675	6146
		3351	9841
		8882	4602
		3517	5965
		3870	296
		1560	5026
		4880	3791
		5418	4915
		4484	6419
		4702	2784
		4450	4536
		696	6421
		697	5611
		4579	4375
		3815	4514
		4436	6831
		3665	4522
		92	6516
		6277	4292
		6605	5124
		5356	6223
		5015	3969
		2221	5122
		6077	4387
		5249	8214
		3855	3328
		5683	4048
		4875	3979
		5970	5391
		2987	5564
		4214	87
		6255	6648
		4892	6292
		5408	3414
		2119	223
		6423	6609
		2888	4468
		4379	249
		3396	1427
		6437	864
		4618	5517
		4091	275
		3244	3400
		128	59
		355	144
		3534	6292
		70	6605
		3337	266
		6376	1397
		700	6522
		491	265
		5796	6315
		6787	4100
		4896	2180
		6218	4215
		2108	5233
		6463	656
		5401	4141
		5356	142
		5302	6404
		5455	3825
		1533	3386
		5220	5555
		2597	4685
		6386	4524
		6341	5387
		3351	5493
		3303	3204
		4593	2638
		449	6292
		4771	1744
		6251	105
		6428	6603
		2617	516
		526	6707
		2407	3692
		246	5665
		6263	5335
		6535	7248
		6508	6522
		3527	6197
		4991	5609
		5522	1857
		3262	176
		4375	1307
		6681	2582
		4503	6706
		3097	3722
		848	4266
		6515	5551
		6581	6357
		1498	5106
		6870	3948
		1788	5467
		3433	5874
		6163	5454
		5933	6448
		6667	5163
		6587	4858
		275	5612
		5263	6104
		7674	4365
		5882	6628
		6658	3759
		9687	352
		6589	98
		3747	2899
		4662	6477
		7669	6026
		191	5225
		1992	87
		4350	2361
		9063	4922
		5041	6034
		5732	7800
		3606	6639
		4434	4515
		3820	5355
		349	4676
		6293	4462
		475	1411
		5959	3542
		6308	6998
		2059	6276
		4697	3113
		4430	3730
		3173	170
		66	5141
		6583	5072
		4138	4110
		449	4586
		6526	6484
		5290	106
		59	3576
		4838	6487
		4081	5160
		1003	176
		73	4634
		5859	4918
		4993	4299
		710	10516
		6313	262
		2758	264
		3935	4006
		5632	2882
		6589	3335
		1688	6537
		323	4684
		6528	6533
		3709	5278
		4411	6118
		783	5311
		6133	6239
		6247	5309
		5327	5320
		3323	3767
		4865	2428
		5149	231
		3674	4891
		3921	5912
		6426	4402
		6348	7154
		6616	112
		10284	5808
		2789	4541
		3969	6505
		4740	112
		295	5307
		4656	5607
		5346	5824
		3336	4830
		6554	5012
		1752	5265
		1514	11217
		1498	4531
		219	3567
		4499	4950
		1236	5557
		4629	4855
		8126	5193
		4185	4002
		6576	6251
		3317	6660
		2918	3479
		5434	4507
		6636	3091
		5044	5050
		6241	6245
		3114	5238
		5874	6208
		6288	4345
		3185	9830
		3858	3537
		3688	472
		5329	5330
		4049	6609
		5844	4873
		3348	4164
		5198	4695
		5149	4468
		2733	3218
		5155	3116
		6688	4501
		3231	5256
		6337	6613
		4623	6039
		2458	6029
		2736	5872
		4849	344
		242	5451
		70	4129
		6438	3970
		4585	4497
		6426	6535
		6483	6106
		48	1119
		6501	660
		6858	5435
		2275	268
		3274	4187
		3860	6629
		436	4738
		2713	6579
		6192	5781
		3030	969
		6306	4815
		5228	6142
		5387	3585
		6160	4164
		4691	6147
		4961	124
		5664	4815
		94	54
		6566	5170
		745	5004
		5024	5633
		7578	3153
		4600	5205
		4524	5739
		6599	483
		1564	1412
		6629	3637
		3944	3203
		8398	6296
		274	4685
		1683	64
		4423	4358
		2549	6056
		5996	282
		4488	4264
		2578	4896
		4642	11809
		3994	2873
		3883	4226
		6240	6272
		5986	5773
		8413	4199
		5539	4907
		1466	3122
		3459	5180
		1416	1433
		6429	4865
		5608	4655
		4965	8690
		6437	4456
		5292	3584
		3777	4462
		7104	4530
		3864	3078
		5353	3657
		6308	4510
		3227	5288
[truncated: 3,650 more rows]
