# Supplementary material for: Mitotic microhomology-mediated break-induced replication promotes chromoanasynthesis
Source: Nat Commun. 2026 Mar 3;17:3375. doi: 10.1038/s41467-026-70086-y (PMC13065848; doi:10.1038/s41467-026-70086-y)
Supplement: Supplementary file 17 — Source Data [file 41467_2026_70086_MOESM17_ESM.zip › Ngo et al source data file/Supp.Fig.1-4.xlsx]

## Sheet: Supp Fig.1g
		no insertion		simple insertion		complex insertion
		90.3221		9.22679		0.451146
		92.4306		7.11027		0.459086
		90.3391		8.89822		0.762672
		91.573		7.33453		1.09251

## Sheet: Supp Fig.2a
		blunt					overlap					ins/gap
		9.74509	14.3626	8.52894	12.9306		52.5753	58.8692	44.8911	47.4568		37.6796	26.7683	46.5799	39.6126

## Sheet: Supp Fig.2b
		MH size
		1
		1
		1
		1
		3
		3
		3
		3
		4
		5
		5
		6

## Sheet: Supp Fig.4a
	insertion	WT	LIG3 ko	LIG4 ko	DKO	RAD52 ko	unprocessed	WT	LIG3 ko	LIG4 ko	DKO	RAD52 ko	deletion	WT	LIG3 ko	LIG4 ko	DKO	RAD52 ko
		1	0.73359	0.0418862	0.154148	0.375225		1	0.868988	0.110822	0.102878	0.539977		1	0.597088	0.830081	1.44017	0.637975
		1	0.817634	0.117408	0.222047	0.482944		1	0.96361	0.327671	0.117242	0.86622		1	0.619278	0.261816	0.459723	0.542552
		1	0.421182	0.0504653	0.171015	0.272193		1	0.565359	0.0653714	0.129772	0.771632		1	0.436158	0.606517	0.907905	0.394541

## Sheet: Supp Fig.4b
	simple	WT	LIG3 ko	LIG4 ko	DKO	RAD52 ko	complex	WT	LIG3 ko	LIG4 ko	DKO	RAD52 ko
		64.6	74.1707	15.7616	7.81929	73.3639		24.9059	35.4095	0.775194	10.8108	45.2555
		63.0944	69.9872	24.4186	15.9737	62.8099		23.2798	22.5256	2.38095	11.194	27.4194
		72.5789	77.6985	16.4062	17.7778	62.5263		30.7281	22.24	6.49351	17.1875	37.2093

## Sheet: Supp Fig.4c
	WT
	chromosome	1	2	3	4	5	6	7	8	9	10	11	12	13	14	15	16	17	18	19	20	21	22	X	Y	M	E	L	R
		6.74793	3.15629	2.4815	1.08838	2.50327	2.85155	2.63387	1.48019	2.65564	1.45842	1.93731	1.02307	2.6121	0.587723	1.19721	1.56726	2.15498	0.478886	3.06922	2.69917	1.30605	2.17675	0.609491	0.108838	0.587723	1.02307	24.9673	24.8367
		7.18816	4.14376	2.11416	0.845666	2.36786	2.83298	1.60677	2.0296	2.0296	1.47992	3.0444	1.90275	1.56448	1.18393	1.31078	1.60677	2.74841	0.634249	3.50951	2.24101	1.18393	2.15645	0.634249	0.211416	1.0148	0.803383	23.7632	23.8478
		5.66378	3.42713	1.80375	1.11833	1.62338	1.98413	2.27273	2.23665	1.7316	1.2987	2.56133	0.829726	1.51515	1.22655	0.685426	1.40693	1.5873	0.252525	2.81385	2.0202	0.757576	0.901876	0.468975	0	1.33478	1.1544	27.7417	29.5815
	LIG3 ko
	chromosome	1	2	3	4	5	6	7	8	9	10	11	12	13	14	15	16	17	18	19	20	21	22	X	Y	M	E	L	R
		4.69949	2.23785	2.17391	1.53453	1.79028	2.3977	1.50256	1.31074	1.50256	1.34271	1.08696	0.703325	1.50256	1.05499	0.92711	1.27877	1.47059	0.511509	2.04604	2.58951	0.831202	1.1509	0.671355	0.0319693	0.223785	0.735294	36.8926	25.7992
		3.62454	2.69517	1.95167	1.95167	1.85874	1.7658	1.20818	1.85874	3.25279	0.929368	2.41636	0.650558	2.50929	1.11524	1.11524	1.11524	1.95167	0.27881	2.7881	1.95167	1.7658	2.69517	0.836431	0	0.650558	0.557621	24.4424	32.0632
		5.26919	2.92096	1.54639	1.20275	2.4055	1.89003	1.48912	1.77549	1.54639	0.91638	2.4055	0.973654	1.3173	1.48912	0.859107	1.54639	4.41008	1.48912	1.89003	1.26002	1.0882	0.91638	0.229095	0.0572738	1.26002	0.801833	27.5487	29.496
	LIG4 ko
	chromosome	1	2	3	4	5	6	7	8	9	10	11	12	13	14	15	16	17	18	19	20	21	22	X	Y	M	E	L	R
		11.7473	5.42942	4.44225	2.07305	11.3524	2.86278	4.34353	4.63968	5.72557	2.46792	3.25765	0.29615	3.65252	0.394867	0.691017	2.76407	1.57947	0.0987167	8.09477	5.72557	2.76407	2.3692	0.789733	0.0987167	0.394867	0.29615	7.1076	4.54097
		9.41176	9.41176	9.41176	2.94118	5.29412	1.17647	4.11765	7.64706	4.11765	0.588235	2.35294	0.588235	4.11765	2.35294	0	7.64706	1.17647	0	7.05882	1.17647	1.17647	4.11765	0	0	0.588235	1.17647	4.70588	7.64706
		10.7317	8.29268	2.43902	4.39024	6.82927	2.92683	4.39024	1.95122	3.90244	2.43902	7.31707	0.487805	0.97561	1.46341	0.97561	2.43902	2.92683	0.487805	9.7561	5.36585	3.41463	2.92683	0	0.487805	0	0.487805	8.29268	3.90244
	DKO
	chromosome	1	2	3	4	5	6	7	8	9	10	11	12	13	14	15	16	17	18	19	20	21	22	X	Y	M	E	L	R
		13.278	4.51245	2.28216	1.55602	6.69087	6.37967	3.26763	2.8527	3.63071	3.57884	6.0166	0.570539	2.90456	1.34855	1.86722	3.63071	3.3195	0.518672	13.7448	2.74896	2.12656	3.3195	0.622407	0.103734	0.103734	0.0518672	6.74274	2.23029
		8.62944	9.64467	2.19966	2.36887	3.7225	3.04569	2.19966	5.07614	3.21489	2.70728	6.93739	0.338409	5.58376	2.19966	1.69205	2.70728	3.21489	2.19966	5.75296	5.58376	2.70728	2.36887	0.338409	0	0.676819	0.338409	9.98308	4.56853
		9.74026	9.41558	5.51948	0.649351	3.24675	3.24675	3.8961	4.22078	7.79221	3.8961	3.8961	0.649351	1.94805	1.94805	0.649351	3.57143	1.94805	0	5.19481	5.84416	0.974026	3.8961	0	0	0.324675	5.19481	6.49351	5.84416
	RAD52 KO
	chromosome	1	2	3	4	5	6	7	8	9	10	11	12	13	14	15	16	17	18	19	20	21	22	X	Y	M	E	L	R
		4.96981	1.57919	1.43985	0.789596	1.99721	1.25406	1.34696	1.02183	2.09011	1.34696	1.43985	0.88249	1.4863	0.278681	0.418021	1.02183	1.57919	0.371575	2.36879	1.30051	0.88249	1.53275	0.232234	0.0464468	0.325128	0.603809	34.7887	32.6057
		8.23529	2.35294	1.64706	0.941176	3.29412	2.11765	3.29412	0.470588	1.88235	1.41176	0.941176	0.941176	3.29412	1.17647	0.705882	0.941176	1.64706	0.235294	1.17647	0.470588	2.35294	1.17647	0.470588	0	1.17647	1.64706	28	28
		6.77362	2.49554	3.38681	0.891266	1.24777	2.6738	1.60428	1.96078	1.96078	1.06952	2.13904	0.713012	2.13904	0.356506	0.713012	1.24777	1.60428	0.178253	1.78253	0.891266	1.96078	1.78253	0.356506	0	1.42602	1.60428	32.4421	24.5989

## Sheet: Supp Fig.4d
	simple	ext	chr	complex	ext	chr
		4036	1361		358	168
		6613	104		606	128
		945	674		292	89
		5199	670		169	133
		1358	1149		236	202
		595	755		539	219
		465	134		333	139
		1335	2750		216	66
		602	481		203	229
		254	235		256	66
		1098	273		577	55
		2047	190		367	435
		210	741		271	101
		1543	629		346	80
		5401	798		512	78
		166	130		332	61
		6546	217		212	204
		2667	524		194	69
		705	746		264	66
		218	102		585	105
		3703	61		367	71
		1392	548		483	85
		490	414		2025	209
		272	311		516	69
		420	1250		338	62
		1135	3118		219	102
		4336	632		214	80
		3129	1717		262	94
		1897	2087		594	82
		462	638		362	103
		810	494		187	134
		727	586		696	98
		478	1012		1664	76
		818	140		189	62
		1148	49		428	77
		3472	182		1677	103
		3138	2880		526	86
		10566	4700		341	113
		8632	614		210	109
		1514	338		216	77
		5281	761		262	120
		1063	886		598	61
		4599	613		366	71
		590	217		1993	64
		482	332		538	68
		6601	2094		217	79
		1475	226		345	90
		1075	1225		120	95
		4703	416		155	160
		661	192		4672	175
		2139	354		87	160
		701	988		992	172
		2032	1173		2959	149
		3553	119		800	447
		154	8775		275	69
		6052	255		1414	105
		3511	764		149	115
		1076	179		1866	58
		4689	544		223	78
		5563	2038		1576	76
		4525	278		389	243
		5241	1665		636	87
		272	163		737	245
		165	152		503	382
		1349	1851		150	94
		4947	313		4532	77
		241	1145		185	57
		5458	1030		498	98
		4561	155		419	115
		6630	2792		509	111
		185	167		1807	236
		608	275		3684	90
		292	195		7156	592
		3285	168		2400	166
		3045	249		140	327
		114	184		225	187
		1424	298		579	193
		272	459		423	273
		2444	510		1644	273
		134	1454		382	208
		6357	284		188	177
		203	116		5536	326
		5912	3779		165	160
		3235	401		289	577
		172	120		173	111
		558	529		676	227
		1898	870		4291	79
		1387	675		267	70
		450	565		202	70
		6661	1055		153	112
		3179	707		557	96
		151	352		5228	69
		1002	127		646	321
		1515	145		223	166
		289	81		223	396
		144	429		235	180
		288	160		140	502
		3297	515		2156	2072
		1609	125		96	2075
		3769	1784		226	540
		1542	441		4196	166
		588	485		216	390
		474	278		126	163
		219	156		468	313
		186	142		2452	253
		627	257		79	324
		251	492		3628	724
		459	852		4749	79
		5739	598		149	499
		68	289		520	398
		4306	128		196	122
		977	659		213	91
		1071	230		2476	324
		4669	243		78	308
		4264	789		2890	225
		949	270		135	208
		334	584		1252	246
		1064	391		242	1193
		69	247		163	156
		3152	163		133	161
		746	608		2162	185
		147	67		89	426
		870	332		248	1205
		5749	332		6693	397
		203	6243		131	822
		1074	387		701	248
		4691	68		308	100
		1325	465		177	106
		48	193		1799	184
		1436	4819		366	131
		1125	261		1514	182
		593	3029		384	179
		471	552		1332	380
		1339	919		3073	198
		2115	178		2088	76
		5290	580		2329	714
		328	4776		1533	561
		3252	208		1181	76
		1352	375		5545	132
		2131	422		2114	167
		3551	187		761	300
		157	378		4256	370
		1380	2858		287	65
		4068	174		329	133
		426	315		207	261
		395	845		704	59
		883	2141		642	579
		2551	1870		162	1777
		89	273		5577	722
		197	219		75	365
		5910	1242		876	150
		134	136		1459	1605
		6018	758		588	1118
		108	924		171	1810
		5902	2174		2123	651
		100	170		6301	260
		4886	137		979	277
		1090	392		2105	77
		4077	199		252	66
		530	797		247	76
		140	236		243	59
		48	270		2304	115
		1419	595		221	104
		51	14873		97	70
		216	18154		1169	211
		413	639		201	236
		152	131		484	150
		4671	733		225	293
		493	219		6647	240
		6938	815		93	808
		3153	147		5243	352
		456	196		240	506
		835	418		236	248
		1546	834		248	155
		5447	393		59	271
		1528	172		1628	160
		5383	311		2040	275
		113	292		549	112
		68	91		224	57
		6457	170		3520	171
		3567	349		293	327
		437	133		257	100
		1323	304		5847	465
		5367	80		196	3037
		6464	782		532	268
		315	145		3155	268
		116	455		4222	70
		5747	131		1050	69
		1580	210		693	72
		4334	950		4225	54
		3274	250		1742	101
		106	109		342	797
		727	71		339	173
		1078	230		680	195
		4726	295		256	1353
		115	86		3463	293
		1446	491		469	545
		6553	159		835	193
		5690	785		1047	77
		291	99		4388	182
		3261	407		2413	277
		3112	927		166	266
		601	219		173	417
		463	746		4256	446
		206	1007		4074	199
		5850	637		503	248
		5494	7632		2429	426
		4850	229		207	439
		2539	1219		1935	190
		88	753		54	358
		3277	17		4212	439
		92	318		945	143
		2555	90		157	601
		86	137		2037	300
		321	773		3828	832
		182	53		1940	165
		6523	201		914	338
		184	144		6046	178
		2119	689		372	216
		693	251		1049	498
		1038	255		937	52
		4742	978		141	93
		319	527		579	91
		188	462		1662	334
		104	133		59	172
		1445	118		1614	205
		3389	143		584	491
		247	578		908	69
		60	262		155	96
		5087	237		415	74
		1041	1269		6255	60
		3947	3216		1957	658
		6557	1218		3606	375
		109	378		365	63
		6359	1779		7361	272
		352	120		95	292
		356	191		5964	221
		498	146		191	492
		1903	355		564	215
		4962	94		568	336
		1158	230		360	250
		261	87		5572	377
		3451	239		4260	173
		889	670		1772	457
		3200	6789		306	108
		177	1357		331	481
		496	798		2514	475
		1898	1018		56	183
		3426	576		1616	256
		79	146		255	184
		1009	922		230	132
		226	117		237	168
		4910	303		586	361
		2542	471		305	178
		86	1009		1052	121
		4286	132		343	338
		172	883		163	178
		198	1094		56	224
		1047	710		1623	499
		3277	933		592	94
		112	151		955	90
		2530	902		155	143
		88	680		1018	163
		2078	466		6569	260
		208	224		161	137
		5782	334		574	195
		1116	133		874	105
		1043	244		217	261
		81	801		1982	444
		691	135		3184	256
		193	144		3282	113
		624	599		4208	2463
		1532	673		2097	105
		5366	182		584	410
		6148	200		731	419
		73	899		907	259
		3126	627		6003	1204
		1494	229		371	301
		5420	1244		728	110
		200	1042		59	419
		1570	1676		1617	413
		3956	66		97	252
		3321	1714		2786	1211
		54	223		3269	279
		4365	155		4155	359
		117	1092		104	63
		1419	701		400	269
		162	195		724	273
		5598	749		684	221
		5652	348		241	483
		216	232		255	141
		351	1260		667	414
		5652	64		2792	2135
		100	340		3901	2071
		466	74		4661	233
		839	72		2749	171
		223	250		161	440
		1230	162		1179	1027
		2696	46		932	1939
		3227	180		156	160
		3500	154		224	215
		142	265		4403	399
		6516	53		1428	143
		121	1078		588	261
		126	164		960	90
		1336	398		152	80
		3411	130		1012	57
		635	230		993	388
		3529	354		260	165
		1249	4505		254	214
		3674	2815		102	292
		429	2051		3238	216
		1343	340		58	285
		4971	69		1608	386
		2226	53		1043	245
		5554	1076		182	233
		994	1015		219	265
		456	3086		120	225
		1495	573		4425	338
		1814	78		2462	483
		3268	109		173	337
		1388	1151		1317	119
		1534	282		1466	418
		5406	5684		898	669
		3979	59		1053	235
		1072	680		577	223
		4604	2442		59	256
		344	236		1622	234
		6423	784		898	332
		567	92		1457	5792
		154	176		4209	615
		1857	179		203	63
		127	1193		4235	1139
		4766	64		899	326
		3984	1030		1471	291
		171	3644		3655	575
		1337	375		1857	510
		1547	172		249	776
		5403	273		5399	75
		5167	759		202	162
		2456	441		480	161
		6480	129		216	353
		998	194		929	65
		5098	1165		152	170
		1037	1053		2560	155
		6551	139		90	311
		354	253		59	239
		1117	530		1619	107
		269	2274		219	280
		680	1000		1031	413
		1088	292		3461	245
		4164	253		91	142
		3602	844		463	103
		3382	358		922	100
		6766	444		6078	91
		65	130		370	538
		780	506		4233	170
		144	890		941	385
		4771	234		153	169
		574	1257		6815	317
		462	258		708	408
		53	218		4104	604
		5082	2180		502	78
		1589	738		2482	132
		273	637		1864	51
		455	140		941	989
		1539	611		148	411
		3959	225		589	134
		3371	1247		5526	184
		468	341		311	235
		836	128		153	1151
		6085	439		59	468
		3792	491		1603	248
		3846	182		59	224
		156	138		1621	260
		5597	445		269	228
		1017	393		160	329
		5066	258		202	237
		5369	990		1062	223
		924	867		4636	232
		340	678		619	224
		2901	2721		141	318
		569	244		888	8790
		1887	222		1468	216
		1096	681		899	346
		4703	280		1456	287
		3672	76		99	4878
		429	232		2782	218
		1841	51		3210	109
		2957	768		4243	213
		5538	731		6649	200
		4806	121		97	369
		4592	580		567	4513
		767	1461		301	165
		1717	408		183	171
		3488	532		1817	307
		1306	112		896	269
		1326	92		741	247
		271	67		100	225
		466	139		739	267
		2116	184		2405	230
		2472	296		3324	340
		5302	134		556	122
		3607	566		166	926
		1384	256		159	250
		398	190		168	148
		3350	107		139	192
		161	196		182	5801
		5523	239		3509	618
		5000	313		1918	63
		1223	655		632	1160
		765	74		1670	298
		5657	217		3140	153
		215	127		3753	218
		1068	172		2156	153
		120	466		119	458
		1434	351		530	211
		4275	415		471	390
		968	1078		403	232
		1324	702		1997	52
		2119	214		4996	48
		3941	577		94	48
		174	753		166	1288
		3757	293		4136	5801
		1570	133		59	617
		537	280		431	58
		469	542		1063	1166
		164	4735		2043	289
		545	3271		168	358
		1230	165		5872	219
		4460	472		311	65
		2022	715		2015	96
		296	1018		244	202
		3287	777		287	293
		589	305		668	752
		634	461		5063	252
		5220	236		1798	514
		3155	108		4612	1121
		1008	525		158	214
		5090	69		324	1245
		3522	138		354	5833
		148	749		155	631
		3376	1924		3038	64
		1471	673		425	1175
		1006	879		61	314
		5092	302		2279	217
		5785	486		206	518
		3765	192		4293	362
		1554	84		1769	187
		4455	182		6250	451
		153	624		121	1526
		882	7528		4334	371
		1222	750		104	111
		1082	792		59	170
		4675	121		4979	299
		1643	152		1847	249
		3478	338		1793	227
		958	623		1844	258
		395	61		1056	220
		3481	194		2541	339
		1498	124		2647	2988
		1543	82		498	462
		3891	2261		2671	1455
		192	72		2700	964
		580	107		207	659
		478	674		218	196
		91	1038		657	245
		3237	1843		101	240
		106	404		2007	733
		568	109		1049	232
		1909	81		492	258
		118	445		253	325
		1444	82		3422	414
		3487	752		1770	251
		154	279		195	130
		4123	446		1768	291
		235	4066		203	55
		225	2040		84	80
		6743	91		323	444
		5010	308		2105	5022
		1144	467		1034	374
		353	117		193	495
		2875	376		223	300
		131	227		4441	126
		4788	1229		515	249
		425	310		267	519
		199	453		216	191
		2575	155		69	2131
		1337	138		557	139
		3033	759		218	1169
		553	217		281	1185
		1907	76		2083	1344
		6083	773		2697	1158
		2867	979		1917	1661
		5596	172		3557	214
		5215	255		200	159
		1862	166		69	5820
		6058	3765		5694	622
		1165	202		5694	1158
		987	4729		635	315
		1520	102		3848	139
		3249	205		1682	712
		106	78		4960	103
		6533	116		1789	778
		3690	166		1817	148
		2018	1764		4276	725
		2071	727		1207	442
		349	822		440	1090
		568	4119		594	85
		5667	649		3310	427
		90	449		3048	68
		744	6454		2948	247
		981	191		3977	229
		1552	141		185	938
		4669	652		1284	644
		91	706		1856	313
		1076	351		157	135
		509	290		3358	147
		333	146		221	202
		713	60		753	205
		2043	1161		1984	671
		3297	1011		1046	85
		111	180		5039	412
		3156	153		7508	76
		5292	1888		4159	247
		2710	5066		2724	386
		687	490		553	321
		4983	5757		295	289
		5027	432		217	282
		4726	2223		307	159
		1098	122		178	210
		4698	624		4362	7377
		1044	1744		582	781
		1997	84		1290	113
		70	3674		5822	73
		4321	520		2688	268
		608	4027		2516	195
		284	288		709	668
		3531	525		1359	167
		154	368		3709	339
		530	44		5993	129
		5462	438		3158	897
		2008	2043		4062	1689
		686	1716		815	80
		1107	161		1815	689
		1124	3363		730	99
		265	145		1367	77
		597	296		4596	368
		483	6995		4027	335
		1030	111		1321	295
		4609	132		554	330
		2519	629		624	264
		85	1659		1509	174
		1328	305		975	2009
		2116	4140		96	1723
		9071	5349		102	210
		7736	1773		292	553
		5504	68		4416	292
		3888	176		1737	2055
		2278	179		3011	2098
		2595	275		3484	303
		460	300		242	1396
		824	1017		2191	157
		1023	48		310	224
		986	3733		186	110
		5009	1774		1358	1057
		3290	1766		471	108
		728	868		126	1780
		1048	1461		80	102
		119	1375		1029	151
		1356	45		2515	68
		2681	372		3595	2024
		264	54		4674	1735
		1077	449		563	198
		3182	386		577	566
		469	7176		1215	2087
		849	235		439	1130
		1344	248		589	1120
		490	3747		490	2125
		1868	8801		111	207
		263	201		99	172
		148	665		4463	143
		6581	895		997	172
		109	72		5099	364
		1536	1566		850	336
		5326	149		1295	865
		2559	307		6162	290
		82	120		926	144
		4279	5814		1643	103
		971	732		982	225
		3612	781		123	203
		460	99		278	177
		3530	460		2225	54
		407	222		6127	1702
		1527	77		4080	182
		5421	309		88	161
		449	1159		3455	112
		209	221		98	92
		2047	209		747	85
		4297	234		1371	315
		967	4204		1899	1769
		1538	237		180	95
		5434	337		185	153
		560	5704		359	60
		1891	274		153	242
		2018	5776		364	356
		4921	373		660	83
		1144	1059		664	1036
		4909	103		138	98
		5226	427		179	64
		321	668		135	1781
		4518	311		116	87
		1002	3029		477	156
		590	1352		481	61
		494	81		118	172
		7099	213		144	141
		5160	340		191	81
		2139	104		142	681
		706	560		6213	84
		4010	122		6442	84
		6488	89		295	2009
		108	259		85	1719
		3414	511		169	193
		93	175		213	563
		4889	248		428	64
		332	599		470	150
		6674	414		145	97
		96	112		961	1776
		720	4250		2085	1984
		2035	133		536	1720
		1002	402		2720	188
		5043	122		6487	546
		3505	195		6362	197
		153	797		2756	299
		151	229		644	2010
		4694	3145		3577	1727
		583	155		2286	207
		461	330		774	538
		745	170		2383	7276
		3540	168		4749	779
		153	291		5685	91
		999	282		95	70
		1529	292		71	2650
		1024	449		368	518
		5119	5737		2371	101
		4226	97		212	839
		974	525		1434	225
		3537	1194		2323	467
		1308	112		130	206
		4969	41		541	201
		1153	62		5288	1718
		4309	633		329	172
		977	2037		3539	267
		2051	3763		4570	177
		152	85		1020	258
		4706	134		152	526
		781	361		319	252
		1063	4689		97	348
		4288	1350		168	167
		2487	8777		643	1782
		5469	620		1206	99
		6338	163		1628	152
		833	980		1099	65
		3445	142		300	1979
		3155	507		230	1729
		4411	5021		4220	208
		5065	769		101	558
		6586	297		2661	1993
		6614	2929		1059	1727
		5674	311		67	193
		645	1561		1147	536
		5926	2750		5945	1151
		4516	165		159	527
		5529	85		130	1311
		5625	123		4434	199
		8697	612		1562	1725
		5483	662		214	415
		8195	969		153	211
		5570	4133		4539	91
		1465	4257		6085	134
		1053	425		338	130
		260	140		3418	132
		2475	62		3150	184
		1013	98		80	60
		5625	508		2392	180
		4280	97		3919	223
		6653	420		4291	150
		6527	496		1958	108
		5250	297		977	91
		2839	86		1407	74
		2454	1103		1587	297
		5473	295		1485	212
		1231	94		133	121
		5904	288		5958	549
		2433	2016		125	609
		1228	756		4687	478
		3405	56		2024	173
		6256	169		909	215
		6118	299		474	90
		5553	158		126	136
		5061	962		213	133
		5412	305		1461	1082
		4691	60		300	244
		177	8021		50	1765
		2027	591		1156	454
		5718	305		310	218
		6243	151		727	352
		6380	81		1119	170
		707	33		83	136
		917	297		6216	194
		2498	422		2733	69
		3517	275		2487	147
		5596	329		3790	222
		3352	8911		2122	244
		4704	318		83	155
		4012	174		5435	1988
		4611	256		181	1712
		4095	219		584	194
		691	269		6355	547
		6542	1013		302	114
		6468	958		4433	200
		2364	64		1798	2035
		5064	118		138	1709
		220	160		3146	195
		166	88		4909	541
		6126	176		83	1792
		6682	194		5520	99
		2554	117		195	152
		1858	1289		4446	63
		553	3988		1800	389
		214	340		1726	308
		5552	426		834	294
		4952	353		202	295
		3407	153		682	152
		6537	3064		4787	158
		2073	307		1290	73
		4220	326		203	1194
		369	1499		8647	89
		4572	258		2995	260
		499	4248		3939	49
		4074	3685		3867	1208
		1283	298		682	66
		5172	1060		76	88
		5850	580		3444	65
		2822	270		2120	150
		1414	149		6851	95
		3445	1076		191	1792
		730	5043		659	231
		6644	3451		6061	462
		2565	705		155	219
		3074	625		2746	194
		658	158		226	978
		1791	271		1130	103
		2692	332		4074	288
		355	2503		323	172
		4088	60		726	2320
		6667	229		1398	2128
		4947	59		1596	918
		2562	61		1508	765
		5213	3210		4387	117
		5818	73		1778	359
		470	2024		436	2539
		3157	56		600	601
		1820	4264		6164	82
		3920	113		67	181
		149	849		671	362
		1059	332		1787	1765
		4921	4729		203	803
		4095	2816		1117	215
		6235	389		450	124
		4094	1791		3399	131
		3010	2302		2975	539
		1868	59		311	627
		590	156		4678	111
		4756	2490		207	103
		3347	185		430	61
		6571	5070		2425	168
		6266	1638		121	162
		3443	1264		351	194
		5067	296		3489	8117
		338	4439		4494	198
		3375	209		359	2255
		6339	291		3173	1780
		4013	141		1669	1604
		1782	3679		351	76
		5485	965		627	57
		2044	6515		5340	168
		4825	492		676	541
		160	73		4270	75
		2064	55		4462	469
		6690	1683		1802	1281
		5261	762		1412	107
		4090	208		981	294
		3212	1773		3468	211
		3402	5806		691	1085
		4715	8344		528	1436
		6203	62		653	118
		5785	492		80	1882
		842	352		145	964
		4728	1102		4416	479
		1904	2034		1782	1252
		5502	692		395	1200
		5329	78		435	1306
		2257	291		154	110
		4625	179		2714	819
		662	1001		226	312
		925	299		4349	208
		396	119		1765	263
		6517	1758		4095	148
		6020	312		198	341
		5520	50		1411	526
		4091	277		1578	141
		3552	115		1492	1315
		315	496		362	107
		366	1156		3100	684
		4741	171		1697	94
		4326	142		73	67
		214	447		6391	1315
		687	133		1401	106
		5100	1239		1575	129
		5628	382		1507	414
		5638	460		5385	685
		682	968		1002	269
		5229	95		85	132
		6656	263		1397	109
		5199	45		1597	116
		1854	1383		1509	305
		2836	590		447	213
		3806	129		359	119
		5738	596		6611	743
		2122	1783		3770	252
		6164	8818		1903	402
		5070	121		149	179
		631	194		2783	58
		4683	20		93	155
		2596	611		346	122
		3379	1161		3143	760
		542	2355		1685	203
		4786	216		1943	90
		2258	89		56	609
		658	416		2194	185
		3359	397		2469	1428
		5781	148		194	311
		2299	250		690	534
		1100	201		1823	88
		3373	44		5589	184
		4110	170		662	754
		7095	20		990	118
		955	120		1926	128
		519	786		2263	235
		2488	230		4486	1128
		4764	20		1765	1665
		369	6688		153	212
		236	118		2764	314
		5965	55		234	178
		695	130		5923	341
		4419	992		4939	311
		657	698		3788	273
		6538	501		212	82
		3422	1518		1322	1989
		5684	1659		3740	427
		3393	1767		81	80
		5281	308		5491	1977
		5677	325		184	425
		4394	3918		102	910
		1442	291		4092	1286
		4648	730		158	141
		4164	176		3755	1154
		3401	5877		149	72
		3116	364		7602	1435
		6623	4093		5374	106
		5474	177		999	1552
		4722	543		84	619
		5024	178		52	1089
		6536	680		1564	117
		4975	416		334	1241
		8742	59		6322	1323
		1407	1096		2210	6824
		1858	190		2447	1318
		1218	19		191	107
		5524	401		1134	1761
		3088	6310		1653	85
		5281	103		1185	157
		4353	191		1742	271
		1645	741		444	191
		314	245		2590	153
		651	290		331	160
		4151	8330			504
		683	45			189
		4410	92			118
		213	991			196
		1088	96			300
		2664	207			123
		6206	1061			766
		2985	480			1952
		1489	1879			2740
		2321	420			193
		341	66			146
		426	4466			119
		2544	173			165
		1386	5786			163
		6011	358			57
		656	1666			151
		3141	1657			763
		5263	209			121
		2569	123			79
		554	1371			354
		2737	916			2548
		3350	136			128
		3620	1944			253
		4402	183			187
		3981	712			158
		1282	680			313
		4377	842			152
		5129	711			257
		2704	242			469
		4407	5784			1229
		3525	143			1213
		2837	173			353
		4670	5037			232
		5034	5098			51
		4683	291			740
		1236	1385			121
		4169	1683			815
		5513	3667			112
		648	5016			1092
		5037	626			608
		440	135			83
		4218	71			1971
		2381	202			437
		926	663			1286
		1066	3247			106
		4658	103			136
		341	175			186
		477	2523			255
		6343	3074			178
		2073	5051			158
		6627	168			118
		798	303			753
		5290	1157			69
		214	80			265
		4374	5848			259
		4770	334			186
		428	72			143
		2531	72			80
		2809	675			99
		4981	55			75
		4874	1761			76
		4041	340			267
		5493	751			183
		5574	446			1149
		5283	148			77
		1910	184			1433
		226	156			1295
		4449	4231			107
		3493	337			827
		175	170			255
		6662	213			274
		2995	140			52
		1211	947			1017
		634	119			1135
		10291	5023			81
		3353	56			1441
		173	486			442
		1886	667			565
		2375	1051			92
		5492	1637			269
		337	764			324
		1171	53			602
		6175	1782			130
		1429	149			870
		1327	218			78
		2058	1082			413
		6092	377			477
		701	536			1250
		2577	521			1201
		7412	3222			141
		1776	3935			133
		3164	5094			602
		3853	372			1058
		5432	172			114
		2653	417			75
		2714	1453			163
		789	290			47
		2591	8884			262
		6676	175			185
		4409	144			150
		4108	5505			103
		2541	215			71
		3272	1048			50
		4442	3414			265
		3997	181			254
		4080	606			276
		5582	744			511
		4743	520			109
		2025	227			106
		4228	194			276
		4201	319			143
		6514	2568			358
		9075	5029			134
		10480	102			119
		4435	186			748
		6679	308			139
		4021	2219			291
		90	88			156
		3738	166			1146
		5026	6685			76
		5198	6686			1425
		5087	185			163
		4094	753			196
		1068	5707			314
		209	5090			216
		419	196			274
		4751	924			57
		4722	1774			1726
		4068	663			168
		281	69			967
		717	302			99
		6650	73			264
		4092	3124			522
		3435	5089			195
		799	2577			5957
		6577	1640			151
		6673	2079			210
		3191	5194			197
		6221	89			283
		2585	416			351
		3433	146			983
		3173	931			313
		5649	263			209
		513	10124			132
		2493	74			412
		3625	511			483
		3959	886			101
		1381	5833			125
		4398	173			920
		4825	573			3119
		6384	281			370
		220	358			123
		6199	74			738
		2885	252			781
		2609	988			538
		235	1647			427
		5259	336			196
		2576	744			912
		4916	28			218
		4415	5729			153
		4259	56			577
		6684	1089			1318
		349	1130			108
		4282	66			66
		1369	1708			120
		4555	89			1316
		1272	10729			106
		3328	55			940
		5798	306			409
		3399	389			303
		5600	10695			135
		3402	8635			150
		3841	1745			8845
		2471	198			229
		6513	382			375
		826	996			1546
		4218	403			2211
		6667	772			70
		2487	77			166
		6184	321			633
		6586	196			579
		2537	974			191
		6133	263			432
		1785	414			594
		4836	208			100
		3456	1395			130
		2975	290			76
		5277	1565			123
		1006	71			276
		4805	260			625
		1385	204			1041
		1664	243			112
		5713	1018			161
		6262	256			193
		5486	194			495
		4223	1008			247
		2716	208			222
		6379	237			158
		239	242			579
		4739	299			3191
		5222	1318			619
		821	416			77
		4337	246			129
		3786	114			203
		391	232			4040
		1253	235			297
		5336	1598			203
		6356	2131			71
		6334	4231			1347
		695	285			142
		3403	366			81
		6482	1646			2002
		6583	908			443
		6691	2435			1756
		652	3854			158
		4445	251			63
		4377	54			361
		262	227			241
		1002	373			264
		1362	52			1296
		6192	224			108
		6210	1713			1717
		3190	132			1704
		1059	3772			297
		1770	224			133
		6503	228			1557
		3150	512			298
		4241	417			442
		2302	467			607
		3998	781			96
		4073	69			77
		1466	1102			283
		5900	774			224
		4696	763			1064
		5073	632			134
		6261	520			751
		7274	1133			125
		332	2320			190
		6548	2612			195
		4316	130			945
		5295	118			105
		1597	2781			283
		5531	454			320
		731	193			991
		423	2436			108
		5660	1725			284
		3956	125			210
		2282	161			157
		338	19			918
		150	156			453
		5247	798			600
		3411	111			95
		350	2026			184
		927	311			1392
		4731	921			308
		4073	3805			770
		5718	223			1138
		170	202			51
		1404	549			196
		3959	443			184
		796	163			268
		2311	437			166
		1382	1318			220
		5491	1568			126
		1066	700			219
		4464	109			870
		5533	119			80
		6711	129			2016
		2247	151			433
		1050	187			122
		3248	241			248
		6003	52			190
		3025	224			1701
		1025	752			215
		366	64			62
		949	56			54
		1439	901			304
		1388	344			1247
		5271	281			922
		1530	1728			1299
		4635	133			106
		2624	4342			77
		4974	295			166
		4548	83			43
		383	146			364
		5551	633			185
		2266	353			126
		4062	175			51
		1390	644			766
		674	134			113
		4394	604			191
		495	95			367
		4285	3813			171
		2556	215			159
		242	581			161
		5291	684			314
		1971	266			76
		6674	362			167
		4093	3994			46
		2040	135			288
		2619	65			124
		6657	349			314
		5308	280			111
		977	1018			1046
		5532	426			619
		6266	49			150
		309	487			94
		3962	459			1771
		4392	191			1281
		1845	663			1710
		4101	685			99
		227	64			90
		2571	148			145
		4420	46			76
		924	117			199
		5246	469			72
		1997	185			111
		1194	64			55
		2307	416			153
		5532	229			90
		3920	2661			98
		5530	920			253
		2290	343			125
		5000	6096			61
		1957	63			109
		6643	112			121
		6231	301			207
		4692	363			67
		6755	4933			89
		4396	996			173
		5575	213			68
		2509	966			64
		6542	1405			83
		5538	379			90
		298	932			75
		3566	1918			91
		4796	536			78
		195	149			106
		3986	455			229
		1775	141			100
		3554	103			202
		6331	991			637
		4981	145			69
		1086	955			75
		3360	267			64
		4302	77			178
		663	158			804
		4544	155			208
		6609	1729			54
		4840	137			305
		3404	224			85
		5248	78			306
		4648	676			83
		3914	2004			89
		1380	955			226
		1871	872			97
		6202	277			345
		2107	140			167
		1960	193			94
		9656	64			258
		4063	744			266
		4448	3008			195
		5060	1057			126
		191	662			250
		8068	680			244
		1154	112			130
		6173	272			168
		3706	155			127
		4093	2906			155
		413	2398			118
		4221	95			808
		4111	115			121
		1874	144			130
		2567	1304			146
		4362	165			99
		4154	1027			225
		1759	310			116
		3408	472			99
		4400	111			112
		4600	1141			189
		3361	509			178
		5430	339			73
		4743	2489			78
		1818	3990			78
		1385	3984			180
		3421	109			301
		1977	1354			96
		3460	140			137
		2226	1458			82
		5358	197			97
		5407	496			116
		303	49			66
		1588	180			69
		3407	299			67
		3453	3163			53
		2717	345			46
		6198	433			81
		3561	265			176
		3697	542			180
		465	811			141
		2318	400			213
		5768	256			351
		6617	165			164
		2028	253			170
		7300	18			93
		2555	6788			373
		1158	108			2841
		5031	258			133
		1866	260			110
		686	820			133
		3174	2635			208
		3944	162			388
		815	741			208
		1909	816			76
		1673	405			232
		6373	985			258
		8838	744			402
		1789	109			868
		3525	236			321
		3868	348			194
		4257	357			95
		1834	166			117
		6225	64			176
		1183	756			1969
		5486	7580			228
		10310	2404			81
		208	192			253
		6153	3039			265
		1703	3447			75
		5979	349			109
		294	3501			278
		3328	972			262
		2537	1052			215
		7081	702			197
		4112	2835			292
		5173	710			181
		6073	5614			381
		1869	1106			783
		6174	348			93
		1923	198			248
		2716	209			127
		6459	512			111
		4929	2872			163
		4679	2927			69
		10489	863			132
		212	3732			62
		6454	63			385
		2541	1001			231
		4267	4320			239
		1789	207			246
		5651	1019			1160
		5734	104			326
		6493	309			443
		4278	2207			77
		4353	1253			237
		5402	2547			75
		1879	594			217
		6154	820			461
		6668	959			317
		4826	354			124
		1458	70			223
		9101	954			345
		6171	362			155
		2312	5342			173
		5212	1056			69
		1196	5312			48
		1576	2414			195
		6603	6773			74
		6704	659			88
		3929	207			109
		4265	3502			180
		4452	224			730
		4249	277			221
		1462	754			240
		4780	6317			66
		6320	1140			372
		675	430			240
		6296	103			138
		5935	1801			98
		5632	197			156
		1021	4213			134
		1852	913			258
		5136	105			161
		3543	104			1243
		6221	131			290
		5108	1813			853
		6646	379			113
		724	51			823
		1912	208			114
		6006	1594			835
		938	129			112
		5297	203			832
		3493	5363			110
		6583	162			98
		783	4963			2075
		6577	670			1071
		408	156			269
		6437	125			250
		6492	5352			182
		5520	430			740
		4357	761			471
		1891	5723			86
		1668	429			364
		6574	318			235
		4684	136			155
		3608	322			178
		347	465			737
		1576	3724			472
		3305	539			67
		5866	6353			378
		1286	327			232
		1575	120			161
		9458	641			376
		6387	201			503
		938	254			523
		2611	268			449
		5418	6528			367
		536	821			190
		1429	238			425
		6098	757			740
		4238	203			1006
		6418	442			129
		6582	105			783
		1889	1153			212
		5418	440			303
		4187	327			60
		2061	427			172
		4412	2977			90
		6658	7624			88
		6188	5013			68
		9077	190			750
		3032	2963			312
		3409	369			221
		2279	55			458
		4880	210			171
		4203	79			210
		5723	2962			458
		4713	133			168
		6286	253			346
		4698	22			134
		6588	553			168
		5074	991			98
		3287	415			139
		3328	5388			244
		4488	719			193
		2483	329			377
		2434	4752			217
		809	157			1057
		4821	2516			145
		6692	149			266
		5535	4365			149
		5438	319			64
		1236	393			202
		6208	1760			79
		5923	92			113
		5485	3697			112
		3438	1422			88
		4584	4697			1119
		695	963			52
		6346	65			73
		2442	5165			200
		551	2970			177
		6342	796			106
		5602	5030			318
		2037	5040			62
		3390	427			999
		6276	206			83
		4305	267			645
		1928	259			117
		5024	418			755
		90	300			1114
		182	718			398
		3405	784			376
		3372	309			1150
		3327	1501			696
		3887	179			115
		6166	6933			86
		3154	1013			59
		2050	3067			578
		4186	4318			141
		5097	3377			84
		6640	1629			178
		9036	440			55
		3923	798			75
		4403	4270			557
		6449	178			324
		1972	354			65
		2288	124			739
		3991	4087			435
		6562	5496			336
		4375	385			215
		3308	1801			188
		1892	299			240
		619	1906			118
		6155	254			106
		2512	439			1107
		2511	67			388
		6492	2360			370
		5495	3416			1136
		5500	109			694
		1901	88			1046
		2560	127			389
		4411	74			373
		315	143			1143
		6357	7508			695
		714	328			292
		3177	2980			252
		6269	230			105
		2589	323			130
		5853	215			145
		1027	338			137
		4117	1051			657
		3756	4002			205
		3286	206			139
		6249	186			200
		4136	135			170
		5528	529			106
		302	208			308
		4214	162			68
		5533	748			117
		4826	1060			375
		4744	1499			128
		6267	1691			152
		156	105			185
		5465	225			89
		175	261			96
		6433	265			372
		5616	646			206
		1223	356			113
		6335	209			97
		4437	594			59
		3444	178			594
		4415	395			265
		4923	347			136
		2566	588			82
		2685	132			285
		892	354			1780
		826	2966			159
		3069	3510			369
		255	155			94
		2632	983			320
		5574	1113			539
		4771	908			246
		6256	533			144
		5801	130			284
		1028	321			562
		3825	207			254
		2107	2273			235
		5307	56			75
		5381	301			4162
		2760	189			427
		2587	933			350
		4251	304			318
		3109	6241			240
		1868	2869			125
		5077	401			180
		6585	130			389
		261	95			57
		3782	499			689
		367	690			1021
		5174	170			405
		6172	259			64
		5982	343			167
		5792	4953			221
		6082	166			1061
		3933	1352			127
		6587	100			97
		4086	555			364
		2296	3266			207
		2637	958			320
		5945	359			126
		1292	98			694
		6593	206			186
		1394	3103			118
		4894	522			133
		3160	4398			1019
		1022	307			840
		5072	2517			184
		2624	175			958
		4587	1244			187
		5586	236			205
		276	3468			1519
		4477	465			290
		413	1654			938
		545	112			479
		3099	927			235
		587	356			436
		219	519			85
		1903	207			209
		6211	5084			214
		2354	209			1245
		6531	313			1176
		3534	5016			5027
		3943	373			425
		3211	65			159
		5188	179			260
		5567	21			453
		5556	496			462
		1255	428			66
		1054	4572			84
		2396	299			280
		814	4782			83
		6462	107			112
		6311	10019			323
		1445	220			244
		5305	82			103
		5090	2005			144
		6013	310			428
		4784	633			196
		5698	69			70
		224	89			164
		1775	6677			1914
		5153	324			238
		1223	5046			347
		6488	683			1291
		6330	201			90
		6611	122			413
		1891	396			766
		4372	572			484
		1015	986			209
		3983	594			216
		231	255			253
		4798	134			140
		2329	3793			114
		466	793			101
		6263	542			155
		4384	601			234
		473	161			547
		1791	204			1939
		3413	6305			244
		5785	104			349
		6624	967			1265
		255	51			1949
		2043	893			249
		4933	261			347
		4900	359			1277
		4526	207			169
		3935	1447			568
		5439	5744			130
		3741	104			805
		4435	7858			444
		5973	104			170
		6776	216			807
		6168	740			474
		5439	641			217
		267	254			102
		2754	502			122
		6421	1418			1361
		178	199			179
		1537	595			106
		4672	256			300
		6525	1128			100
		1679	323			110
		5143	452			91
		6108	205			315
		6065	200			136
		1071	205			327
		1918	1103			134
		4064	1870			1430
		6534	1018			296
		914	523			369
		4238	193			146
		4203	125			545
		1062	90			118
		4673	222			262
		4442	370			1941
		1496	1058			251
		3500	81			347
		3461	205			1293
		5266	65			205
		3175	53			229
		1556	68			135
		3427	114			73
		236	68			391
		1564	210			574
		3389	2116			506
		6033	1363			311
		6694	103			811
		3124	7075			469
		501	301			208
		4208	499			302
		4418	346			2388
		1951	786			102
		305	111			204
		218	127			244
		155	365			579
		3508	1761			199
		1068	206			174
		4694	182			93
		6552	77			275
		4349	80			833
		5561	263			2054
		2293	184			364
		4005	2704			514
		4391	3405			116
		4626	268			124
		1065	55			96
		6262	4959			252
		3018	2922			256
		2681	1858			451
		2550	3531			427
		3962	1357			960
		127	446			157
		4857	466			237
		4994	195			389
		6136	155			193
		4427	250			255
		1255	2934			337
		3850	423			218
		2927	1251			91
		4820	131			151
		1423	379			1080
		596	1656			939
		1451	405			393
		5267	311			61
		2415	554			1472
		6673	497			309
		3441	473			531
		5851	59			4472
		731	342			145
		4000	7536			211
		761	116			1026
		475	47			139
		2496	335			4086
		1375	4630			6535
		6135	2008			270
		4803	471			334
		4797	224			99
		5298	650			155
		6162	7323			110
		4643	116			455
		3570	3016			113
		3391	489			301
		4837	426			119
		5239	59			270
		6241	485			161
		3412	422			112
		498	65			232
		4513	151			176
		2306	177			302
		5902	363			239
		5568	1175			194
		6685	10563			123
		3160	660			77
		1881	871			99
		2609	163			239
		5634	878			820
		677	898			418
		2050	223			114
		6614	213			183
		3563	805			224
		2935	416			195
		2240	487			103
		4120	101			115
		4385	1627			289
		3677	3710			117
		162	295			107
		4803	137			280
		641	6548			99
		2129	88			293
		2959	111			920
		5052	5911			885
		1906	112			527
		2634	1011			396
		3787	282			368
		4068	243			263
		185	271			338
		129	361			101
		6386	294			731
		1573	2168			80
		4551	4343			102
		2231	241			3141
		3922	114			1054
		1013	427			523
		5487	2848			1662
		559	176			704
		5524	778			765
		956	71			155
		3995	1386			3482
		5356	279			201
		5451	515			64
		817	1051			148
		4918	183			304
		1743	3173			145
		1445	161			215
		5610	281			381
		5237	1094			310
		5777	4248			343
		4854	152			237
		922	306			341
		738	1472			188
		1065	121			573
		2214	3010			389
		3002	427			372
		3049	1638			1496
		6493	102			362
		539	179			58
		6665	195			356
		1061	250			138
		2966	124			527
		4332	1605			190
		4265	491			6729
		2734	64			271
		10345	1053			101
		3339	196			303
		6592	98			153
		6656	835			309
		3985	2123			115
		1328	126			300
		4739	8076			515
		6173	7509			955
		5512	143			375
		1781	7295			123
		3402	106			294
		1439	119			117
		750	2785			75
		4685	1065			83
		1088	125			235
		2068	209			152
		3277	1384			733
		227	58			80
		8903	763			187
		1918	56			7487
		12152	139			197
		1517	800			347
		1834	62			976
		1539	192			69
		2940	97			87
		6527	288			380
		5962	325			177
		2517	55			94
		6593	5019			187
		3384	989			382
		5152	674			248
		1918	173			331
		3214	110			91
		6197	947			222
		4673	1223			214
		5570	96			251
		4074	448			1879
		5597	454			740
		4061	153			160
		6633	1688			169
		4429	114			316
		5818	234			545
		3961	449			571
		6221	144			68
		3591	612			147
		5805	839			191
		3259	688			147
		4649	197			698
		2174	2927			90
		1880	438			69
		4220	402			2477
		126	147			1260
		1079	210			326
		775	320			161
		982	261			284
		5598	208			939
		555	441			356
		2656	280			1490
		1316	1194			444
		3532	198			84
		3422	981			2037
		52	216			486
		227	165			296
		1903	289			928
		5176	139			173
		5894	6533			1538
		1248	270			74
		5770	613			73
		6588	255			129
		4414	1334			68
		1379	149			1481
		4784	382			76
		5833	104			115
		6549	2630			381
		1831	4362			151
		4165	151			217
		5881	67			98
		4766	263			97
		6150	297			133
		330	554			107
		141	204			77
		3989	157			204
		893	365			67
		2621	9058			132
		1964	2133			197
		6650	2492			118
		2286	118			90
		1362	112			177
		2237	197			146
		4878	195			98
		5317	199			114
		5502	1075			135
		521	499			87
		5755	731			71
		6491	372			81
		3450	103			78
		91	684			107
		3112	620			161
		1657	4409			119
		3363	1664			169
		1782	59			95
		6522	67			95
		2732	7089			82
		992	763			109
		351	5152			96
		4121	5339			93
		208	1042			130
		4732	772			232
		1864	2862			206
		2624	91			96
		2580	2398			442
		3978	1236			523
		2081	1402			97
		5445	228			82
		1425	489			109
		4702	1252			58
		2239	903			78
		1218	2425			146
		6521	824			209
		149	4067			339
		1728	4451			184
		4254	230			223
		3826	499			183
		6585	246			356
		2998	4990			84
		745	135			384
		2210	122			210
		4695	227			327
		2739	236			413
		1365	231			514
		3807	173			382
		6589	362			83
		4080	124			601
		6642	171			459
		4433	155			182
		4437	61			147
		6369	2722			444
		5537	228			324
		5029	162			71
		1061	140			600
		203	666			328
		6568	2912			207
		201	161			128
		1685	1062			188
		672	3146			83
		2885	790			390
		6433	745			94
		5614	212			126
		5475	2824			55
		2981	491			408
		4574	794			317
		313	2900			195
		7739	3322			128
		556	3481			329
		3734	70			205
		2952	1150			132
		388	2716			186
		4444	588			89
		3840	337			387
		86	4141			98
		400	4416			127
		5137	68			55
		282	417			412
		4538	2918			316
		822	79			194
		2273	567			128
		197	383			116
		1850	219			159
		3713	3993			315
		191	681			400
		2299	668			52
		2335	10309			131
		3917	3511			94
		123	138			375
		2747	4633			91
		2638	1510			187
		642	4445			116
		103	268			214
		2742	471			325
		3277	4122			134
		470	51			192
		629	8390			313
		2607	9026			414
		139	293			59
		4295	7919			129
		4574	2070			97
		424	756			387
		1725	4657			84
		203	4081			184
		2831	1569			138
		1329	3447			205
		629	482			329
		617	6636			77
		5736	3683			79
		639	183			183
		1332	1549			69
		608	1514			64
		2636	2488			54
		4059	544			56
		479	96			69
		6505	2068			85
		140	5186			103
		4248	68			58
		1211	602			60
		484	81			319
		2756	1010			134
		4341	2893			236
		7091	118			206
		380	495			71
[truncated: 2,215 more rows]

## Sheet: Supp Fig.4e
		blunt				overlap				ins/gap
	DMSO	22.6466	24.3609	27.4191		60.6908	57.771	53.0273		16.6626	17.8681	19.5537
	LIG1i	22.7098	23.4253	22.3529		59.1507	58.3675	60		18.1395	18.2072	17.6471

## Sheet: Supp Fig.4f
	simple	DMSO	LIG1i		complex	DMSO	LIG1i
		79.0554	88.5746			42.7119	48.7654
		83.451	87.7748			43.9394	58.8378
		84.2857	70.9677			25.8848	66.6667
