# Supplementary material for: Mitotic microhomology-mediated break-induced replication promotes chromoanasynthesis
Source: Nat Commun. 2026 Mar 3;17:3375. doi: 10.1038/s41467-026-70086-y (PMC13065848; doi:10.1038/s41467-026-70086-y)
Supplement: Supplementary file 17 — Source Data [file 41467_2026_70086_MOESM17_ESM.zip › Ngo et al source data file/Fig.5.xlsx]

## Sheet: Fig.5c
		Con				POLQi 1h				POLQi 5h				POLQi 10h
		2	1	0		1	0	0		0	0	0		3	2	2
		4	29	0		2	0	5		0	1	3		2	8	0
		4	0	21		9	1	6		0	0	2		1	2	0
		6	3	2		0	0	0		0	8	8		2	3	11
		11	47	1		0	0	2		0	4	7		0	6	3
		19	3	2		30	0	4		0	16	1		0	3	3
		2	2	2		17	0	5		0	0	0		0	14	0
		6	10	8		0	3	10		0	0	0		0	0	1
		7	6	2		0	2	0		22	0	2		0	0	1
		0	1	0		0	17	0		1	1	4		0	4	2
		16	0	13		0	3	0		4	1	2		3	2	2
		3	1	30		8	11	2		2	17	0		1	2	0
		1	0	6		4	3	9		0	0	0		15	6	2
		5	2	15		0	5	3		1	0	2		2	9	2
		2	8	27		4	14	8		4	7	5		0	3	7
		0	22	13		21	4	2		8	0	1		4	0	2
		1	5	2		2	0	0		12	0	1		2	0	1
		19	20	19		2	1	2		8	0	1		0	0	0
		0	9	20		0	1	7		0	4	2		0	0	6
		1	7	2		1	0	14		0	2	0		0	3	0
		0	33	6		3	10	0		7	12	1		0	0	0
		2	5	0		0	12	3		6	0	2		4	0	0
		0	0	67		19	0	2		2	0	0		1	3	0
		4	0	3		3	0	4		1	7	0		3	2	0
		21	0	10		0	1	5		3	1	0		3	1	2
		1	0	2		5	2	5		0	0	0		2	4	6
		2	0	2		0	2	12		3	0	0		1	4	6
		6	0	4		0	8	6		0	6	0		0	0	3
		5	0	15		0	12	0		2	6	0		5	0	16
		9	32	0		0	0	4		2	2	29		10	1	1
		1	2	0		0	14	6		3	1	2		0	0	0
		3	17	0		0	0	18		2	0	6		1	25	0
		0	6	0		0	0	8		4	0	16		1	6	3
		16	18	2		7	0	21		4	0	14		8	0	2
		6	32	5		3	2	0		0	0	4		8	0	4
		28	15	11		0	47	0		2	0	1		0	0	2
		10	0	3		3	4	0		0	0	6		0	0	27
		21	6	0		3	5	3		1	0	5		0	1	12
		1	1	8		0	22	21		0	10	5		10	0	16
		0	1	3		0	3	5		4	9	24		7	0	0
		6	2	21		3	2	2		2	0	1		0	1	1
		5	0	0		2	0	0		0	0	1		0	1	0
		13	7	0		7	4	0		1	0	0		0	6	5
		11	0	1		4	3	5		4	0	0		2	1	2
		35	2	3		3	1	10		0	0	1		0	1	0
		9	8	6		2	19	0		2	0	7		8	0	0
		12	23	2		4	0	2		1	0	0		2	3	2
		7	5	3		4	0	9		14	3	0		2	0	4
		6	6	0		4	0	0		14	5	0		0	10	3
		4	6	0		9	1	0		2	0	0		3	4	0

## Sheet: Fig.5f
		Con				ART558
		2	2	1		1	0	0
		4	4	1		8	9	0
		2	2	6		1	3	0
		4	2	6		2	0	2
		1	3	13		3	2	1
		2	2	2		2	1	0
		1	8	0		8	1	0
		0	4	0		1	5	2
		11	3	7		0	0	0
		0	6	2		1	0	0
		2	9	3		0	1	0
		0	2	0		2	3	1
		5	2	0		1	0	0
		12	9	0		0	0	0
		4	7	5		0	0	0
		1	1	1		0	1	1
		0	2	4		1	2	0
		5	2	4		0	3	0
		5	11	0		0	2	0
		4	1	0		11	4	0
		2	6	5		4	11	4
		6	0	10		0	1	2
		2	4	2		0	0	1
		0	8	0		1	1	2
		2	7	0		0	4	0
		7	5	2		4	0	0
		3	12	0		2	0	1
		4	1	0		3	1	0
		1	2	0		0	1	2
		0	1	1		0	5	0
		2	3	5		1	0	0
		0	2	8		1	4	4
		0	1	1		0	6	0
		0	1	0		2	0	0
		2	1	15		0	2	2
		0	0	2		4	1	0
		9	0	2		2	0	2
		3	2	0		1	1	1
		2	2	6		4	1	0
		1	2	1		4	2	0
		3	0	2		4	1	0
		3	2	10		0	0	1
		5	3	0		0	1	0
		2	4	1		1	9	4
		0	12	2		3	0	1
		0	1	25		1	1	0
		0	0	2		1	1	0
		0	4	0		2	2	8
		1	2	1		1	3	5
		11	1	0		0	2	0

## Sheet: Fig.5h
		CON	D1	E1	Q
		4.88265	2.69695	8.25792	1.3992
		6.12316	4.39394	4.2029	2.39475
		6.45776	3.86364	6.98758	2.36273
		6.34058	4.48694	3.98754	3.43107

## Sheet: Fig.5i
	simple	con	D1	E1	Q	complex	con	D1	E1	Q
		5793	5354	5265	5908		140	167	129	862
		226	610	1157	1873		368	134	148	1874
		4630	4671	5124	112		467	410	224	638
		67	2415	177	4483		2759	260	398	144
		81	4400	1968	1682		100	234	201	905
		3809	299	224	1597		161	186	521	175
		4335	3892	105	1003		242	133	311	298
		2306	4233	440	2489		227	117	252	608
		2968	782	3816	104		107	62	164	882
		1256	4352	66	4418		390	156	115	116
		5456	2069	6636	3109		168	151	196	2033
		176	3071	86	4231		117	164	592	4440
		89	4176	3409	4134		98	164	182	212
		63	160	2661	2628		74	276	988	1183
		88	3987	147	903		190	196	668	812
		3527	3233	181	615		178	1470	191	849
		5539	4988	6327	4317		99	1176	83	87
		414	603	384	143		200	101	196	2178
		3073	6081	912	5441		98	1652	164	1701
		69	154	1541	285		98	243	172	1043
		168	4108	46	3583		72	381	106	803
		102	160	279	186		83	239	355	72
		130	2967	267	1530		285	216	866	3378
		6141	1179	326	1640		191	172	103	62
		3510	982	5858	2097		227	210	315	79
		2193	643	332	2062		110	108	66	50
		4417	3630	176	771		127	57	164	48
		3680	4959	3688	5960		65	3526	93	1828
		700	2060	5634	6281		140	210	64	513
		433	3076	114	7698		335	1760	166	2800
		113	789	3260	891		99	323	77	1061
		77	2504	107	623		301	4345	110	411
		1138	1823	4762	5671		4160	339	122	2117
		252	2269	1760	155		2136	923	172	1401
		626	4188	135	3211		96	1905	58	1538
		1810	161	260	1737		236	1062	1487	1552
		60	2046	4910	7638		851	155	166	89
		3499	3080	679	3168		760	351	88	1295
		700	3616	1515	923		384	676	65	1956
		435	1629	259	6240		153	2023	150	1453
		902	2111	52	4469		410	1750	76	890
		250	1186	551	285		878	1764	118	1998
		723	957	586	5054		80	987	128	3194
		437	4764	323	927		401	2116	166	920
		1536	3144	8686	56		62	1006	58	2863
		321	2497	965	5359		82	1893	1489	834
		111	5122	2993	487		129	1853	168	272
		713	76	167	114		83	2115	84	848
		441	5695	5444	3641		54	1109	64	118
		55	3976	6424	241		97	2333	167	397
		1022	4140	3433	5054		478	196	77	62
		143	159	2655	3128		200	2633	116	69
		5116	2353	2236	1666		83	3651	126	854
		3826	7225	1030	5314		534	4447	167	722
		6336	4191	59	1763		729	4069	58	6832
		2706	1495	370	1298		108	148	1498	4369
		3632	2508	6307	5524		226	1442	168	715
		3083	1054	158	3421		221	85	87	4517
		1151	3402	160	5073		107	294	64	508
		231	1703	5904	3128		736	1260	167	3457
		5975	4094	3982	219		540	61	77	345
		299	3280	3259	729		81	626	117	519
		710	5647	3333	6350		215	5741	126	4305
		430	419	2610	105		492	3777	170	404
		664	4558	360	75		476	1862	58	2263
		1037	5498	6575	969		205	3119	1472	781
		6209	1300	144	2617		82	1652	167	613
		4104	347	990	181		540	2351	85	4488
		3452	215	4788	2636		730	198	64	472
		1601	2935	992	5352		100	2619	166	1088
		4712	197	308	3580		227	1080	77	143
		3035	3767	370	245		479	3725	114	739
		2224	279	5591	588		211	553	127	6696
		6410	1265	118	3653		89	149	168	5007
		413	1565	3377	2645		539	3827	58	1753
		127	2179	2624	174		722	4581	1483	2049
		2295	3901	178	2654		109	4917	166	4241
		936	2346	3684	158		229	81	87	4059
		79	3317	4473	4282		118	319	65	3242
		651	1427	98	2658		1405	1099	168	190
		1156	226	176	5967		299	72	76	2985
		3810	2912	4636	85		437	3464	115	215
		5190	1868	3048	2286		286	6714	123	72
		664	2834	152	497		159	80	166	2994
		295	12101	287	918		88	443	51	219
		159	1692	543	641		137	1087	1487	71
		3160	4662	3845	5897		461	3721	157	4213
		6565	1994	2223	216		212	554	89	3258
		6370	2081	5258	4577		128	4972	62	6028
		1028	1129	1824	1878		64	5315	146	463
		5971	379	129	2245		340	2152	75	888
		300	81	2045	2929		96	1773	113	510
		57	8373	4689	360		312	100	111	83
		5585	9127	970	5590		1174	1689	166	685
		75	394	1025	56		78	143	1445	998
		4719	2146	5291	4319		161	362	1507	434
		701	179	3145	1013		1073	140	170	2053
		439	5576	1468	6788		308	59	127	1885
		456	800	640	1057		2761	1050	110	176
		391	2508	5940	519		213	3931	72	47
		4048	11118	5640	3652		109	130	168	70
		656	168	402	1505		719	126	65	2934
		704	2284	560	559		542	3773	87	220
		437	108	116	5327		89	271	165	71
		4409	4054	3514	4001		199	1204	166	477
		2127	3287	2341	2465		466	60	88	865
		3857	3931	10436	3595		191	1295	65	497
		3273	2356	617	249		100	3769	167	3258
		4041	279	3425	1009		683	1504	75	1847
		2716	119	2660	5252		531	1090	121	1691
		123	3752	133	3195		78	3751	124	1759
		1339	242	4619	2337		207	553	171	801
		1329	3296	751	555		464	738	1493	3163
		2581	1438	754	5223		479	272	167	185
		262	4141	1959	583		211	838	86	327
		743	156	220	3983		87	1087	168	884
		4452	5321	4317	224		541	3734	80	3186
		5854	767	2805	9994		729	558	107	167
		5269	4573	4936	2294		104	1730	117	288
		131	1543	395	495		228	2097	170	476
		4349	6396	657	2627		145	1943	58	880
		2003	782	942	178		124	2353	1504	500
		2027	2381	838	3455		1194	199	166	335
		3572	494	1049	9129		6035	2624	84	353
		98	5394	6366	103		57	287	56	352
		5057	2694	2511	2601		562	1262	163	1077
		3175	984	133	5315		726	61	69	7508
		127	3928	4607	3106		155	2194	78	8326
		401	922	66	2557		113	1307	124	459
		6402	1447	256	3045		209	759	168	861
		5847	5490	101	942		501	110	1494	495
		479	5288	1321	146		508	1222	161	6567
		5652	3556	5852	53		517	710	64	283
		3478	1615	276	5332		178	521	65	1104
		886	768	127	3237		65	91	167	470
		250	1918	5736	2399		218	183	77	825
		6330	959	5893	1670		300	146	106	494
		2725	4762	274	1029		468	393	118	299
		6385	3618	3777	891		1898	174	142	81
		1010	1608	2618	632		205	538	1474	192
		162	244	4245	571		149	367	72	9851
		691	6249	1625	3629		419	534	327	456
		1029	2971	5313	110		85	270	184	411
		4232	5205	807	4543		412	763	233	5497
		3206	4126	3951	969		378	450	95	187
		812	150	769	3977		500	405	49	580
		4843	324	1964	142		575	479	337	1027
		3478	3877	220	8312		403	1860	165	1974
		560	2384	1043	8034		57	230	483	2552
		1678	792	3712	7873		731	536	212	146
		3850	3932	4836	4389		295	385	166	213
		103	2362	294	142		159	1737	269	393
		140	5668	120	6664		912	157	277	6078
		623	795	62	945		1176	284	459	152
		1405	27	910	185		169	454	107	229
		865	3801	2660	3834		630	714	216	10697
		4895	938	3925	5424		315	3131	73	1186
		3374	7065	55	3954		751	659	313	1605
		1971	5391	4698	312		509	859	768	3782
		5846	2475	988	462		349	194	7523	2314
		285	1752	70	254		285	434	68	916
		3212	60	334	690		77	175	327	2156
		96	3850	6445	2656		1090	271	176	3635
		3680	2303	2522	173		118	750	218	246
		2858	3286	221	1453		337	237	95	6059
		112	1437	5839	3826		156	144	343	152
		1624	1019	2840	7837		58	107	299	232
		1887	8854	657	9324		68	371	386	348
		2344	131	3386	574		1101	84	166	4651
		934	5279	2667	3941		101	377	167	520
		5249	6029	5819	167		367	427	224	4986
		143	797	3177	373		160	228	708	1716
		195	3920	5800	3767		71	82	203	838
		3928	2340	1029	106		72	4518	286	4206
		76	11420	3280	3558		360	339	306	3265
		2897	155	2787	3087		493	362	166	6022
		1206	867	4068	983		551	136	232	472
		4484	5837	4829	4152		396	2002	199	883
		3272	4696	123	6445		56	59	432	497
		1594	291	5746	124		712	127	249	75
		4410	150	3303	63		533	433	292	85
		156	5207	2618	6581		74	920	490	241
		76	5444	4692	2639		875	332	712	235
		241	2965	1729	178		188	127	405	90
		70	5407	5276	4212		205	219	189	150
		187	2464	1821	5199		508	91	1464	217
		2208	3975	4004	3610		520	999	594	543
		951	1621	57	249		72	234	960	76
		94	840	140	271		882	62	1006	230
		6048	8370	4540	6086		172	685	140	225
		55	3544	5894	1081		201	1114	61	136
		3805	770	1029	6359		512	1237	279	1744
		79	609	3013	4656		1097	332	4030	274
		163	3534	83	1849		121	72	103	341
		710	5684	4069	355		359	883	57	127
		433	1744	4510	6369		156	259	145	974
		3038	4117	92	1291		70	205	182	1268
		3766	145	59	2789		71	1263	151	176
		2296	1222	285	94		51	152	685	133
		671	3178	3317	4378		426	172	1570	3434
		796	3142	56	2644		135	65	931	269
		929	2486	7566	159		86	8855	2088	252
		104	212	1038	3814		84	205	51	1592
		5417	235	5348	3294		57	493	1070	93
		1079	62	276	4276		55	224	370	102
		45	4708	6286	143		767	1279	201	314
		4406	5147	4632	5868		217	206	212	2779
		159	72	4627	93		109	3366	239	269
		2384	150	7835	3622		442	551	2005	98
		2350	1850	3731	247		166	110	913	279
		630	123	5699	4374		50	588	792	107
		321	2118	365	140		424	2408	66	275
		1523	968	5392	3612		136	1065	119	276
		2878	4750	1091	243		85	1775	1786	354
		109	948	4645	3597		82	328	73	4559
		6042	6977	65	246		66	5595	4072	269
		57	3377	6283	462		615	1830	183	1086
		76	496	4471	4479		3721	3511	1002	207
		2423	55	4623	4481		76	7551	410	90
		2688	2923	64	4797		107	1829	3097	1003
		3506	3737	5916	596		594	5811	1493	60
		1489	243	3226	1025		204	608	203	151
		1492	700	5295	1858		302	61	337	108
		1307	6682	63	6182		167	82	4341	1807
		76	6467	4867	5146		198	244	1970	811
		2389	3815	64	4063		99	60	922	697
		3858	4621	5573	2309		299	1447	769	3470
		2148	5637	6457	4476		337	1642	50	3223
		3273	6263	5052	1618		6340	958	146	110
		2004	6613	8198	370		339	4187	221	576
		2771	5943	4086	2273		300	842	1951	340
		816	3005	3824	519		91	857	847	606
		5883	10996	5735	6269		123	1223	683	1470
		2267	2346	1351	1036		93	539	257	1113
		4432	5831	3526	110		224	81	1016	282
		162	82	3839	588		226	119	668	163
		68	3673	6458	71		716	498	118	280
		53	2853	8527	1376		399	523	1816	825
		641	3647	3470	10119		185	295	73	76
		1817	6311	6526	9946		133	1709	4150	1863
		3494	6147	3709	2655		92	628	346	168
		1150	6520	3431	175		376	2077	622	130
		1040	4126	2755	5653		495	263	281	51
		70	4638	6429	500		561	281	4307	45
		718	1836	5887	270		410	165	299	48
		431	83	5361	3132		733	669	679	86
		293	4062	3503	253		538	447	130	454
		426	4354	5413	56		498	415	76	336
		5146	5483	3687	3625		94	222	396	847
		5064	201	3635	603		147	274	440	66
		1030	4937	4472	6005		126	145	211	428
		2520	3685	5059	91		79	234	2754	54
		158	6210	137	7640		207	1500	2423	275
		673	5404	2036	80		71	4798	3411	1665
		4181	5647	6651	167		1801	1579	63	1083
		2790	3512	7688	3799		1981	703	4057	67
		101	4843	6430	4389		132	168	156	2966
		697	3028	55	151		286	609	520	2793
		4980	4075	6674	87		74	64	3926	196
		114	4463	6341	959		72	80	120	1084
		5559	3822	6444	105		337	244	507	503
		421	4170	6389	2609		83	1465	104	2058
		818	67	6352	3786		117	435	352	1491
		6432	2858	3514	1942		77	1014	271	2308
		3510	1177	4173	414		228	4067	660	408
		1342	3875	4682	4051		223	1598	375	223
		3484	792	4488	201		1100	181	542	2431
		1480	84	5842	6869		349	1704	1320	1376
		116	220	6283	2398		153	913	147	209
		2709	1897	4795	149		68	404	6119	448
		3521	4798	1331	1007		71	401	3903	1530
		1497	6178	5280	1284		66	498	153	896
		225	5338	4761	211		1496	746	507	515
		254	3533	2852	4823		435	806	3941	159
		411	6469	7067	3465		144	184	153	1231
		556	2928	5687	9203		1458	1205	516	2648
		4255	3544	4873	80		85	1231	1569	114
		4132	3765	6394	966		114	1717	3939	608
		2743	5819	6439	744		77	1379	199	1266
		4051	4406	5056	129		227	1748	114	335
		2091	6702	1980	133		212	2451	93	348
		1774	8589	2479	6483		87	729	83	119
		4136	6438	6605	6220		122	4043	3938	128
		5932	1931	5331	2398		90	3794	152	7256
		450	5804	5384	3029		227	2966	516	206
		54	3243	4192	5753		218	4244	67	151
		293	5720	5505	1107		232	388	265	2994
		4988	4884	2324	5935		85	2261	939	1500
		2058	9281	107	4312		158	418	66	209
		154	6016	2637	2648		3000	3767	275	832
		616	5886	5423	4188		225	462	932	6127
		5078	5635	3242	2725		262	1728	3908	828
		692	6322	6462	70		323	2417	153	77
		4174	2921	5486	1387		321	2779	510	53
		6123	3860	5489	3022		742	491	65	4335
		2985	6229	5803	2077		426	222	347	161
		313	5622	5871	85		1224	521	132	393
		1718	5083	4826	5683		400	328	3305	610
		619	5717	5456	4055		610	254	5145	77
		377	285	1379	2475		940	421	142	4257
		2443	3333	362	3341		431	55	3071	161
		110	3955	4932	1039		88	76	156	43
		3429	4892	6350	6237		110	560	152	50
		2261	2834	5581	153		77	199	152	48
		4135	2847	5052	1009		229	65	353	179
		93	2600	5916	4105		226	1056	67	180
		5516	4147	4665	5396		102	1046	66	4908
		400	3670	1122	281		71	119	276	163
		160	3100	5415	117		143	6318	925	124
		689	5401	4877	4530		211	3142	74	113
		703	2951	1914	61		597	1866	417	1665
		432	5328	1739	6415		88	97	154	541
		6186	3023	994	514		114	1928	64	1199
		240	5755	4592	2289		77	129	276	184
		708	4099	1051	2621		229	414	941	354
		431	4881	4304	174		221	578	3868	1931
		150	6464	6318	313		121	996	153	77
		6589	2538	5220	94		87	379	515	56
		5982	6209	4861	2556		278	2689	3925	4319
		417	2259	6581	148		285	3163	150	170
		3631	3767	4660	4518		374	66	521	186
		3036	6491	5756	1847		283	150	819	180
		100	5822	5677	9212		317	4938	2563	4931
		5417	6505	3135	2647		1527	159	1599	158
		153	6713	6059	5118		449	217	379	576
		3671	3657	4760	4089		129	775	338	2092
		2396	5042	2717	7275		770	505	190	1709
		2655	6313	5325	4893		241	3752	3081	2915
		148	4674	6484	141		2241	5648	161	444
		3290	83	6521	3850		1319	406	155	335
		113	3667	5911	6543		70	883	64	8986
		5700	231	202	84		412	5598	278	439
		4135	5043	6676	5334		329	173	930	116
		797	3922	65	1058		5192	147	307	87
		109	6125	2364	777		813	4999	4501	5478
		1485	3270	3756	5184		757	160	146	6062
		58	9737	5281	1081		360	206	66	209
		2361	4779	4587	3478		329	4649	273	194
		144	3627	7261	5166		1204	392	928	2933
		631	458	6404	4149		73	115	4738	608
		449	3239	4340	3941		530	2385	327	854
		9077	2763	3649	1032		425	936	1081	1572
		2951	4484	5172	219		135	135	4657	3957
		969	5809	1508	565		70	62	327	395
		4979	6980	4987	6396		84	208	1082	3923
		1269	2797	9607	456		358	1051	82	82
		3484	4022	5655	4379		502	115	374	382
		1352	4450	3174	4743		2732	6439	69	227
		3075	6684	5506	4288		200	78	219	4002
		918	4021	5003	2657		2067	63	1373	80
		821	4705	3546	1476		1597	2397	3405	391
		482	6065	1088	4028		841	1929	754	232
		133	2858	2285	8410		987	128	1105	157
		5290	5922	5890	9337		148	407	3004	179
		236	6231	3473	4055		196	2244	4694	4927
		5945	3039	2762	1755		662	1786	332	159
		62	3382	6325	890		142	493	1097	692
		5582	2423	1542	639		1232	83	140	3305
		3389	6705	5290	5823		116	2376	200	1849
		110	6449	3690	235		484	933	710	130
		1067	5717	4917	109		181	178	748	7446
		8066	1955	2639	4529		140	3236	64	85
		451	1409	6068	213		156	91	220	323
		53	2356	8904	3220		648	1925	75	5686
		5984	6295	5495	2286		145	127	588	437
		121	5858	2387	501		189	412	463	4930
		146	4814	5404	3198		1042	1767	65	722
		625	5870	5081	4653		169	2828	170	103
		203	2289	3700	61		3994	276	221	261
		2498	83	64	5736		893	3809	576	4403
		5345	4053	5562	7178		1347	2068	163	6677
		2096	5379	5777	6703		5095	346	244	3270
		4427	2760	592	6136		62	1804	1703	1699
		165	3891	63	285		4182	224	2626	531
		4510	6273	5546	78		360	1443	2706	181
		184	5917	140	974		670	166	314	115
		4225	6384	3833	5044		319	76	1098	169
		153	5340	3632	140		312	180	141	293
		326	5784	4380	6379		590	1917	222	1462
		630	6583	6429	4061		1889	151	599	1025
		4431	5773	5550	914		465	386	83	3379
		157	49	5328	626		50	144	175	1550
		3972	2560	5897	4451		183	1151	491	1447
		3136	8981	5703	4839		5243	4275	179	253
		6399	6644	2900	475		150	3595	144	1661
		64	6533	5245	477		148	2718	46	531
		463	4604	4639	5582		195	59	3658	471
		700	2832	2022	2175		657	95	50	153
		862	84	308	887		144	373	58	6188
		343	5392	6250	634		50	132	52	242
		79	1125	6263	106		796	148	54	305
		3818	6677	4528	6256		1160	4959	112	6240
		1425	2720	3794	969		1227	158	361	1222
		181	6652	6097	4868		2615	414	90	1461
		5793	4475	1378	902		766	610	117	107
		99	4093	443	627		1558	536	121	5110
		115	9296	3676	45		276	1405	122	785
		2746	2501	5091	89		91	970	73	3365
		3261	457	5080	3619		328	400	142	3799
		1596	2833	4644	250		434	110	140	380
		5617	4865	4625	2169		177	123	232	231
		508	4839	770	5704		140	65	204	6919
		5241	2731	5767	2710		59	298	639	909
		143	5929	5310	5154		3166	1433	199	142
		4045	5986	5155	3259		2368	78	160	8585
		2714	3059	1336	6668		5727	104	189	9025
		62	2816	5782	6486		946	49	141	333
		5578	6115	1329	58		125	79	111	239
		447	6147	3172	81		146	755	164	2412
		325	3275	2981	944		179	982	157	2263
		74	3042	3492	5514		104	274	445	110
		4888	3141	5399	906		2941	5270	1329	538
		688	5416	5878	5978		168	2137	373	413
		244	2464	657	95		563	1904	141	2441
		3856	1652	6558	6504		425	494	134	5412
		139	2930	373	116		793	2156	229	2138
		1725	2309	3887	5426		3126	5163	197	181
		5399	6056	1337	206		256	210	613	116
		3054	4289	6882	4361		58	60	148	169
		850	3777	5175	139		179	290	137	66
		4480	5333	1993	84		60	2748	234	212
		181	83	2256	973		304	2788	203	4436
		5927	3275	4573	3614		204	251	641	5527
		300	5713	3735	244		396	371	146	75
		3543	3037	4353	181		389	149	128	109
		1487	2582	1355	4309		400	656	239	108
		3139	2782	6475	1895		578	479	200	5765
		1655	6314	5176	2237		369	554	647	2571
		69	5392	5302	4280		78	2141	162	100
		779	5541	56	126		82	1882	102	5784
		8372	2912	3911	1859		125	466	350	2516
		2025	1885	5082	2235		248	652	853	66
		48	4762	5888	4701		359	576	125	77
		1299	4927	1986	281		5864	247	336	637
		122	5118	122	8356		785	2773	123	1567
		5011	5546	4791	9788		1802	6332	145	2373
		5969	6552	6679	113		5798	690	1060	190
		425	6683	5297	64		224	2379	1433	76
		3379	2931	6440	3770		63	1368	620	4324
		301	5799	5897	103		593	132	276	163
		5351	3645	5350	3622		267	2820	377	398
		1866	3143	5091	242		1294	138	142	1117
		764	5565	5359	7711		64	110	863	1328
		4540	5247	6442	3124		398	1793	258	171
		3963	3753	3950	590		336	376	273	584
		742	6178	330	1505		138	153	556	1183
		3129	3433	4818	5511		530	227	157	1593
		3646	2043	4807	3935		1904	391	405	101
		3338	3606	3674	56		102	234	328	89
		1094	5918	2564	5333		179	2896	316	409
		877	4899	3507	81		43	6374	180	116
		6406	5497	6281	968		472	6220	322	244
		1036	5576	4790	4862		4429	132	208	297
		4255	4789	404	3392		928	95	267	1030
		90	5939	4367	6451		469	1872	245	402
		1368	4459	4334	2592		77	3125	84	1136
		4435	2571	3235	3834		248	3276	321	1314
		185	6703	3232	3214		627	5995	181	165
		4708	4005	3230	2746		3344	2166	250	581
		3041	4760	3227	6652		3776	1030	1346	1182
		1436	80	4615	5411		115	695	591	1598
		6680	5588	63	5763		4046	1755	119	73
		434	3905	6236	8772		2202	791	73	98
		567	4582	6406	7160		568	128	194	411
		4399	5392	2913	170		6690	165	709	117
		87	4372	6612	6325		219	57	309	245
		64	9058	3869	647		70	60	96	297
		1746	2517	6197	6588		455	131	2147	184
		654	3595	4810	5522		6389	137	2621	250
		2806	2952	6318	151		455	1159	185	628
		889	4376	6128	8453		85	874	251	248
		256	7204	1192	3598		74	96	1336	362
		3344	1461	6524	3413		648	174	593	125
		691	5669	2196	6465		464	108	565	116
		10927	3908	4721	4588		154	306	1510	774
		101	6204	106	5665		894	65	480	82
		570	2926	1368	4600		1349	71	3841	171
		5155	4951	5622	2893		216	600	125	219
		228	5683	2987	3773		415	571	235	193
		150	4377	183	3008		1837	860	1302	90
		2026	6584	5638	5894		243	106	586	76
		61	5126	5636	5418		57	465	180	62
		87	5193	4443	5389		95	818	242	73
		4518	6360	61	2832		208	375	1353	565
		5947	6551	2573	6375		510	67	600	121
		299	83	4326	2550		184	1715	5906	398
		4092	5395	4784	405		150	808	276	223
		233	4654	598	3977		457	621	240	105
		60	5364	459	1050		1473	60	402	285
		147	6599	5617	5013		1556	1362	500	326
		74	2946	5990	5829		593	541	199	3921
		4936	5326	736	5973		54	528	430	450
		376	638	4688	5747		1668	2621	1267	243
		470	3130	83	1039		3795	581	2194	783
		4949	6157	5619	193		89	105	2410	3180
		175	4456	3696	5301		168	317	172	73
		4225	9375	3816	6118		1025	104	4064	334
		1544	3693	4147	2616		5198	1217	95	557
		3588	1037	3414	3462		71	173	174	533
		2403	5309	6259	2498		218	561	195	1848
		4946	255	5857	6148		1793	66	214	1522
		97	4483	1392	3538		216	91	396	5997
		3503	6481	162	6625		463	440	101	554
		1464	83	7752	5720		211	408	583	573
		706	4448	118	2750		1081	1617	73	1895
		430	11389	1286	6500		566	645	1646	107
		754	4308	2667	3729		6665	498	3635	174
		100	5178	3208	4891		232	135	1007	131
		311	1933	64	4897		1035	118	439	314
		1699	5985	5681	131		3687	587	197	186
		303	5971	2009	2568		1591	300	499	61
		5289	4745	830	5666		17	795	59	394
		163	6206	3135	6277		22	2267	240	1074
		673	3669	8751	5097		260	1644	81	4900
		7839	6456	3736	4105		817	234	4052	406
		9956	4702	6438	6738		115	245	95	66
		97	1076	6437	267		56	247	180	299
		5438	5784	5330	6629		3969	625	3699	72
		1418	3422	571	5202		243	162	139	175
		184	6728	200	4474		243	117	82	457
		1176	5692	118	5389		457	435	3589	205
		754	5951	3309	2097		90	423	2247	208
		4286	4724	3369	139		236	68	201	272
		810	5527	121	3647		568	539	3741	2123
		412	4800	5264	7656		6713	166	143	80
		47	3265	3216	5006		214	1220	81	139
		112	6676	3154	4426		101	104	2830	2522
		4849	3047	64	2022		3229	109	3684	2685
		4475	6391	5317	3454		171	333	557	98
		393	5777	3678	1942		910	639	171	78
		690	6297	4992	5425		701	4434	244	3533
		215	6699	1426	5041		354	2983	91	1970
		203	6466	6426	6713		842	204	265	2243
		562	73	3171	4608		129	107	592	780
		701	3349	6426	6674		4453	154	914	1064
		4185	4356	3951	2672		162	206	352	1477
		1226	4540	1643	3427		4825	743	157	898
		3993	4801	61	6153		114	120	206	1827
		1129	5708	4319	6654		925	1655	3710	253
		3631	6622	84	5119		705	211	143	575
		783	1906	1340	6400		364	276	82	216
		6701	2311	5620	5154		3082	400	168	223
		3118	5994	4116	5991		247	400	235	798
		6476	2934	2900	1063		138	116	88	79
		948	5409	590	6445		1528	76	108	581
		319	4704	141	4325		1064	76	362	218
		1324	555	3215	3751		718	147	366	211
		2575	5146	341	2625		470	339	100	807
		631	708	2582	4773		91	321	178	80
		324	6740	5333	5723		250	440	139	556
		6245	2537	2552	6524		285	1835	119	196
		231	1749	4521	244		2732	1981	2399	203
		1251	6434	1053	5885		67	2312	130	813
		511	5922	306	475		4283	1477	3385	79
		3169	2487	526	4719		304	508	441	617
		1125	4072	3888	6505		73	487	2320	283
		93	8692	569	5339		560	1819	119	386
		2009	3669	190	3100		1866	275	262	339
		5970	2806	1577	6832		1159	2060	4387	5246
		300	3959	1394	3969		85	316	3736	644
		3111	4762	6490	5418		559	1827	133	284
		3636	4309	236	2757		227	396	75	399
		203	6506	3163	2315		68	413	6526	331
		2568	6603	373	3311		769	114	233	5642
		8516	4529	950	2749		186	80	116	630
		3391	3718	2704	3621		796	152	526	285
		7547	83	208	5924		946	348	126	368
		8092	3492	3985	6684		5122	726	63	294
		3941	4590	6199	6446		3252	2170	433	5582
		2626	83	260	5742		3411	1335	2833	583
		5743	1554	4138	5755		1614	265	937	213
		1036	4949	123	4671		4540	1283	3591	221
		1278	5482	633	1200		300	171	109	800
		534	3260	191	530		4457	824	80	78
		588	2466	1541	5617		3806	546	1377	54
		108	2897	1436	2311		94	2729	74	726
		225	88	163	2946		170	462	51	1274
		147	6683	4903	2274		200	1819	64	639
		6207	82	525	6663		5198	546	164	806
		232	5541	128	5425		1742	185	126	3029
		2476	5363	1784	2055		97	90	3574	318
		2383	2347	983	3170		1834	1207	2236	57
		468	5941	76	5012		216	946	205	52
		159	3699	4674	2557		4030	98	217	4399
		3494	3792	421	1475		2258	173	261	253
		169	240	995	6675		797	764	262	224
		82	2446	404	2842		599	61	213	127
		682	4367	100	6418		848	238	354	134
		159	4887	3489	78		2403	2089	165	1050
		679	3074	1729	7446		214	2525	217	638
		3439	8451	1051	4294		110	998	221	275
		1024	5930	154	4565		99	811	227	389
		316	3366	5600	6628		677	127	232	292
		1735	3534	2630	3994		3904	74	256	5613
		5568	6163	1580	4324		305	81	187	856
		143	5447	1371	6210		469	145	224	624
		116	993	113	296		94	342	239	3622
		4878	1744	6525	5620		245	369	121	1439
		1011	76	6685	578		798	540	265	214
		3285	6135	207	6648		1119	789	179	646
		374	79	4144	6599		754	334	674	290
		3340	5850	284	7652		221	1070	404	403
		696	1882	665	3336		345	82	1244	336
		400	6501	105	1583		1356	890	208	5636
		117	4616	6634	6130		898	145	76	197
		2753	4067	109	3575		1766	984	4413	95
		4348	66	339	4471		104	1305	99	1858
		162	4390	105	1165		97	1640	129	9046
		4721	4787	5254	1627		200	2162	201	1101
		67	200	125	6156		2028	273	199	567
		2268	4799	2146	6354		955	73	111	426
		1025	6443	2673	6944		4650	776	1135	98
		249	931	223	285		994	168	411	225
		511	5923	779	4516		55	171	212	2210
		3878	1840	2379	3407		634	2558	158	5654
		2562	5626	1775	5337		1841	166	98	1739
		10597	4165	2418	1557		773	1173	136	201
		137	2219	3275	3971		370	1084	53	104
		1522	6060	7787	7827		690	164	340	264
		1015	3904	1432	5513		155	4270	59	310
		310	2727	126	3345		668	838	172	1833
		6319	6156	4148	9321		115	818	280	119
		7734	6177	5933	6516		338	65	157	4113
		9676	1393	359	6666		902	1405	1753	74
		4783	4714	3059	4983		2082	734	140	314
		233	2929	324	4424		158	170	204	128
		3192	4126	409	1601		539	761	1335	71
		842	4645	172	6075		441	150	1397	75
		3980	6219	5161	5753		99	60	2371	1828
		3284	3220	109	1558		4974	80	1167	85
		106	3246	5652	6112		88	93	116	4066
		2964	6616	2494	4914		112	83	270	73
		142	3749	4212	109		3178	646	100	725
		460	2593	2566	5775		166	651	310	233
		4784	89	3483	4620		201	2629	477	272
		2171	4389	4023	4566		98	276	491	6627
		4069	3965	786	1188		5993	1080	850	789
		3184	4765	6558	8855		921	67	310	501
		839	4388	5881	1219		696	525	57	1971
		1080	5279	837	6001		361	512	71	1593
		4253	512	12236	1815		67	992	911	167
		87	3786	793	6375		4267	734	286	113
		110	4056	1909	9452		223	2062	156	10414
		4829	2569	374	4797		462	827	1709	165
		7740	82	3077	6693		88	114	167	3720
		9211	4390	59	4439		243	79	209	171
		646	957	2082	6112		112	152	2284	139
		1814	6619	2076	7417		3979	338	206	99
		1832	6474	5103	4695		2208	96	1089	3845
		616	6432	1142	4472		556	361	914	4545
		6498	3411	5809	3505		792	745	799	208
		1349	2838	131	6262		3107	338	282	1398
		144	5062	269	5097		3773	313	148	213
		9023	82	6101	4027		3230	297	1799	841
		2988	5942	3921	6096		2157	157	155	114
		954	6572	249	3344		339	817	206	82
		1200	5650	3016	5529		214	464	555	83
		293	5568	1957	6437		5520	3326	5907	5353
		4778	60	330	7828		1039	3295	823	123
		2228	11150	169	200		200	269	130	124
		5142	5997	2992	5094		448	4850	318	5331
		83	2604	311	5314		1609	698	1351	3586
		3477	3149	180	6202		1379	551	186	231
		1155	577	3880	4382		932	4749	317	1870
		237	4287	1007	3609		94	242	234	1287
		2738	4501	3606	563		133	419	123	5978
		5772	562	256	2155		200	385	412	98
		5439	241	892	6483		254	140	4096	89
		746	3837	5813	3398		9699	130	5174	396
		228	3773	92	6047		8012	292	191	341
		7790	3541	154	5153		453	703	58	3258
		3685	3380	4879	5428		88	62	530	101
		986	5690	6346	6549		229	534	2861	3763
		3904	1835	57	5788		110	1239	272	4602
		150	5117	1313	6683		3217	296	220	1017
		690	6291	2074	2620		175	105	62	6676
		112	4403	792	3977		229	2426	68	4288
		4921	4649	6698	766		1804	432	314	2079
		6142	3308	3237	4438		219	453	1718	1758
		2107	298	1934	5689		161	880	402	2391
		3322	6458	4997	145		3671	82	124	2323
		408	3944	2878	4481		65	60	2468	243
		874	4099	2135	6246		101	350	2113	4500
		119	3870	110	5039		176	95	804	168
		5179	6316	194	6164		63	510	2278	1780
		5499	4945	1770	3617		97	1235	192	2683
		264	3760	8943	5576		2011	291	1095	419
		278	3273	255	4459		891	104	1773	219
		1381	3661	3345	3985		402	1472	409	120
		1454	5681	773	6657		268	945	89	3374
		808	4098	300	77		491	103	47	3220
		4422	2604	6385	7679		926	173	1002	365
		62	5881	5770	6286		962	1472	280	529
		3866	3849	83	4909		3734	939	1163	4415
		5027	6656	4604	5941		116	96	500	79
		3710	4523	228	6601		390	170	997	1561
		445	6146	125	6209		481	245	73	4476
		3168	6546	4924	6074		557	372	146	956
		6584	6041	3187	4997		6693	529	770	18
		218	9279	166	6573		207	160	2487	19
		4993	4764	1003	6637		3170	139	2729	82
		5569	2071	1022	4980		89	353	200	3390
		6030	4255	4787	6294		141	748	2710	3191
		2844	1277	1657	5685		154	643	401	358
		942	6600	5821	236		124	460	1472	1376
		4711	6139	132	8602		3934	3429	2739	708
		6699	6441	142	104		1768	3390	1741	846
		5822	6067	3363	4284		516	274	1796	3375
		4159	5263	3068	4570		358	534	2476	3168
		223	10022	338	2939		227	1242	1609	369
		157	5026	5683	5431		1172	298	353	278
		275	8420	638	3140		920	106	401	189
		2150	4077	107	4275		203	1475	157	1648
		48	5085	5476	2810		1869	633	793	319
		6165	5221	3934	5753		122	221	857	93
		2140	5332	120	4973		4343	143	3652	212
		1407	6508	3962	1570		304	62	240	414
		3786	7106	839	7441		74	118	118	208
		4950	196	990	5947		474	1222	5468	3306
		534	4631	2931	4694		217	239	4037	1788
		77	5927	3760	3169		1091	523	780	569
		5910	3618	148	4839		463	1235	3739	1130
		2480	1152	127	3178		89	288	3111	1825
		72	82	4288	6341		235	110	300	4114
		6657	2945	2995	6007		220	1451	3666	54
		5789	6463	314	5755		6169	606	240	5939
		5201	5472	6237	6632		4424	217	119	1240
		2805	5523	5137	6494		69	147	3375	944
		82	6483	3493	486		751	1599	151	89
		7497	6512	1732	3731		183	830	82	3862
		3860	3257	335	6149		892	170	112	4656
		5920	5701	6336	9968		2149	299	4158	1652
		4133	75	203	2945		219	243	84	445
		8983	2867	3428	1386		4678	386	164	225
		5707	5451	4213	4461		83	342	50	4024
		6493	83	2345	1570		70	500	191	3154
		3239	6193	404	62		446	105	197	145
		4117	5422	47	5930		90	293	483	595
		302	6072	2697	112		217	1229	4696	467
		4121	5396	3595	5013		74	532	630	647
		6626	5284	293	4763		184	53	797	174
		4814	4733	525	9813		911	152	788	1729
		109	4906	6620	5560		85	45	199	2618
		5433	6691	110	5355		2254	77	5631	3400
		4356	6428	5082	1643		372	208	304	3215
		6514	3776	153	5050		90	326	4367	371
		2871	4951	3205	5495		94	196	2624	1032
		6686	5696	1936	111		182	339	1058	3901
		5420	3963	50	6397		159	532	1310	506
		3601	61	479	439		464	1229	798	1584
		6168	5486	2112	4519		62	287	3972	88
		3855	6534	102	3896		249	113	201	1816
		5841	1797	3069	3685		322	2869	82	1262
		6039	6156	317	4425		209	364	2576	676
		5652	3665	160	4838		332	659	4247	973
		5543	4799	1454	3590		286	222	3575	296
		6034	3956	6457	5252		55	186	2623	1663
		7025	5870	2079	6161		295	67	81	984
		6062	5429	6333	1261		108	1129	4432	671
		5986	5100	228	2924		177	629	139	1258
		577	2343	6340	4267		259	1491	4420	1790
		6318	2304	58	4424		1095	219	1654	1601
		4223	6576	6270	9185		100	565	805	2308
		5728	3831	325	5980		111	3902	3646	1590
		711	4087	3337	6400		948	520	242	1575
		6358	4568	5281	3380		919	1607	79	352
		4625	5265	6564	5791		430	2023	178	811
		90	5632	776	5123		1570	3818	192	652
		6069	7191	385	3315		331	70	578	774
		6499	6422	2053	6232		84	578	594	899
		6017	5535	419	5174		654	3952	522	849
		3798	2356	989	4598		431	664	241	73
		4268	2803	987	6376		822	72	98	53
		3472	966	866	6477		1142	71	234	259
		1791	3791	411	3725		304	2783	73	425
		2952	2571	979	3999		78	4917	283	519
		932	1470	172	5767		540	1582	160	134
		5589	4757	6176	5514		671	3694	59	109
		5561	5931	3496	4449		1187	1911	202	384
		6406	4527	4022	6362		325	350	66	1586
		4594	3008	3895	5272		5546	3682	187	3214
		3323	4313	121	6580		2869	1831	1529	1064
		5250	5846	453	2780		102	340	338	201
		5143	3074	339	3702		584	1397	206	485
		5211	82	5339	6508		903	153	724	362
		6327	3856	751	4685		509	237	256	229
		71	2821	553	4820		596	65	117	1128
		5811	2979	120	4381		131	145	828	682
		64	2069	4283	4272		125	174	74	342
		6336	3312	4944	5286		2833	497	175	390
		5233	5333	70	2506		196	436	105	404
		4364	4260	1060	6456		94	423	84	185
		2411	3624	504	4932		76	167	127	405
		4469	3643	5902	6919		79	80	1732	1547
		6510	2924	1787	3876		88	304	104	92
		4427	3210	187	6344		194	562	2509	93
		5530	5073	5677	4546		160	648	312	1591
		7614	5678	649	7774		234	2897	140	123
		6133	4751	8035	6434		245	2833	167	1823
		8258	5553	8597	5396		256	1686	1007	108
		6081	10916	2614	6631		156	6664	155	3356
		4262	4134	805	6036		533	58	2192	79
		664	8872	5294	5983		327	1503	146	1065
		65	6358	4072	4852		447	3688	1828	77
		2692	6095	174	5736		849	2339	114	1860
		5572	6236	172	450		4018	817	1462	1288
		350	2999	5738	2002		288	1448	102	1478
		80	2427	221	6697		1179	2093	62	68
		5547	4552	4466	5586		903	2002	102	825
		5805	10026	514	6205		1360	2478	68	3052
		3417	3545	113	355		156	1400	105	174
		2705	3860	6499	554		556	172	80	106
		3313	3664	3051	4906		299	232	1666	2110
		6348	2947	328	167		98	96	147	3272
		5139	2735	6093	7695		101	95	2503	1711
		6173	6095	1442	5177		200	171	556	116
		5935	5731	6046	2564		800	738	213	160
		2088	4336	5537	6277		237	1624	448	529
		4304	5642	3904	7502		852	361	148	85
		308	6484	2467	1680		147	3678	84	1439
		4507	6286	3465	5313		196	1900	73	48
		2713	3962	6420	6561		329	351	197	50
		2619	4517	5385	3620		341	3594	308	65
		5383	4154	2687	4467		1094	961	166	418
		5384	2425	4613	6425		199	2045	971	939
		3264	5049	4560	4003		208	529	1004	143
		4683	3730	4894	154		153	1218	1297	77
		5931	5673	6555	6138		53	299	218	950
		6557	3848	9781	4479		164	157	398	81
		345	602	945	6734		246	83	65	111
		7188	3244	2636	4565		120	306	1192	824
		345	5121	6640	4611		74	654	475	3297
		5569	3099	4917	784		259	1213	526	1805
		3141	4075	5541	5236		1051	911	108	1652
		3297	2868	5334	6308		284	2651	3715	3294
		4273	10173	5866	4131		372	2065	292	802
		4099	4283	6701	5925		741	99	64	222
		772	6576	4873	3564		420	232	140	3441
		1478	6581	2656	4742		66	4810	136	2905
		2561	1107	621	3534		1608	90	2934	698
		4493	2454	6076	4774		91	71	189	347
		3791	5454	473	6705		357	75	129	102
		4224	5907	86	6194		1058	89	218	2576
		3210	4748	452	3963		1254	549	80	202
		1926	5125	580	6550		360	1234	841	237
		814	5988	3765	6556		680	293	1931	2682
		5676	2703	3262	3484		676	3544	812	1176
		3276	2680	5736	3756		197	129	644	132
		2723	3813	5117	5199		109	177	99	1272
		1714	5004	3284	1207		140	253	301	2086
		5108	6032	135	4901		216	4696	86	117
		3176	5141	4764	5272		144	1694	98	4157
		4995	3055	3443	2400		552	534	184	497
		6677	3407	4615	5400		379	1249	3860	84
		6103	6636	4381	4117		305	297	1166	77
		1169	4269	5549	5261		1160	1567	1419	259
		2953	5809	484	1609		814	2041	1209	192
		5285	5342	4604	3797		418	3803	54	122
		3433	3577	6291	3824		313	2876	88	134
		6811	5829	166	1152		251	4318	132	437
		3893	4786	6115	72		133	289	6567	134
		2954	3811	3711	5605		141	107	111	87
		6588	4515	6451	349		175	67	109	1013
		3938	5863	6089	5766		597	5017	252	1192
		142	2716	6688	562		257	269	115	142
		804	1871	3961	5806		224	277	1168	3369
		5964	3899	5885	1750		151	214	1000	120
		4506	5455	6527	709		834	1966	6936	1169
		7143	4645	5350	11108		208	1524	1474	142
		61	5109	5748	6576		234	5004	140	3386
		5105	4942	2799	3344		578	833	123	114
		6064	3301	5135	5272		101	671	2935	1185
		763	2561	6591	2256		75	258	190	113
		8705	6354	1206	6452		303	100	548	3383
		70	4060	2758	2767		268	72	540	115
		2061	954	4905	2430		726	5056	69	442
		4636	4662	4609	4650		5427	79	1017	136
		620	3058	132	3837		823	115	579	82
		468	6493	103	5889		77	468	223	1004
		1631	10044	6601	5993		162	4892	437	1760
		246	5332	4608	9028		186	50	78	1938
		2602	4597	514	9199		70	158	836	2224
		3931	4949	6227	4028		1227	103	378	700
		6207	2288	5478	6444		146	77	777	1191
		768	4743	4077	3022		67	5042	327	132
		2144	6295	6339	1836		201	1022	4267	3388
		2148	1895	5478	3394		77	4654	166	115
		3761	607	5764	5055		66	102	372	93
		131	3834	4509	6207		166	5465	220	183
		3858	1926	1456	3963		148	4094	489	400
		3766	81	472	5840		321	79	2726	298
		4346	1913	4945	5271		67	263	2667	265
		166	3230	5985	5651		603	260	203	194
		3238	3651	5946	106		109	212	4271	117
		5512	6122	4507	6405		441	259	163	124
		130	1916	3092	5009		429	278	342	238
		695	1894	907	4463		355	216	212	743
		5463	3476	537	5794		418	5369	141	2212
		93	3043	6313	3383		133	111	132	2100
		7174	4661	6578	5833		126	4404	2945	105
		5454	480	795	4595		68	309	190	5646
		5661	3231	463	2455		500	1775	4919	172
		2698	6075	3611	6213		343	4933	88	75
		4909	83	5696	244		167	318	868	2706
		53	6451	2858	5479		786	1405	356	614
		4393	6136	829	6191		472	585	161	178
		4874	4097	5759	6396		1678	1947	158	403
		5975	3842	6340	9786		1893	60	1312	1460
		4294	5612	4500	5715		79	79	543	60
		2072	5615	5593	3410		436	713	682	3619
		2414	5339	3918	3088		576	778	1123	144
		3962	4900	3648	129		450	6615	3610	1192
		4676	2360	6922	4192		155	133	169	4216
		2702	4783	5891	8769		552	10162	1573	562
		4286	83	4811	5142		94	141	94	62
		1255	74	1120	5425		320	3683	62	175
		6059	4194	2597	6507		52	1714	5417	6464
		5602	2147	6664	7729		93	78	358	2508
		5203	107	4307	2566		404	124	136	5715
		3061	2666	4061	152		147	855	7300	286
		3157	3910	6273	3143		237	4295	353	419
		5296	1695	4670	6657		290	1161	72	587
		157	93	4399	6002		96	1190	422	3885
		4343	4696	3760	152		677	1062	659	428
		6528	5500	3896	5389		68	3636	84	88
		1489	6586	1050	5008		329	1899	7303	1012
		6684	2806	4924	3813		315	333	358	62
		5220	3688	468	5977		54	265	69	274
		2007	5824	427	6130		127	376	246	2998
		4224	4695	5790	6379		342	604	155	503
		4379	5734	6462	6587		125	412	6519	566
		5398	4850	6290	3710		5533	4360	1329	693
		2125	4924	4842	6396		1770	115	3478	103
		2610	2348	7179	5579		3761	831	533	5571
		5470	4688	5820	3624		203	673	593	164
		11225	4786	479	4354		414	264	1097	97
		5051	4185	6517	7765		1644	3703	5643	5703
		4766	4094	6094	1562		1114	1898	323	171
		3277	8783	6218	3160		726	348	1112	104
		2162	4105	2043	3445		1647	111	1389	87
		6021	1836	4731	1578		1652	351	3269	61
		6936	5318	4364	4430		778	194	152	3673
		6635	6596	5134	6314		105	844	2524	1852
		937	1698	6594	4486		1449	156	277	242
		5607	2544	3736	5784		222	51	3015	68
		5262	5066	5965	1699		164	649	494	4983
		4738	1392	6656	3888		92	622	2847	1050
		9784	3138	6203	6023		73	221	2105	2765
		4407	3939	7131	6596		181	3593	4825	62
		864	2289	4833	6471		389	122	2228	180
		5252	3754	6299	5922		67	161	202	106
		3904	6139	4869	4419		6026	3003	349	2684
		400	6090	4513	3374		198	3807	1619	597
		6105	4810	6066	5441		371	2303	1523	92
		2121	3228	467	5709		188	96	1138	90
		2812	1158	306	3739		73	47	190	70
		6201	8757	5624	1926		96	84	1004	110
		5744	8862	4906	5828		187		387	5674
		181	4264	4814	2489		261		882	173
		6645	5628	3018	8991		4764		214	1034
		3453	2686	6503	5073		1650		205	4143
		1614	5382	6000	5143		1357		99	392
		3019	6479	3231	5279		424		781	2700
		5325	82	4449	6440		1792		1903	59
		1166	5388	3895	3419		80		66	173
		4313	4391	3694	6647		295		3532	270
		5048	6683	4866	2344		411		5855	559
		6613	6643	4967	4272		318		6476	643
		3172	4390	3567	5834		74		719	2716
		4020	3912	3029	6308		159		65	62
		3717	4804	2537	3041		136		3006	178
		2720	82	5859	6582		234		635	105
		177	3744	3751	3352		149		94	2659
		4088	3316	2077	3410		1238		7296	581
		3807	2438	4840	4309		1690		364	2230
		6602	4157	3742	5111		199		72	3555
		4828	3008	6644	5756		176		239	2011
		2961	6474	3754	49		278		247	2233
		6705	3738	6138	3984		198		87	3566
		3053	5953	3742	4621		56		2116	2012
		513	3465	5309	4861		393		4144	1186
		3456	4849	5916	5872		268		127	136
		960	4137	3762	3165		169		83	3376
		6336	3497	1606	6499		71		279	89
		711	5303	861	3795		406		10672	5534
		4863	4722	4528	524		336		3266	223
		5641	2722	4900	7685		189		2142	132
		2605	4858	237	6981		6906		353	131
		54	82	7303	5211		100		6484	8309
		3793	620	4968	7325		3820		277
		3062	4412	2143	3847		344		327
		4952	4709	4204	6675		119		98
		6499	5322	202	4845		153		90
		60	5666	3864	4243		377		10395
		1777	5815	6349	5800		108		3327
		4684	5713	1319	5239		69		4905
		2973	5604	8614	3732		839		119
		1395	6078	3473	5212		278		89
		6146	4618	4308	3931		872		130
		6238	1891	6395	5779		308		6538
		2406	1891	2195	5755		805		5061
		12041	6697	4124	4659		583		106
		3633	6276	4843	557		220		5545
		4188	5707	4997	4521		627		215
		8670	4834	6083	6681		1834		6019
		8605	6515	5862	4437		390		3827
		1381	5741	4530	3395		82
		2705	4916	3499	5037		6164
		6390	4130	5916	5939		197
		629	4465	4318	5022		1917
		4165	667	339	4396		2599
		5263	4539	3491	4867		219
		4949	965	3093	3715		854
		7603	327	4591	5027		4965
		1818	532	5465	4517		1826
		76	260	6327	5760		1758
		1741	2459	46	3866		5186
		2688	2145	1329	74		73
		5412	6238	4771	6516		83
		3088	184	4909	6579		227
		1887	985	6582	6578		117
		97	2525	3667	6528		3816
		157	292	5991	1249		352
		6588	6656	161	3629		119
		3462	4411	6660	3713		154
		3832	3215	5250	1681		425
		352	2754	5799	6195		879
		4099	1724	5964	6233		193
		6995	173	4573	2839		607
		2899	6034	3751	4302		99
		4842	1140	6662	5117		112
		6659	6851	4849	3277		76
		5575	4952	5645	2833		1029
		6453	2313	4763	6682		288
		163	5968	1462	550		858
		72	5021	6277	5881		302
		5999	4691	4920	2341		829
		4583	3400	3001	354		571
		4364	4069	3504	4052		74
		4994	2264	5922	6317		207
		5860	192	6678	242		254
		5645	4320	5757	6672		285
		742	5213	460	4221		873
		3266	6817	4726	5867		277
		1470	5292	6383	3635		818
		3390	294	6166	5796		3950
		3833	4885	5717	7169		250
		2720	153	5924	48		2112
		2671	7824	5962	6449		3863
		6319	9871	6634	6060		401
		3031	3843	328	6272		82
		3260	6491	4714	4759		6174
		6067	4612	5660	260		190
		185	2794	3768	2573		3733
		5410	300	1675	5157		115
		4143	4202	4396	3971		77
		2524	196	5235	2341		98
		3781	3295	2568	3018		348
		5916	4712	3369	4246		322
		2794	2770	3067	5275		190
		4406	997	4442	4516		82
		6681	420	6846	5769		324
		1736	4463	2506	3336		310
		4267	4255	4186	6351		69
		3978	214	5740	3436		134
		4607	558	6269	4759		630
		5588	4038	4883	3612		258
		2343	2243	5841	6017		964
		6382	1002	5379	1637		4124
		6145	446	6458	5627		339
		4801	4226	4190	6168		57
		5320	197	365	3956		741
		7629	1877	4336	5447		775
		1157	3163	2161	3434		239
		6176	2249	4877	7799		166
		1093	1564	935	2406		292
		4994	5732	5641	5974		4675
		6803	174	4275	2535		1429
		3167	816	4713	5636		1604
		6620	6125	4598	449		406
		59	3370	3489	99		74
		5043	3022	274	4352		292
		6176	921	4793	2737		869
		89	2342	6077	5253		303
		158	175	3121	2550		837
		7102	4251	4670	6400		196
		108	2183	4894	6524		191
		9162	3275	2108	1434		216
		2033	194	3744	4468		3440
		4830	115	6400	6339		295
		5567	5323	5682	10219		465
		6360	240	5866	2555		57
		3059	5706	6447	600		198
		3986	170	6266	3513		289
		6090	2303	4627	5164		462
		7738	387	5174	5229		64
		2750	3977	3440	6127		203
		2585	6272	6468	2774		106
		3651	3004	4882	6237		65
		2521	2159	269	3457		1337
		6577	5632	74	3999		71
		5553	296	436	5982		281
		3835	4942	6098	4344		197
		353	2984	4855	4252		71
		5492	3601	6581	1039		406
		3739	2040	4545	6524		293
		677	4885	6065	3318		863
		1729	3832	3821	6517		308
		5749	2170	6511	6478		833
		7140	2009	512	5168		289
		2359	4318	5088	10073		866
		7619	1727	4902	3924		308
		240	5002	4374	2481		889
		95	5090	4701	5000		3619
		2065	538	3307	4664		78
		3728	1321	6680	6081		68
		6656	4974	483	605		97
		4986	4700	5246	4790		288
		6082	1061	4979	6133		857
		5013	3711	35	529		301
		87	266	4878	5776		787
		4723	3246	6630	6602		83
		5973	196	4887	5212		94
		6091	143	6201	1334		234
		5922	4712	5000	6291		200
		4586	4364	5539	5857		969
		5325	1048	9956	103		237
		396	685	6728	3422		75
		4570	8937	5753	3689		846
		1482	170	323	5788		275
		4444	4377	5445	2105		203
		5692	2315	5651	5490		65
		3100	213	1119	3896		404
		2827	5747	3043	488		1699
		4696	4313	4460	4882		102
		5482	3191	5035	2990		77
		5377	58	5144	6173		211
		2261	6588	404	3614		70
		5899	5024	4897	4444		1358
		5953	4471	5765	1466		427
		5599	5896	10959	3728		2746
		2721	4920	1639	6439		1170
		4010	4778	2649	6340		375
		6261	158	6137	5397		7811
		334	405	6256	3634		8267
		183	2302	6052	1256		947
		6694	393	6108	5477		401
		859	1622	2904	7566		429
		473	118	4341	1666		1149
		6013	5541	4104	2313		2724
		2022	5371	5153	5960		1168
		6654	3061	2647	2362		373
		4071	878	6617	3763		165
		3175	1159	4384	4790		7931
		890	4229	6641	125		8375
		206	2549	3966	3782		568
		7032	1951	4800	6536		3884
		5267	228	117	3315		213
		2714	6481	4725	4437		1080
		5726	2161	4389	5266		626
		4002	1041	36	1874		136
		6684	11042	5499	4845		356
		1471	202	247	7814		105
		294	780	54	3875		53
		5714	6338	2754	2789		1471
		4066	5835	6267	5741		656
		917	3619	5846	3889		106
		1532	67	2310	5933		1422
		4387	5585	3282	5043		164
		491	120	6317	6527		76
		2622	119	4514	1309		107
		6707	5427	10904	5729		400
		6443	5285	4661	5539		1842
		1873	171	4519	5858		79
		2713	5330	4899	124		333
		930	289	4836	162		78
		1422	1044	1504	6498		364
		4769	2020	571	6071		465
		5795	215	4375	3849		96
		2568	4713	6601	6686		667
		361	3844	77	3786		348
		3395	2126	6011	57		546
		70	3956	6226	5926		287
		207	2045	4047	1568		741
		8964	7595	1212	6299		614
		4045	2988	2709	6288		73
		1415	5299	6634	4811		189
		6626	93	8705	782		1795
		2955	70	36	749		471
		4417	192	2612	3958		68
		1402	166	1645	5692		4727
		6317	4164	1763	4326		74
		5505	1439	4850	2379		967
		2126	2395	2576	5770		72
		6030	169	5173	5762		1747
		4265	4177	6499	5624		823
		6194	4723	5990	4956		133
		3484	2743	1810	2496		371
		3244	4588	4564	5795		444
		8380	4175	4091	4377		244
		279	826	4011	4835		1355
		2616	6095	4821	4386		4611
		3763	1856	76	6021		110
		1711	1903	1635	7788		2837
		5867	5856	6122	6431		5172
		5546	152	588	8576		244
		5038	1456	3449	6144		201
		73	4014	1781	6615		7978
		6191	7916	6365	5028		8411
		4787	8087	4246	5927		3564
		4928	1818	5090	3954		1082
		4006	4428	6055	3407		2461
		4383	5283	5915	4727		121
		4007	147	1575	4453		3890
		4087	194	3380	5691		2072
		6364	152	5945	5280		703
		3476	1847	6331	3022		5857
		356	1877	474	4250		221
		701	3584	6100	6047		84
		4507	208	5111	2828		50
		6124	5847	5132	5067		3248
		1100	153	3915	6673		283
		4498	280	4323	5727		62
		6638	4135	3076	2897		79
		3265	4318	6376	5055		335
		4398	5872	3084	6424		3926
		2099	4276	5037	5729		618
		4543	2482	3092	5766		5673
		7546	5294	6685	3972		1308
		3834	3026	4873	5282		4693
		6316	4663	1624	6349		233
		6252	2679	4587	5930		316
		269	4546	783	4918		6484
		4820	3038	3785	3513		2717
		4236	6191	5228	6367		1166
		276	61	5020	4437		363
		5552	893	106	9670		204
		433	304	2830	4846		6375
		700	172	6600	88		1042
		6082	6016	6511	6026		371
		6254	119	3550	4637		422
		200	5464	100	4284		45
		73	4161	5785	3704		208
		6366	2963	1824	4890		74
		3193	4036	3130	6633		1028
		1324	2971	7662	2385		856
		6591	2686	208	2606		320
		2702	3171	3096	65		93
		6167	55	260	5829		480
		2566	83	200	2588		67
		875	1832	1338	258		4749
		248	1896	2596	6528		95
		4827	4303	179	6628		94
		400	1750	5955	6566		6127
		5803	167	107	3978		374
		5404	4196	194	6216		99
		9222	105	5963	3027		2884
		6589	5460	61	5530		5525
		715	1566	188	92		4106
		3980	873	141	7280		142
		1555	3980	83	130		1004
		5470	1478	155	3967		3293
		5191	3165	795	6268		3243
		1261	2848	3954	159		2697
		3752	902	425	1017		1144
		3175	298	99	5854		355
		5582	5242	374	2270		2687
		6515	290	1045	4272		1162
		3317	4063	544	3823		373
		2600	2932	2727	5031		594
		159	3684	205	4543		124
		440	1745	2264	2573		129
		6589	3652	4503	1160		167
		5587	635	144	6519		96
		3727	3637	2978	4770		344
		103	2016	411	4434		200
		6314	1454	89	1098		75
		4165	3965	4357	6183		1022
		6671	3935	1649	704		286
		6686	2052	5133	5285		713
		1873	5576	94	3075		631
		4581	2111	3783	3463		89
		6019	2448	1898	989		44
		6054	5949	1023	675		52
		4145	4069	4665	5513		358
		473	2244	62	151		443
		9035	122	5459	3835		102
		3600	5469	1902	1195		153
		4187	1513	4171	5108		57
		4486	138	3583	2776		5905
		6040	4573	4227	5313		619
		4932	4157	4516	6087		207
		3222	3438	180	3343		85
		4082	496	4701	3825		453
		5906	3831	240	5884		768
		899	5606	1404	2558		291
		5718	416	463	5169		2719
		1481	321	476	6788		1172
		1934	3751	3097	5684		362
		5747	4752	203	2324		3543
		694	6669	1354	2954		526
		4724	1256	716	3034		1020
		4256	6551	6241	6489		478
		6579	5687	137	3346		63
		70	117	2231	5374		4719
		3539	2717	1411	6410		238
		5112	5050	465	5213		6034
		6424	5915	6026	6201		118
		4861	4381	85	4788		1667
		2618	4797	841	5772		1883
		6276	3163	2030	4827		2349
		2442	1901	6490	4624		669
		6142	6601	1707	6152		284
		184	6134	933	5961		135
		6177	5164	4025	3887		73
		1286	137	2761	5015		973
		2118	5167	209	4756		75
		1422	3779	21	5723		156
		7833	8006	5359	3297		291
		6063	8154	561	4941		246
		4605	4814	159	4359		2604
		6640	6493	1417	6563		1065
		5348	9467	459	1995		1215
		5633	1984	3652	8443		249
		5712	5571	261	1622		308
		4348	195	4439	3951		6559
		72	5163	58	5611		282
		5743	2761	5392	3817		4877
		6377	5966	1652	6634		329
		3740	5221	133	4002		151
		4456	2371	1931	2383		816
		2034	22	61	5215		151
		3462	6160	5493	3515		2750
		5375	4650	145	4992		1169
		6524	5727	366	4430		370
		10049	3117	60	5100		82
		11326	3806	5490	5160		5571
		5017	6348	479	6248		99
		1461	5798	154	2684		441
		2343	5664	834	5449		5963
		4169	3156	4300	727		161
		2899	3314	1890	4881		89
		222	5690	859	4592		89
		1180	4580	5612	5990		2164
		2710	3940	267	5167		2847
		2808	9586	2476	869		197
		3994	2860	187	2138		244
		8641	5932	158	7219		281
		4652	6664	5381	2884		69
		5543	293	1418	10538		4471
		3090	265	461	5790		404
		4259	2593	306	1879		4170
		5975	4449	5404	6328		804
		5504	5659	1356	5618		331
		2612	1264	434	1653		254
		5458	6451	6102	4836		787
		3349	4593	379	6605		1366
		5114	6348	3465	7631		347
		305	6691	3068	5088		140
		224	3687	199	1428		5178
		74	4024	1350	5895		156
		6407	4260	4474	6540		2526
		5918	4971	298	4846		184
		2694	6405	91	5837		4108
		6150	8276	4270	1928		612
		5126	3821	1421	4798		230
		177	5701	458	6287		469
		4714	5620	400	5407		667
		2797	62	95	5350		87
		5800	6458	206	3763		2300
		4889	6065	1344	6449		204
		4603	4004	7010	5758		487
		6372	2660	118	7686		62
		1151	5157	3289	4955		4722
		4296	6228	538	554		54
		1097	4968	2793	5310		1110
		6688	4551	205	5294		482
		73	3833	1417	5882		1829
		4904	5016	472	4991		2080
		940	5880	1428	10597		6491
		3209	4357	459	3368		151
		3519	4982	369	5429		1175
		4694	935	526	6344		1130
		3440	3711	4860	6620		192
		4791	155	60	5077		85
		6475	3422	123	1494		127
		5065	4516	4692	6012		74
		913	5141	91	6695		194
		3642	4245	4426	5314		1929
		77	5533	1602	5997		341
		5846	3301	3745	6558		178
		5840	5143	563	6261		2629
		2009	539	52	10570		1756
		3793	4914	2801	1854		69
		4262	3320	209	4265		445
		5736	4786	5484	3428		166
		4221	4886	6351	4966		4060
		8838	5674	4504	6577		117
		2684	6710	3658	4674		423
		2712	1678	6499	4081		894
		10178	4939	5758	6380		194
		1810	5824	5316	5576		2761
		112	5385	324	6630		1174
		912	3807	4066	2600		371
		6474	8713	6003	114		68
		988	6022	5654	4934		132
		2635	5211	6760	6097		2638
		7950	2968	5600	6454		2732
		3625	5265	455	3693		1171
		4571	1024	871	10630		375
		6688	6110	3679	4724		337
		4786	4697	3371	2431		477
		5998	1261	5814	2798		172
		2865	5413	3874	4433		452
		2581	857	1435	6624		193
		6623	5950	1051	5657		282
		5762	265	5525	5116		2653
		3397	5088	3790	3870		1097
		232	5165	3818	5721		341
		679	1693	3776	6029		200
		5296	5004	5424	3844		420
		3993	3306	6272	5447		4400
		3571	2882	4312	4419		210
		1788	4623	3561	6342		63
		7029	5739	6625	5410		163
		6910	6690	98	6703		1286
		85	6237	3387	10967		310
		3475	2145	5797	4227		6941
		9027	418	696	2397		276
		5472	7304	3942	4230		200
		3727	6041	3726	5949		408
		2439	308	3573	6226		476
		434	4726	5458	5625		67
		6225	5165	4038	3413		4738
		5145	3845	3779	6329		2742
		6018	4245	3874	5202		1164
		5719	4370	5722	6224		368
		5823	187	6686	5037		58
		402	1826	3966	4952		61
		3716	4578	152	212		689
		73	5076	3740	6672		145
		3051	1690	5656	4324		874
		761	4617	3218	1869		123
		2723	4183	2392	4942		1130
		494	6373	3950	5856		138
		2576	6145	2441	3148		1459
		4704	4549	5528	3410		260
		371	6386	1364	4440		105
		4397	322	107	3956		2815
		177	4612	3694	6142		212
		61	5078	3826	3406		885
		193	2894	3357	6633		138
		2615	6000	2445	3091		683
		1046	4916	6355	6565		72
		6289	790	5647	5750		217
		4866	4968	6623	975		747
		4738	4712	1604	2630		1320
		5807	6387	2425	5886		830
		2804	1766	3884	1617		734
		1733	269	5831	5582		120
		3787	4200	94	2905		979
		51	6194	5955	6353		300
		313	6210	6281	5043		141
		6142	4006	4339	5348		321
		4276	6470	5832	6479		647
		3359	5134	1937	10974		282
		5424	2555	2831	187		95
		3997	8233	5055	5803		123
		2069	6085	6676	4060		593
		7867	5663	2426	6136		385
		4438	3398	56	6594		232
		6140	3564	3362	2712		189
		933	5896	7793	4689		210
		4121	8730	3343	3797		116
		4087	3479	798	4723		995
		6317	2569	6388	6360		438
		782	927	838	4403		461
		8367	4610	5826	6493		238
		958	5395	5634	6724		447
		4817	6455	2307	6704		744
		343	609	8546	50		940
		3501	5174	6061	5851		189
		2830	4803	7036	5022		94
		5729	419	1578	533		759
		7767	5510	6470	4432		74
		73	4382	737	1660		169
		1720	5412	8509	3808		603
		217	4779	4931	4775		101
		1734	1698	5776	2568		120
		5696	5742	6164	5608		1466
		5551	4612	5006	4346		215
		434	5111	4853	6296		119
		1217	9751	4799	3252		175
		3035	5611	4575	6543		91
		6512	3918	3028	5490		505
		4371	5072	3555	3329		51
		870	4649	5400	6454		235
		156	4941	3045	1667		474
		5467	1865	1581	583		320
		3665	5909	6560	3809		642
		3666	4253	5460	5432		147
		2797	1458	2916	6145		166
		6192	3828	3368	5617		556
		1450	5451	5977	6267		331
		4656	4506	4389	6460		229
		1793	5735	3618	5106		481
		9286	4896	6371	5234		58
		6222	3938	6620	3836		89
		5666	3838	2428	6481		60
		119	1629	2363	1563		237
		529	4311	3257	5245		348
		64	6563	4568	6332		172
		4092	259	194	4944		107
		4131	3630	8239	6192		182
		2993	4570	3806	5765		115
		5774	8859	1956	5693		547
		3498	5629	5630	3954		67
		276	3832	5839	5864		227
		354	6471	5537	6686		177
		5478	810	413	6710		622
		6151	6625	5577	6376		112
		6175	4619	6299	5673		66
		4388	156	117	5887		160
		1736	1322	5551	5601		102
		690	7245	4933	6062		99
		1815	1825	2463	6218		556
		4689	4061	2429	2543		571
		3904	3188	3146	6609		217
		1836	349	4816	2830		116
		2498	276	579	5707		172
		6270	6637	4354	3387		92
		1430	8092	1472	2953		568
		46	4168	3737	5187		229
		190	5374	3162	5068		482
		779	3100	2404	4299		322
		5306	3253	900	4604		636
		5333	9309	5781	2350		238
		4183	4349	6176	3874		357
		5366	3703	4016	1926		169
		83	5760	3835	3458		102
		3026	1576	3682	6613		192
		4126	4030	302	4021		123
		5374	278	3340	2961		545
		1322	601	617	6467		70
		835	6392	4318	6637		229
		4231	5193	3632	4326		208
		5444	297	2519	2075		117
		7483	5089	2382	359		164
		1704	3706	1305	3164		92
		1718	1345	3691	3408		559
		6565	2533	1144	3466		236
		184	5182	417	5032		464
		4082	4600	655	4385		311
		5350	5076	224	179		676
		6588	2526	341	5318		123
		83	4443	1483	4529		164
		751	169	5592	5776		76
		6614	4998	5570	7487		73
		6192	4625	5466	6470		97
		3779	2738	6390	3022		241
		11247	9270	5520	2314		54
		3177	5398	1368	1308		592
		572	4722	140	511		310
		3825	3714	617	264		241
		857	3655	3705	192		286
		2557	6738	4774	3782		118
		3387	4277	2425	1557		303
		6517	9477	5286	129		130
		3298	3071	3768	6292		1363
		5728	6385	1988	4691		923
		89	5156	94	2091		578
		2711	5175	6638	5736		50
		6249	3098	611	169		248
		7769	9294	1372	148		101
		4579	6477	93	4635		291
		72	2335	4755	6166		120
		2719	5034	4041	1818		293
		761	5834	5608	191		127
		6388	951	6523	5733		1076
		5649	4939	4292	296		903
		7652	9467	3221	2877		582
		4310	4060	4019	606		345
		5182	1455	1818	467		1488
		8849	4411	6602	3176		178
		286	5180	6628	2553		1127
		85	1528	4808	5248		65
		744	932	4041	85		103
		3553	4248	5823	504		205
		6632	5912	4036	1242		111
		6099	3355	2449	4688		405
		6182	3297	399	201		1529
		474	4605	4615	206		183
		2722	4930	5320	5377		1129
		373	997	4820	1156		63
		6436	4617	7177	3484		107
		5196	5802	6833	5309		203
		3417	4279	3188	2927		111
		5478	9195	3185	2425		392
		1369	1605	5474	5230		1528
		1841	4898	1832	1157		180
		6413	3830	4436	3392		1141
		3458	5803	3387	429		66
		3426	6227	1314	223		107
		4168	1863	1821	72		202
		4525	4625	4624	45		106
		6717	4309	4796	4857		61
		56	4685	7232	403		420
		6658	4490	2528	1088		110
		6709	1510	6506	6651		71
		4645	3356	802	3481		909
		2702	3369	318	157		63
		4172	4941	2563	272		127
		1184	2813	4569	1089		208
		3842	1451	2424	6027		132
		6181	4339	53	198		383
		2268	5391	59	148		419
		1227	3653	2636	6600		134
		3952	2832	371	321		211
		1815	6435	213	6365		955
		487	4100	4854	5441		61
		271	3808	73	6196		172
		3027	605	4684	5203		117
		6613	6352	5889	82		809
		4019	1682	321	3768		997
		1082	4676	1182	2963		820
		4805	740	5342	5470		945
		3885	5289	63	6187		706
		5203	2934	4894	152		162
		6060	6363	1346	6667		133
		6756	4054	1862	5231		59
		2201	3038	5717	81		106
		2723	3804	4351	1527		482
		5698	4249	3619	2023		2450
		4125	3053	173	3026		553
		5786	5602	3466	539		1433
		4044	5686	2272	3724		1504
		2423	4289	4792	507		98
		3888	4893	3851	3218		1392
		4071	1704	1295	2708		2050
		380	3799	2563	5117		143
		5177	2931	4777	788		140
		6471	3000	143	4671		67
		2617	6147	115	185		191
		743	1782	4048	148		1069
		744	2560	3981	6501		1687
		2736	6268	139	2487		401
		74	5170	177	902		1535
		6702	4721	1996	3362		191
		2819	2899	6660	1878		1127
		4230	1649	195	143		66
		1581	6064	1659	6387		106
		8035	4762	9778	88		206
		5537	6799	108	6422		109
		4647	5333	5703	4867		995
		8307	4688	1076	401		476
		2345	1973	419	3923		652
		2562	3355	320	1037		548
		4713	4218	2596	2462		412
		3090	5711	276	899		449
		5169	4195	3931	482		1798
		4701	2647	5656	168		701
		1722	4578	240	5967		258
		2608	5661	84	3881		335
		5605	5833	4772	1559		736
		4955	4326	362	91		178
		5189	3137	82	6006		264
		3255	318	4528	203		1217
		1998	8262	3833	4184		1122
		5833	715	637	2268		121
		5913	5296	601	5247		200
		4231	5229	4609	81		171
		3040	1755	2423	3024		104
		4715	3048	110	1713		457
		6480	7803	4277	6564		123
		4324	3057	5626	330		105
		3029	8293	235	203		139
		5387	399	77	5589		416
		4651	386	4682	127		187
		5655	2756	2950	5749		529
		5350	5427	4444	114		186
		4052	6630	1945	5289		556
		752	5607	5311	4641		109
		5473	2892	4172	2228		142
		2996	2885	731	3651		413
		2885	6364	4264	120		181
		4513	3365	2478	4839		534
		6404	3961	1580	408		193
		290	3859	106	1269		555
		2589	4984	5838	6356		194
		6539	6092	117	378		106
		6444	6393	732	2778		1240
		4870	576	3462	4826		60
		3680	1790	9078	245		1181
		3988	8610	7317	5221		541
		5693	5120	4228	81		52
		6409	265	5566	145		421
		74	4162	1634	6667		97
		6129	5351	4325	839		135
		6244	678	1325	5385		79
		285	5954	86	4554		80
		2499	6222	72	816		70
		3394	3823	3753	3581		88
		442	7354	2291	824		845
		6485	6557	3549	5088		2096
		5462	1737	736	793		832
		482	2005	3425	1821		120
		398	4580	2422	961		173
		5909	5925	1694	2767		243
		4386	5884	298	2897		95
		6471	3742	6516	160		1016
		4388	6417	1055	6213		365
		7579	79	84	3763		488
		2133	137	79	1560		1836
		1856	5580	4686	1063		327
		6201	3153	597	1366		3090
		3013	6280	1501	173		737
		6654	5987	1507	90		58
		4891	222	2667	3125		196
		65	559	6018	3813		75
		3959	4964	4027	150		154
		5394	587	2403	6689		346
		6425	4236	4775	3106		662
		6324	2526	4708	2614		65
		1984	311	3376	3259		2311
		2809	7412	4378	1670		487
		2785	3957	2505	3981		83
		3751	2817	70	476		1614
		5223	6108	2552	3813		222
		2920	5125	385	182		72
		874	6637	8032	148		317
		2154	3155	5710	101		114
		1184	5199	231	2196		178
		5485	7202	1594	2074		210
		6711	5715	653	57		127
		150	3005	118	573		125
		225	12720	4191	5266		408
		3699	6082	5700	81		340
		3977	5441	4335	401		345
		5492	194	295	1728		637
		2816	3820	759	61		797
		3642	4214	116	3980		637
		3777	302	136	115		479
		129	6033	3294	5342		313
		4074	3485	138	822		147
		3956	4749	1251	6528		427
		159	302	2524	3441		57
		6440	4853	6547	93		403
		6315	266	768	3185		147
		755	5901	1031	4794		151
		6057	4969	2313	4051		560
		6695	1929	2801	2417		334
		8199	677	3688	5659		226
		182	417	5248	160		492
		424	4560	83	4519		423
		5103	3256	2012	8925		186
		3279	776	4494	5579		290
		2614	5717	549	922		1364
		2827	3845	4000	199		421
		4719	2491	784	100		95
		5529	5347	5275	93		181
		10097	2886	5031	2097		838
		4814	6141	5420	955		124
		2935	1952	4742	2588		148
		6517	3771	144	751		367
		2778	5344	7829	5668		231
		2883	4221	8699	5244		470
		4056	7773	4066	82		1948
		1446	6526	2410	558		2029
		6735	6583	10509	2355		184
		129	4148	88	4708		2015
		5943	63	6511	208		1581
		4850	2707	795	2029		180
		940	1095	986	2166		1777
		12716	3347	2504	228		1112
		4411	6119	3601	77		162
		5640	3325	175	1167		875
		2280	6390	2746	3400		340
		6606	2717	1480	5629		1588
		1727	4594	4336	2138		162
		6154	4630	85	3633		667
		4950	6653	98	4080		1448
		6576	3348	212	134		187
		5250	6637	782	2144		447
		3209	5191	5967	133		262
		5225	5699	2985	2152		135
		4630	6122	67	70		89
		2835	1395	1175	6143		1228
		4978	6262	5313	1133		1960
		4287	5293	2841	2859		150
		6016	4938	362	134		127
		6609	5732	4382	2195		5621
		5666	862	4317	1302		131
		6824	5108	60	200		3073
		1771	304	386	7665		707
		6830	6103	102	664		139
		398	5011	1627	6577		130
		4932	3375	4109	349		217
		4799	162	1244	3206		127
		2601	129	6520	1860		97
		4427	5942	786	5257		163
		2268	4538	3648	81		103
		6503	4144	801	5218		123
		6609	5843	316	78		92
		3853	4576	2443	4413		70
		1529	6489	5687	616		561
		5554	8125	235	83		7247
		4656	6154	1103	2604		419
		928	5766	4199	1969		1038
		5000	1007	116	6281		212
		3961	4495	4292	6488		114
		4827	5232	3727	4217		202
		5161	2632	852	9824		498
		4715	157	10502	6091		241
		6612	220	91	2668		110
		1324	3106	7782	10542		63
		631	2852	8662	5195		278
		6083	132	4250	483		78
		4092	2123	2728	6361		105
		5941	127	3913	5971		796
		6148	79	114	155		73
		8399	4211	4162	2859		202
		707	1560	3232	292		5079
		5291	84	65	6913		460
		3321	3233	4493	4097		5669
		722	123	6053	664		988
		5827	80	157	3663		286
		5988	154	3558	3724		1409
		115	223	181	4382		6103
		6057	128	6672	49		209
		6194	4519	2165	311		755
		6135	1492	4368	3654		436
		4569	6420	3378	5078		138
		6526	1802	1159	2898		676
		4078	1905	514	5186		103
		5498	318	6009	7166		179
		6664	433	330	231		249
		8773	3794	1947	5058		105
		2785	2497	5366	5139		130
		315	312	3087	3816		160
		4580	64	1437	488		4133
		324	5338	1959	5970		188
		902	2544	5329	5880		99
		2597	150	4463	96		131
		3731	225	4370	6700		47
		3371	88	209	5310		60
		1519	3249	5324	3229		317
		4779	92	6518	3733		2698
		6341	2298	800	6255		710
		4672	3267	4773	5505		212
		4068	4159	3830	6329		758
		2914	3417	3037	5850		435
		94	1292	688	4102		139
		3838	571	6028	61		675
		1285	2172	161	1530		1410
		4764	210	5336	6644		377
		141	6805	839	3687		937
		3217	794	3484	6134		1263
		6938	5753	2313	5794		1930
		4470	3115	97	6100		73
		6411	3277	1724	6974		62
		4429	2287	473	5602		155
		5558	772	5455	5205		164
		195	6326	236	6092		253
		4241	184	4416	6618		165
		271	5956	4006	5293		181
		4372	2153	2414	4633		242
		2800	4527	77	6195		395
		2389	5036	4648	6030		1627
		2614	2188	1073	6377		119
		4594	1330	987	4851		63
		3201	2461	58	1108		299
		5184	1385	4959	6080		79
		172	3944	3772	162		107
		4748	6173	3502	3547		117
		1706	4223	1561	6703		55
		6363	166	2407	285		88
		4748	142	4222	5236		58
		665	4540	5631	765		114
		5835	4601	1397	6133		56
		769	1182	66	3798		126
		2645	2651	665	3556		313
		3293	3318	4408	132		235
		1843	136	1185	6029		437
		5899	2753	5256	5362		719
		140	2090	4570	226		393
		3219	2895	2402	1981		389
		4791	4377	3197	887		233
		3216	963	1170	6664		3895
		4309	3446	5461	2526		1158
		3374	3300	147	4745		179
		6509	5083	370	4969		2713
		4690	3609	8168	709		249
		4284	4725	185	5555		5136
		72	5368	2703	2541		59
		3839	3477	4036	6012		72
		1114	5336	3223	4422		177
		4098	2702	62	1883		179
		4868	2724	4965	2522		610
		4184	194	693	3143		191
		5716	5501	248	884		159
		225	5592	4321	5560		55
		4083	3245	3336	6034		118
		3405	2402	3868	3570		556
		2403	5306	114	227		2030
		6526	3677	810	5376		110
		7116	4692	5829	1745		421
		5494	2642	3689	1016		55
		71	2699	271	4771		123
		4955	5063	3166	230		4143
		129	5601	1173	2384		2456
		4046	6017	6894	4504		832
		1616	3229	54	7730		400
		6335	621	5873	6633		861
		5369	2502	129	6670		375
		2844	6108	4791	3170		296
		2070	5429	156	6497		55
		912	122	1227	3114		3750
		5952	1883	6210	4434		416
		1344	2395	172	4556		163
		3619	306	2863	5767		177
		1627	8608	80	1475		5771
		1456	3494	5693	2665		66
		297	5580	1543	7391		140
		1507	5158	103	2193		6539
		233	5947	103	4698		3368
		67	6157	367	1042		147
		4724	5592	203	150		148
		99	4775	5219	4195		214
		1413	2552	305	4596		94
		87	1455	2529	3542		1110
		543	272	4628	6471		527
		249	6481	2406	660		844
		4268	2119	74	926		427
		2771	192	1539	2077		59
		79	192	287	6277		1055
		2334	2292	751	5445		703
		1927	3827	135	3043		1661
		116	2680	465	443		2227
		4354	2399	3895	201		2608
		1721	3613	2340	8041		416
		276	5328	4588	6580		241
		987	3076	4757	4829		196
		259	2335	298	5574		1411
		6455	4922	722	3683		73
		5519	3541	5900	3226		535
		731	6111	126	5760		2023
		4567	3431	5232	4733		76
		221	731	67	4307		500
		220	4891	314	6589		156
		5530	60	5017	3144		380
		429	5502	4417	6645		219
		1473	6687	4324	8122		547
		3085	3231	3153	164		1625
		4450	5581	1168	3156		2023
		5523	6063	5449	5976		73
		244	2776	3139	3729		204
		3005	3485	4110	4067		5249
		2715	4564	1240	665		465
		4752	3373	5584	5117		1362
		98	7436	3638	8665		286
		8388	3049	4113	2062		304
		1680	1402	4880	6133		311
		2352	7669	3694	10835		101
		97	6381	2779	1739		1802
		274	1480	3525	4059		623
		6520	5694	5481	4762		230
		4913	2274	4820	3488		690
		1131	6282	86	4699		2578
		138	5391	123	6139		3871
		1190	2409	62	3062		472
		440	7373	4953	4278		62
		1402	5136	16	889		206
		4427	4010	291	5567		4900
		3441	5727	4396	5405		433
		5311	5322	606	665		65
		137	3869	855	5322		357
		193	3703	4267	657		67
		2763	5578	2757	3770		4946
		1816	4614	1128	3725		84
		4547	4915	4225	4748		964
		3105	5571	3644	6002		174
		2799	2698	1123	4154		399
		6621	3906	1925	3589		77
		219	5671	5234	3085		5497
		306	4198	313	4548		132
		1517	4689	234	3710		123
		413	3051	4207	5784		426
		1422	5583	3237	6762		96
		99	4922	2624	4358		142
		3316	5516	368	4726		82
		5564	2232	276	381		173
		477	5653	3035	4196		132
		248	6021	4341	4880		61
		160	2560	2502	3048		5900
		4772	1670	760	2612		126
		96	4940	3427	5758		306
		136	373	290	4684		224
		1215	2805	754	4379		422
		1347	2406	1510	4422		623
[truncated: 6,881 more rows]
