# Supplementary material for: Mitotic microhomology-mediated break-induced replication promotes chromoanasynthesis
Source: Nat Commun. 2026 Mar 3;17:3375. doi: 10.1038/s41467-026-70086-y (PMC13065848; doi:10.1038/s41467-026-70086-y)
Supplement: Supplementary file 17 — Source Data [file 41467_2026_70086_MOESM17_ESM.zip › Ngo et al source data file/Fig.4.xlsx]

## Sheet: Fig.4b
		no insertion	WT	POLQ KO		simple insertion	WT	POLQ KO		complex insertion	WT	POLQ KO
			70.0723	83.5984			28.7523	16.004			1.17541	0.397614
			72.9825	81.1376			25.614	18.0846			1.40351	0.777832
			62.4272	81.7729			36.4078	17.8287			1.16505	0.398406
			62.4679	87.1372			36.1183	12.182			1.41388	0.68076

## Sheet: Fig.4c
	simple	WT	Q KO	complex	WT	Q KO
		5432	279		134	512
		59	306		123	1613
		3843	402		78	4394
		242	165		100	1523
		8999	3652		151	1808
		344	149		80	508
		4026	3185		123	1833
		188	1038		137	5847
		6281	250		113	192
		120	6358		73	461
		1489	5553		138	1788
		436	72		86	62
		5780	179		183	608
		89	377		342	312
		1425	282		94	560
		30	301		153	5648
		4736	2407		169	4597
		289	584		131	1223
		356	171		103	290
		1205	5592		63	4168
		3237	284		80	522
		3090	298		126	91
		112	280		142	113
		5255	309		147	116
		2778	285		84	197
		798	298		139	118
		74	183		107	102
		46	60		119	236
		420	167		100	336
		395	187		115	674
		3783	973		120	696
		3046	185		114	1106
		4843	179		126	5477
		2646	183		61	281
		50	287		100	96
		49	293		126	3470
		285	3368		135	196
		925	2154		410	308
		179	4035		123	4926
		523	71		160	137
		6655	2242		105	5200
		201	4797		91	158
		10847	6522		141	402
		479	145		90	200
		253	6460		82	191
		5695	2559		74	2536
		126	6365		57	97
		5063	5807		76	3490
		243	5522		111	197
		145	2909		52	95
		1749	1560		71	3499
		4629	3169		84	197
		5449	285		100	366
		714	78		97	88
		2394	267		52	148
		153	6679		99	94
		6072	6298		50	3421
		420	4471		113	198
		1036	6184		79	96
		1355	2963		149	3439
		4138	6051		102	172
		737	219		63	1739
		3268	3763		63	3955
		3090	6592		116	225
		3272	6539		64	64
		3114	5976		77	502
		3912	6191		67	1523
		784	5844		90	363
		1942	53		112	4715
		3777	4560		105	762
		249	3621		78	3449
		142	4655		76	1110
		1037	5948		53	261
		3599	6551		66	178
		1624	6444		52	4431
		2954	6373		82	385
		3477	4473		62	751
		3768	4645		96	136
		894	1840		80	117
		471	5182		73	157
		3607	211		245	3435
		796	2938		162	203
		6327	6621		112	194
		114	7234		162	50
		1878	6027		118	48
		4264	608		73	48
		5915	6562		127	135
		83	3659		113	3936
		5928	2987		118	423
		238	4908		65	300
		2915	4527		74	593
		258	218		120	4312
		5945	6413		133	1839
		392	3279		115	341
		57	2595		88	4403
		7084	5785		88	186
		1732	4048		123	6033
		623	5662		171	2006
		1882	6236		244	82
		178	2533		133	95
		5827	219		142	179
		98	3453		130	204
		841	4849		253	293
		2995	3748		61	970
		5195	4106		152	1766
		1651	220		121	193
		1592	269		459	321
		2917	3370		172	2912
		603	3459		715	319
		4266	183		295	145
		2491	4044		149	184
		1800	4740		439	140
		423	3636		144	155
		454	5224		170	128
		105	4007		168	433
		5151	1614		63	297
		5098	4591		4514	1484
		304	5712		238	856
		61	3176		130	5803
		5729	5085		550	224
		223	105		348	114
		4561	3625		459	184
		5910	5106		613	221
		93	6122		220	114
		6570	215		194	2271
		1029	4816		1413	4287
		105	6158		101	697
		4701	174		115	3935
		241	6603		130	1673
		2447	4075		322	105
		245	103		325	177
		136	5619		6460	227
		368	6080		159	189
		483	3663		132	321
		6364	6025		138	2902
		112	1256		63	192
		59	3828		121	331
		5975	148		132	2916
		4424	4039		316	3945
		147	6311		83	555
		252	219		222	626
		874	725		317	3446
		211	152		3377	396
		4811	3675		106	4932
		102	692		276
		5036	347		800
		767	631		3135
		1350	5340		64
		4812	332		187
		535	954		137
		6538	308		3087
		200	6114		90
		1343	1442		185
		4612	4034		135
		1005	2075		703
		5390	6604		214
		4191	406		243
		200	6352		444
		948	2965		1474
		651	6311		418
		890	218		1022
		1000	2571		3386
		5932	2572		101
		92	247		278
		2449	5591		791
		1799	5283		2930
		109	3110		793
		5142	6552		963
		1155	146		753
		231	305		6564
		962	58		3418
		6346	1454		109
		996	713		266
		654	284		189
		5916	184		4963
		238	424		725
		6337	6544		2291
		109	6590		100
		827	6386		142
		2961	6593		191
		2817	6086		4979
		255	3378		708
		5811	6654		843
		102	334		2985
		676	4511		789
		62	5147		92
		2427	461		428
		1748	3376		4176
		973	438		183
		638	354		366
		5277	4605		282
		1973	4388		140
		834	1689		230
		3009	5102		105
		70	424		188
		6308	789		360
		154	6085		284
		2699	3766		182
		183	697		359
		247	351		269
		272	4596		1077
		867	2630		462
		805	1032		262
		6578	349		3405
		2917	4603		102
		262	91		269
		5106	97		4206
		1104	2795		58
		5353	89		729
		798	775		224
		8004	4940		2847
		102	2743		962
		2862	86		2271
		541	193		100
		4704	3325		143
		66	195		752
		1889	3318		1560
		3650	57		247
		146	59		180
		2665	110		84
		2284	1020		5268
		104	190		964
		60	48		5962
		3474	4743		3222
		1070	70		2050
		1488	483		399
		2324	6273		2055
		1031	4001		269
		2439	232		455
		1775	505		379
		115	1705		356
		5232	6163		4212
		3499	821		1491
		3848	991		561
		3644	4055		1129
		666	310		1717
		5875	2296		90
		245	4466		440
		1180	109		4246
		1973	1035		1451
		1044	5079		4244
		2945	3906		97
		6002	223		423
		413	8616		104
		2020	7356		124
		1619	496		110
		768	6225		423
		3545	147		413
		5495	8214		129
		142	4789		1091
		2271	173		1387
		1407	207		1301
		6674	94		102
		1744	4023		279
		349	228		243
		5778	3289		4214
		789	187		352
		5546	3991		2957
		62	230		69
		441	5223		133
		247	455		957
		140	8711		268
		114	7564		63
		5234	479		544
		269	6186		2942
		5285	4027		1701
		5640	233		284
		5906	3843		1030
		2201	127		3389
		5225	153		2195
		5190	359		2100
		6398	4941		2213
		2848	834		72
		155	2754		4518
		5363	88		2235
		2691	145		87
		5981	63		83
		6601	7108		949
		5733	5299		5918
		3775	127		2496
		6451	4731		4717
		3256	3644		340
		5718	214		1259
		5321	2871		80
		5663	987		116
		6145	2833		128
		258	3223		238
		2989	3996		188
		4237	229		120
		4665	5622		791
		5916	208		106
		1129	162		2864
		125	5114		374
		6283	4052		219
		679	230		906
		510	967		874
		6394	5879		1096
		1361	4243		225
		3749	6172		2728
		5109	360		2156
		1030	4580		2600
		1560	9447		1212
		5828	273		235
		5434	4377		127
		3825	110		46
		222	760		420
		9487	198		285
		1923	2817		130
		2980	3174		205
		6514	55		1865
		3019	1133		761
		1409	257		75
		5756	6831		481
		1326	4640		963
		4858	115		6579
		5204	63		840
		5219	3704		4510
		86	5670		2060
		3476	1024		111
		4324	5741		173
		1161	187		470
		1013	6089		198
		2397	2603		136
		6682	6539		903
		3802	1011		2409
		1574	5816		345
		1402	3711		6086
		6168	5770		753
		3645	572		4982
		4094	6084		5448
		1195	6042		130
		4721	6631		97
		6359	80		60
		2795	3058		1322
		3032	5715		160
		5794	3623		107
		3187	3160		174
		1347	5153		3679
		2600	3890		158
		1426	6368		185
		5701	6633		109
		5612	514		73
		6168	6571		57
		1947	463		161
		1357	6360		128
		4669	5751		112
		4816	6389		77
		122	5784		121
		5704	2625		91
		1021	50		121
		4577	5559		193
		3672	497		91
		3493	156		59
		2385	4845		111
		116	4364		158
		1555	3019		99
		2389	5586		58
		5560	6515		90
		3618	6707		169
		191	1000		124
		5397	5823		124
		5627	6700		80
		3698	3823		107
		939	5857		142
		3765	400		86
		6448	531		65
		4464	4755		240
		2825	4296		71
		5971	369		57
		6326	6651		149
		3901	6448		113
		5943	4641		66
		5398	4508		110
		5148	5600		122
		2798	1703		156
		6604	1189		58
		4624	3606		81
		3892	3631		57
		841	261		79
		4348	4661		138
		5785	2833		70
		3598	3700		66
		2698	5430		83
		6455	142		122
		614	3742		278
		2309	4057		564
		2978	3893		263
		2261	10694		110
		3035	5163		2951
		2544	366		164
		730	5820		119
		5123	520		5673
		3978	364		365
		3460	6507		156
		4157	6074		126
		123	1010		417
		1960	6110		363
		1867	5660		156
		1460	5638		126
		452	3622		418
		4762	3721		345
		1239	6776		60
		4644	4662		1243
		113	3101		1856
		6248	5917		2264
		5008	4295		738
		641	3078		2489
		5577	415		157
		5887	5513		156
		622	232		3418
		4204	6625		202
		1493	259		83
		2821	6215		619
		1957	3738		1788
		6303	5923		631
		3839	3095		143
		3828	3276		95
		274	8274		60
		117	4638
		6433	5749
		6082	352
		6075	415
		6453	5779
		5288	3452
		211	513
		4295	6457
		2589	1813
		2013	5968
		6175	10318
		2268	8588
		6445	1027
		5132	6653
		243	6774
		4521	305
		7073	3450
		5481	474
		115	3859
		4369	6478
		684	364
		2579	6644
		5163	5948
		5451	6072
		235	3609
		4390	6146
		3544	6572
		5891	1714
		5406	5982
		2834	5557
		903	6356
		4708	6649
		1149	5836
		1774	5067
		333	643
		6179	5372
		3283	6343
		71	125
		769	4030
		6334	362
		4204	3209
		1510	523
		2779	6057
		5243	4373
		427	3180
		4026	5046
		3233	254
		5741	4835
		5391	110
		2309	4355
		3259	3761
		2554	8309
		3531	5461
		188	203
		6570	5277
		1772	3919
		5837	5899
		6548	3483
		3990	4069
		4855	216
		1149	6195
		5829	6557
		4920	79
		6114	345
		2215	6716
		3929	2299
		96	604
		3264	1298
		4188	6284
		3039	2643
		3742	6639
		5665	7617
		5387	6506
		136	1810
		4005	3079
		4311	6128
		865	6633
		5580	3704
		2571	5869
		2525	3485
		6652	1395
		5589	6467
		6481	5042
		1985	5107
		6219	3779
		806	204
		3052	2586
		990	111
		5164	640
		2931	2609
		5847	5277
		4186	4648
		5703	3270
		1474	10938
		5848	3865
		4224	4617
		619	1691
		858	3462
		747	4769
		4659	6536
		4242	5548
		2567	5067
		5921	630
		1488	5863
		3506	5696
		2550	4050
		3005	6275
		201	6277
		1576	6639
		4608	130
		1412	3882
		6532	90
		4193	3074
		6629	542
		5751	6652
		5625	6118
		6006	115
		6234	1082
		4021	3030
		6547	6454
		5531	200
		3057	3231
		5219	5479
		4783	6081
		140	3473
		3488	118
		6213	6601
		5721	6602
		3184	146
		6558	242
		3386	5898
		353	3466
		3376	3090
		4644	3076
		6530	6517
		5353	6461
		4491	6233
		4547	3487
		565	3431
		465	4578
		3251	3470
		1036	1010
		6378	6578
		95	3125
		6375	3870
		586	6013
		4680	6686
		5552	1393
		5490	3094
		2837	6877
		5675	6668
		2540	5874
		1588	4638
		5615	4371
		6293	1694
		3206	1024
		2300	117
		5821	1020
		129	4595
		6534	6578
		129	6198
		6119	3882
		6521	5827
		1166	3401
		5887	261
		6256	111
		1885	1706
		3454	244
		1225	3694
		4588	3204
		4843	178
		5037	873
		76	3053
		5796	6080
		3799	6441
		4830	6628
		6368	4081
		3495	6204
		4031	6637
		162	132
		2348	3311
		3505	6090
		6553	6441
		4855	6005
		1349	4551
		2714	5225
		152	245
		6227	65
		630	6154
		2272	189
		5680	74
		4205	3045
		5669	80
		351	446
		5081	4616
		1131	469
		649	2325
		4842	3156
		622	5286
		6532	3863
		1524	6100
		1291	138
		4199	1198
		5261	298
		210	4170
		6170	676
		6017	5658
		1640	4603
		1657	116
		3042	6104
		1492	115
		5319	331
		2623	6039
		6164	715
		4605	5741
		4861	101
		92	339
		4135	181
		81	6213
		6533	82
		1754	91
		4453	2543
		5374	2546
		2283	323
		6049	6012
		5563	993
		62	5764
		2711	5270
		333	148
		3182	174
		406	300
		5363	1338
		6508	5091
		6474	283
		5177	170
		6314	5714
		5607	719
		6484	184
		4927	6278
		1045	2139
		6338	1798
		2587	6658
		1051	3170
		4438	70
		905	6316
		1442	110
		6045	3093
		5264	3144
		3905	6441
		5307	350
		1547	5560
		5527	3717
		5328	5431
		10367	923
		5956	4406
		6555	4459
		5406	2140
		5001	3629
		4720	1759
		1186	5603
		740	251
		6328	4262
		2647	1928
		2754	5946
		2264	1890
		1577	5383
		3273	3504
		2297	5490
		6360	265
		3132	1069
		1346	6153
		6410	5546
		6186	3202
		2701	942
		3786	5981
		97	4486
		6399	4484
		4586	5535
		6297	1711
		3139	235
		6614	4440
		4710	2143
		4930	4670
		6572	2816
		5672	283
		202	1397
		5202	4671
		344	6429
		6199	21
		1076	3163
		842	2653
		6442	2850
		2144	5135
		6304	5566
		977	472
		4916	354
		5210	3958
		1560	2183
		3848	6612
		7178	2134
		365	5617
		6402	656
		343	6645
		5397	5572
		2552	961
		78	1774
		262	2341
		117	5486
		2465	6485
		4848	4401
		3275	175
		3895	4406
		4116	5564
		4851	2099
		6652	6160
		4936	3680
		5469	3876
		6666	4709
		6253	6488
		1998	5544
		8334	3676
		5741	6470
		2556	2666
		6379	3690
		6377	1997
		110	5900
		2759	3173
		6484	2600
		5244	6475
		5732	3304
		5218	1993
		4988	5872
		5136	6275
		3673	98
		5954	4917
		6481	103
		6557	6310
		1875	1388
		3332	12196
		6094	5194
		4830	265
		6282	144
		4595	2768
		6608	667
		3302	2841
		5209	5211
		5893	6402
		6370	139
		6190	4965
		3189	4347
		6569	2363
		5498	6701
		5296	495
		5132	631
		2182	2614
		6397	70
		104	6306
		1562	133
		5121	5974
		5430	5652
		1404	5685
		615	5333
		3719	4252
		6247	5983
		1555	353
		1053	938
		5131	145
		1622	5473
		1649	4391
		4792	5345
		3318	5655
		860	1994
		5039	2655
		5629	2471
		5806	6714
		3921	5302
		255	5911
		6519	51
		2316	930
		2793	2022
		6434	3316
		3430	5894
		119	5426
		6627	3577
		1024	1493
		178	257
		6340	4991
		4421	6095
		1835	121
		4840	5470
		1310	6224
		2998	1790
		5217	2197
		76	168
		5442	5957
		3504	5031
		4684	5356
		6630	268
		194	148
		2978	192
		93	4693
		1646	275
		6215	112
		6532	3342
		6535	1130
		5194	348
		2980	646
		1354	5940
		5719	172
		5309	3837
		724	238
		6560	57
		92	119
		5252	6090
		5315	130
		146	234
		816	732
		2920	6366
		4307	231
		4556	283
		6410	824
		174	3752
		614	252
		198	283
		250	815
		2295	80
		6706	84
		2954	166
		2561	6691
		4137	6662
		3101	225
		6009	332
		5909	749
		3742	165
		5418	4576
		185	80
		5583	86
		4716	70
		1893	4635
		6662	1012
		2214	4201
		4932	252
		411	1644
		4759	221
		2287	501
		2145	3844
		3148	253
		2231	829
		3250	290
		4913	6123
		1283	211
		4891	6101
		1031	128
		5653	277
		2134	217
		168	1475
		6690	6632
		148	75
		2497	4618
		5639	3617
		1741	106
		567	280
		3770	812
		3699	51
		2649	237
		5740	3853
		116	246
		398	189
		2843	6039
		216	1034
		357	3784
		5312	280
		2884	800
		5076	181
		1622	1768
		4502	123
		757	6630
		1355	250
		1498	111
		765	4507
		4679	91
		10752	263
		8033	3067
		473	3833
		5302	249
		3439	264
		2441	3044
		2478	5973
		352	129
		5557	5161
		128	276
		244	1712
		4408	6843
		355	303
		2717	342
		4003	2649
		984	648
		170	1644
		6608	83
		6618	75
		1743	4626
		5517	200
		129	6119
		412	280
		49	3056
		5493	119
		60	4014
		3612	312
		2583	998
		3705	184
		2643	151
		3262	235
		6629	742
		3443	6101
		3565	128
		243	79
		4444	86
		4911	284
		3154	797
		5799	155
		119	4435
		6647	77
		178	4571
		2264	270
		2104	3079
		195	6297
		5037	4329
		9818	1648
		8267	2287
		1626	1909
		2543	440
		78	4878
		4948	6276
		3706	204
		978	8607
		2590	4385
		75	526
		6670	5801
		4262	6451
		1912	4966
		5802	6031
		7959	926
		3753	4331
		3733	6666
		2774	1469
		3937	201
		6091	6134
		5442	3463
		5470	5662
		164	595
		3416	97
		4041	1454
		5398	1249
		10006	2127
		2931	6264
		6368	211
		6288	5249
		4424	51
		226	240
		4637	348
		4659	3490
		4995	6392
		5048	6410
		395	6620
		2379	4272
		4135	3337
		100	414
		4465	4709
		6540	6393
		6596	6674
		5732	2378
		6633	5965
		4812	4080
		847	4859
		6126	5100
		6590	5561
		5492	4622
		3723	162
		6674	6583
		3619	4749
		1376	3704
		5067	6414
		5956	3371
		201	6381
		4188	1426
		2601	81
		5976	4585
		4867	1457
		3607	6361
		4534	3298
		6196	196
		2726	6506
		6629	2327
		4672	7666
		4547	565
		3489	6383
		5413	1658
		8983	5065
		287	3726
		5616	181
		4595	184
		128	100
		5850	6246
		5397	745
		5473	408
		10382	1687
		5093	123
		6394	3905
		4627	5983
		3973	3446
		4129	3011
		1524	5721
		5872	6394
		6727	5351
		6156	6349
		4667	1725
		6492	6560
		6209	1663
		4246	5440
		5117	1122
		4993	6402
		6386	11064
		4541	681
		957	3438
		6594	3037
		5344	3243
		3453	1088
		5196	6195
		3263	917
		379	6662
		1528	3279
		2538	6556
		106	429
		3348	126
		4009	6604
		5056	84
		2644	156
		3940	390
		3595	4945
		5543	5075
		4542	3077
		2780	6568
		6458	4716
		4847	5148
		597	286
		6568	586
		4120	5066
		2365	1452
		6101	410
		3977	290
		412	6263
		5286	5898
		3475	6636
		6602	127
		2964	1084
		6684	201
		5638	2722
		327	6576
		5294	5395
		4660	1659
		4698	139
		5724	6457
		199	5630
		6546	6584
		2299	1697
		7889	6672
		4522	113
		5668	3371
		5205	1686
		5309	104
		5386	140
		3479	131
		3610	1682
		4523	5140
		6226	3941
		5408	5503
		6446	5413
		6233	759
		6391	77
		3948	534
		3734	6396
		6886	1223
		5469	4684
		1870	5553
		4824	3904
		4997	3707
		5292	6017
		4594	6377
		1240	4388
		2366	1673
		6509	50
		6547	395
		2335	4656
		4982	696
		2281	2061
		4902	1446
		3451	3250
		1251	282
		6647	1391
		3964	5702
		5056	60
		6717	90
		5949	668
		3785	4924
		3470	176
		3421	5639
		6554	304
		3461	5972
		3952	6449
		72	3712
		4043	3818
		626	6548
		6290	229
		4865	6408
		6007	665
		4298	109
		4517	4946
		4595	531
		2294	121
		3292	163
		4550	4392
		4026	5692
		6117	364
		5033	196
		4938	4647
		5186	5818
		173	6724
		3320	290
		4846	3237
		4998	182
		539	349
		6012	4410
		5015	4739
		3500	2827
		3472	115
		6723	6543
		3426	4720
		5817	137
		5800	5299
		6224	1452
		3633	171
		4460	3940
		5591	1109
		987	6631
		4654	300
		2336	6695
		2995	256
		5977	97
		6108	5365
		251	3366
		5161	465
		6093	6405
		6408	5849
		4421	3757
		5091	4066
		5268	6315
		2382	68
		6469	3734
		8895	5977
		315	6052
		6497	5934
		6500	73
		1205	1309
		190	179
		4801	465
		4844	234
		4573	5059
		4043	5123
		4236	5041
		5590	1670
		4318	728
		4475	112
		433	6180
		6156	180
		4067	5804
		6708	5711
		6545	6272
		4468	1007
		3111	172
		5377	2225
		5264	4918
		7514	580
		4488	4638
		4857	6468
		5229	120
		1923	3247
		4439	5450
		5149	4756
		4529	5937
		5078	6417
		5847	6511
		2757	128
		1485	739
		6235	179
		5034	4764
		2164	6254
		1893	5929
		2377	5161
		5699	1460
		4482	91
		134	3584
		6475	70
		6673
		2708
		6464
		1539
		3351
		5469
		920
		341
		383
		153
		3598
		5400
		64
		155
		6050
		88
		125
		8977
		2863
		3667
		3931
		340
		6105
		106
		4390
		5878
		229
		354
		4817
		3457
		3833
		783
		5920
		4422
		319
		174
		2014
		7838
		8167
		5415
		65
		133
		5969
		1553
		212
		287
		4522
		376
		695
		803
		4371
		107
		4385
		140
		3983
		420
		818
		4509
		339
		5882
		235
		3371
		13283
		188
		1455
		2596
		1212
		961
		5607
		207
		5591
		8780
		9042
		4628
		559
		1182
		987
		5484
		4154
		3404
		3793
		8533
		8784
		158
		6058
		364
		4861
		807
		5997
		10025
		1022
		163
		510
		3680
		3940
		138
		3564
		625
		1565
		5416
		64
		209
		70
		420
		5447
		1178
		981
		4453
		185
		3635
		3887
		3205
		1541
		5350
		50
		2804
		6627
		8378
		1403
		6506
		5431
		2193
		5896
		3800
		6750
		5884
		6033
		510
		5923
		5681
		5993
		6104
		6656
		6698
		5811
		6344
		3091
		173
		1516
		4201
		493
		3965
		9164
		6346
		5332
		8444
		6447
		6123
		4566
		5724
		6237
		4464
		6481
		4446
		403
		2647
		4634
		5237
		496
		6334
		6000
		9833
		4846
		8924
		5293
		6071
		6014
		3228
		4649
		900
		4951
		5115
		5876
		1966
		4615
		5915
		4560
		5594
		274
		4046
		3780
		6394
		4618
		6239
		6354
		5154
		6362
		1005
		3826
		2600
		6517
		3685
		5077
		6661
		3819
		6136
		4792
		215
		727
		5906
		9523
		6121
		3795
		5593
		2241
		3154
		6681
		504
		5145
		5232
		5847
		175
		3682
		5129
		5101
		6474
		5730
		6165
		231
		5469
		6248
		5983
		2572
		5607
		6737
		4180
		7282
		3410
		5806
		6596
		2226
		771
		4970
		6050
		6520
		3844
		5454
		4821
		3403
		4573
		4006
		6093
		167
		4166
		119
		4734
		3922
		6185
		5225
		6136
		8861
		6623
		4342
		316
		6429
		6353
		2529
		3477
		5204
		5703
		6475
		4709
		6110
		2030
		6068
		3701
		4536
		6325
		261
		6343
		5609
		2947
		1369
		5629
		158
		4220
		6667
		5107
		6400
		5200
		3568
		836
		2770
		5738
		5170
		5861
		5734
		2024
		4525
		5995
		6326
		6305
		6536
		3826
		1528
		5857
		3846
		4869
		5616
		6747
		4479
		6644
		5003
		5583
		4301
		323
		4842
		182
		6655
		4151
		8715
		5009
		82
		2979
		6487
		2583
		10227
		5838
		6016
		497
		3812
		6011
		5725
		6636
		3256
		6332
		4803
		6702
		5585
		6157
		179
		5052
		4535
		6793
		1833
		4642
		8230
		6626
		6175
		6707
		6059
		6036
		4833
		5266
		2829
		4583
		4864
		5494
		4797
		5690
		5212
		2821
		6210
		3213
		5077
		2556
		5256
		4531
		6064
		3762
		6066
		3836
		1510
		484
		4949
		3217
		5550
		6548
		6398
		3344
		6110
		3821
		9120
		4245
		4846
		4928
		3633
		4461
		4195
		6141
		70
		3769
		2588
		6088
		3768
		5222
		6003
		4238
		5609
		5788
		4366
		496
		4112
		7441
		5031
		6233
		3737
		3673
		178
		5149
		4176
		6033
		5729
		6087
		6072
		3858
		5835
		7647
		5702
		6196
		8668
		6028
		623
		6572
		6701
		5973
		4847
		8342
		5225
		5178
		3943
		2616
		6162
		3737
		2583
		6303
		5953
		3309
		453
		3230
		6073
		4587
		165
		3552
		6639
		4015
		88
		290
		4643
		89
		746
		5667
		1114
		490
		3322
		2688
		3444
		315
		978
		2542
		6547
		3331
		6470
		3302
		579
		202
		4671
		90
		89
		6323
		815
		6609
		4605
		68
		3964
		742
		5520
		77
		5487
		76
		4819
		349
		1090
		472
		5433
		82
		5816
		791
		131
		4735
		4424
		4097
		3307
		6692
		4707
		73
		4635
		71
		110
		4801
		2855
		627
		3318
		1974
		167
		6171
		4660
		5679
		5173
		209
		5542
		79
		3348
		2698
		5054
		5007
		9162
		1258
		3815
		2374
		4680
		92
		4699
		88
		83
		6448
		281
		882
		666
		424
		746
		8002
		2588
		639
		4122
		5953
		6725
		4160
		1172
		4346
		5681
		6597
		4319
		5740
		6322
		4088
		5835
		218
		4090
		3139
		3953
		469
		328
		3746
		1511
		4919
		248
		5092
		6282
		3794
		6978
		5232
		4048
		171
		1067
		6199
		3778
		5899
		5786
		6335
		5787
		3982
		6274
		4906
		3127
		6316
		5340
		5584
		4149
		4874
		3900
		6427
		5766
		4435
		2800
		4514
		3743
		5757
		2715
		6126
		4478
		3861
		5653
		1035
		2059
		5752
		3743
		6554
		937
		6469
		3750
		5423
		6189
		5692
		6172
		971
		4660
		473
		422
		5807
		4681
		5370
		2945
		5285
		118
		3815
		680
		6594
		6440
		1455
		5312
		5394
		5049
		6310
		811
		6414
		5486
		5601
		6170
		3195
		1883
		4140
		6199
		6441
		2684
		2454
		2597
		5537
		4252
		3133
		5899
		5465
		6352
		3751
		4852
		4250
		341
		567
		5295
		6147
		3172
		5621
		4768
		6326
		4740
		6138
		6293
		6303
		3485
		5326
		2243
		6682
		5897
		6253
		5422
		5789
		4834
		6499
		3153
		6426
		4524
		3781
		4412
		2046
		4096
		6276
		5744
		5272
		5184
		5233
		419
		7931
		4754
		4690
		5746
		5820
		6370
		6090
		6403
		135
		2298
		567
		4214
		4070
		3488
		4891
		5147
		2129
		4472
		6638
		3078
		6261
		6457
		2950
		4407
		6471
		8522
		5767
		2037
		3769
		5002
		5317
		5694
		6343
		6670
		5109
		5220
		386
		6848
		1162
		1000
		6502
		5225
		5815
		5717
		3184
		160
		5639
		11370
		4933
		407
		2884
		5421
		4913
		491
		6355
		6347
		4532
		2071
		5912
		1263
		6033
		6154
		5786
		1195
		5280
		6321
		5815
		6064
		284
		2994
		3265
		6235
		4931
		342
		5606
		1030
		5759
		6269
		6189
		6104
		6439
		4523
		582
		4894
		2055
		4803
		6320
		6369
		5043
		4118

## Sheet: Fig.4e
	no insertion						simple insertion						complex insertion
		DMSO	WEE1i	CHK1i	ATRi			DMSO	WEE1i	CHK1i	ATRi			DMSO	WEE1i	CHK1i	ATRi
		83.6318	54.8071	65.6134	72.3506			15.8386	40.5101	31.6357	26.9463			0.529634	4.6828	2.75093	0.703164
		79.8851	50.454	54.7192	51.6823			18.7739	44.4137	42.6822	46.8956			1.341	5.13225	2.59857	1.42213
		74.1137	44.9752	67.2765	59.8422			24.5485	50.7451	30.024	38.8805			1.33779	4.27971	2.69946	1.27724

## Sheet: Fig.4i
	no insertion	DMSO	ART		simple insertion	DMSO	ART		complex insertion	DMSO	ART
		66.3012	71.2881			29.4421	27.0403			4.25669	2.01877
		69.8995	73.6707			27.262	24.3105			2.83856	1.67158
		68.5442	76.1965			29.4339	22.2607			2.02195	1.54282
		61.0406	67.1532			36.8673	31.8288			2.09215	1.01802

## Sheet: Fig.4j
	DMSO	ART
	1	1
	1	1
	1	1
	1	1
	1	1
	1	1
	1	1
	1	1
	1	1
	1	1
	1	1
	1	1
	1	1
	1	1
	1	1
	1	1
	1	1
	1	1
	1	1
	1	1
	1	1
	1	1
	1	1
	1	1
	1	1
	1	1
	1	1
	1	1
	1	1
	1	1
	1	1
	1	1
	1	1
	1	1
	1	1
	1	1
	1	1
	1	1
	1	1
	1	1
	1	1
	1	1
	1	1
	1	1
	1	1
	1	1
	1	1
	1	1
	1	1
	1	1
	1	1
	1	1
	1	1
	1	1
	1	1
	1	1
	1	1
	1	1
	1	1
	1	1
	1	1
	1	1
	1	1
	1	1
	1	1
	1	1
	1	1
	1	1
	1	1
	1	1
	1	1
	1	1
	1	1
	1	1
	1	1
	1	1
	1	1
	1	1
	1	1
	1	1
	1	1
	1	1
	1	1
	1	1
	1	1
	1	1
	1	1
	1	1
	1	1
	1	1
	1	1
	1	1
	1	1
	1	1
	1	1
	1	1
	1	1
	1	1
	1	1
	1	1
	1	1
	1	1
	1	1
	1	1
	1	1
	1	1
	1	1
	1	1
	1	1
	1	1
	1	1
	1	1
	1	1
	1	1
	1	1
	1	1
	1	1
	1	1
	1	1
	1	1
	1	1
	1	1
	1	1
	1	1
	1	1
	1	1
	1	1
	1	1
	1	1
	1	1
	1	1
	1	1
	1	1
	1	1
	1	1
	1	1
	1	1
	1	1
	1	1
	1	1
	1	1
	1	1
	1	1
	1	1
	1	1
	1	1
	1	1
	1	1
	1	1
	1	1
	1	1
	1	1
	1	1
	1	1
	1	1
	1	1
	1	1
	1	1
	1	1
	1	1
	1	1
	1	1
	1	1
	1	1
	1	1
	1	1
	1	1
	1	1
	1	1
	1	1
	1	1
	1	1
	1	1
	1	1
	1	1
	1	1
	1	1
	1	1
	1	1
	1	1
	1	1
	1	1
	1	1
	1	1
	1	1
	1	1
	1	1
	1	1
	1	1
	1	1
	1	1
	1	1
	1	1
	1	1
	1	1
	1	1
	1	1
	1	1
	1	1
	1	1
	1	1
	1	1
	1	1
	1	1
	1	1
	1	1
	1	1
	1	1
	1	1
	1	1
	1	1
	1	1
	1	1
	1	1
	1	1
	1	1
	1	1
	1	1
	1	1
	1	1
	1	1
	1	1
	1	1
	1	1
	1	1
	1	1
	1	1
	1	1
	1	1
	1	1
	1	1
	1	1
	1	1
	1	1
	1	1
	1	1
	1	1
	1	1
	1	1
	1	1
	1	1
	1	1
	1	1
	1	1
	1	1
	1	1
	1	1
	1	1
	1	1
	1	1
	1	1
	1	1
	1	1
	1	1
	1	1
	1	1
	1	1
	1	1
	1	1
	1	1
	1	1
	1	1
	1	1
	1	1
	1	1
	1	1
	1	1
	1	1
	1	1
	1	1
	1	1
	1	1
	1	1
	1	1
	1	1
	1	1
	1	1
	1	1
	1	1
	1	1
	1	1
	1	1
	1	1
	1	1
	1	1
	1	1
	1	1
	1	1
	1	1
	1	1
	1	1
	1	1
	1	1
	1	1
	1	1
	1	1
	1	1
	1	1
	1	1
	1	1
	1	1
	1	1
	1	1
	1	1
	1	1
	1	1
	1	1
	1	1
	1	1
	1	1
	1	1
	1	1
	1	1
	1	1
	1	1
	1	1
	1	1
	1	1
	1	1
	1	1
	1	1
	1	1
	1	1
	1	1
	1	1
	1	1
	1	1
	1	1
	1	1
	1	1
	1	1
	1	1
	1	1
	1	1
	1	1
	1	1
	1	1
	1	1
	1	1
	1	1
	1	1
	1	1
	1	1
	1	1
	1	1
	1	1
	1	1
	1	1
	1	1
	1	1
	1	1
	1	1
	1	1
	1	1
	1	1
	1	1
	1	1
	1	1
	1	1
	1	1
	1	1
	1	1
	1	1
	1	1
	1	1
	1	1
	1	1
	1	1
	1	1
	1	1
	1	1
	1	1
	1	1
	1	1
	1	1
	1	1
	1	1
	1	1
	1	1
	1	1
	1	1
	1	1
	1	1
	1	1
	1	1
	1	1
	1	1
	1	1
	1	1
	1	1
	1	1
	1	1
	1	1
	1	1
	1	1
	1	1
	1	1
	1	1
	1	1
	1	1
	1	1
	1	1
	1	1
	1	1
	1	1
	1	1
	1	1
	1	1
	1	1
	1	1
	1	1
	1	1
	1	1
	1	1
	1	1
	1	1
	1	1
	1	1
	1	1
	1	1
	1	1
	1	1
	1	1
	1	1
	1	1
	1	1
	1	1
	1	1
	1	1
	1	1
	1	1
	1	1
	1	1
	1	1
	1	1
	1	1
	1	1
	1	1
	1	1
	1	1
	1	1
	1	1
	1	1
	1	1
	1	1
	1	1
	1	1
	1	1
	1	1
	1	1
	1	1
	1	1
	1	1
	1	1
	1	1
	1	1
	1	1
	1	1
	1	1
	1	1
	1	1
	1	1
	1	1
	1	1
	1	1
	1	1
	1	1
	1	1
	1	1
	1	1
	1	1
	1	1
	1	1
	1	1
	1	1
	1	1
	1	1
	1	1
	1	1
	1	1
	1	1
	1	1
	1	1
	1	1
	1	1
	1	1
	1	1
	1	1
	1	1
	1	1
	1	1
	1	1
	1	1
	1	1
	1	1
	1	1
	1	1
	1	1
	1	1
	1	1
	1	1
	1	1
	1	1
	1	1
	1	1
	1	1
	1	1
	1	1
	1	1
	1	1
	1	1
	1	1
	1	1
	1	1
	1	1
	1	1
	1	1
	1	1
	1	1
	1	1
	1	1
	1	1
	1	1
	1	1
	1	1
	1	1
	1	1
	1	1
	1	1
	1	1
	1	1
	1	1
	1	1
	1	1
	1	1
	1	1
	1	1
	1	1
	1	1
	1	1
	1	1
	1	1
	1	1
	1	1
	1	1
	1	1
	1	1
	1	1
	1	1
	1	1
	1	1
	1	1
	1	1
	1	1
	1	1
	1	1
	1	1
	1	1
	1	1
	1	1
	1	1
	1	1
	1	1
	1	1
	1	1
	1	1
	1	1
	1	1
	1	1
	1	1
	1	1
	1	1
	1	1
	1	1
	1	1
	1	1
	1	1
	1	1
	1	1
	1	1
	1	1
	1	1
	1	1
	1	1
	1	1
	1	1
	1	1
	1	1
	1	1
	1	1
	1	1
	1	1
	1	1
	1	1
	1	1
	1	1
	1	1
	1	1
	1	1
	1	1
	1	1
	1	1
	1	1
	1	1
	1	1
	1	1
	1	1
	1	1
	1	1
	1	1
	1	1
	1	1
	1	1
	1	1
	1	1
	1	1
	1	1
	1	1
	1	1
	1	1
	1	1
	1	1
	1	1
	1	1
	1	1
	1	1
	1	1
	1	1
	1	1
	1	1
	1	1
	1	1
	1	1
	1	1
	1	1
	1	1
	1	1
	1	1
	1	1
	1	1
	1	1
	1	1
	1	1
	1	1
	1	1
	1	1
	1	1
	1	1
	1	1
	1	1
	1	1
	1	1
	1	1
	1	1
	1	1
	1	1
	1	1
	1	1
	1	1
	1	1
	1	1
	1	1
	1	1
	1	1
	1	1
	1	1
	1	1
	1	1
	1	1
	1	1
	1	1
	1	1
	1	1
	1	1
	1	1
	1	1
	1	1
	1	1
	1	1
	1	1
	1	1
	1	1
	1	1
	1	1
	1	1
	1	1
	1	1
	1	1
	1	1
	1	1
	1	1
	1	1
	1	1
	1	1
	1	1
	1	1
	1	1
	1	1
	1	1
	1	1
	1	1
	1	1
	1	1
	1	1
	1	1
	1	1
	1	1
	1	1
	1	1
	1	1
	1	1
	1	1
	1	1
	1	1
	1	1
	1	1
	1	1
	1	1
	1	1
	1	1
	1	1
	1	1
	1	1
	1	1
	1	1
	1	1
	1	1
	1	1
	1	1
	1	1
	1	1
	1	1
	1	1
	1	1
	1	1
	1	1
	1	1
	1	1
	1	1
	1	1
	1	1
	1	1
	1	1
	1	1
	1	1
	1	1
	1	1
	1	1
	1	1
	1	1
	1	1
	1	1
	1	1
	1	1
	1	1
	1	1
	1	1
	1	1
	1	1
	1	1
	1	1
	1	1
	1	1
	1	1
	1	1
	1	1
	1	1
	1	1
	1	1
	1	1
	1	1
	1	1
	1	1
	1	1
	1	1
	1	1
	1	1
	1	1
	1	1
	1	1
	1	1
	1	1
	1	1
	1	1
	1	1
	1	1
	1	1
	1	1
	1	1
	1	1
	1	1
	1	1
	1	1
	1	1
	1	1
	1	1
	1	1
	1	1
	1	1
	1	1
	1	1
	1	1
	1	1
	1	1
	1	1
	1	1
	1	1
	1	1
	1	1
	1	1
	1	1
	1	1
	1	1
	1	1
	1	1
	1	1
	1	1
	1	1
	1	1
	1	1
	1	1
	1	1
	1	1
	1	1
	1	1
	1	1
	1	1
	1	1
	1	1
	1	1
	1	1
	1	1
	1	1
	1	1
	1	1
	1	1
	1	1
	1	1
	1	1
	1	1
	1	1
	1	1
	1	1
	1	1
	1	1
	1	1
	1	1
	1	1
	1	1
	1	1
	1	1
	1	1
	1	1
	1	1
	1	1
	1	1
	1	1
	1	1
	1	1
	1	1
	1	1
	1	1
	1	1
	1	1
	1	1
	1	1
	1	1
	1	1
	1	1
	1	1
	1	1
	1	1
	1	1
	1	1
	1	1
	1	1
	1	1
	1	1
	1	1
	1	1
	1	1
	1	1
	1	1
	1	1
	1	1
	1	1
	1	1
	1	1
	1	1
	1	1
	1	1
	1	1
	1	1
	1	1
	1	1
	1	1
	1	1
	1	1
	1	1
	1	1
	1	1
	1	1
	1	1
	1	1
	1	1
	1	1
	1	1
	1	1
	1	1
	1	1
	1	1
	1	1
	1	1
	1	1
	1	1
	1	1
	1	1
	1	1
	1	1
	1	1
	1	1
	1	1
	1	1
	1	1
	1	1
	1	1
	1	1
	1	1
	1	1
	1	1
	1	1
	1	1
	1	1
	1	1
	1	1
	1	1
	1	1
	1	1
	1	1
	1	1
	1	1
	1	1
	1	1
	1	1
	1	1
	1	1
	1	1
	1	1
	1	1
	1	1
	1	1
	1	1
	1	1
	1	1
	1	1
	1	1
	1	1
	1	1
	1	1
	1	1
	1	1
	1	1
	1	1
	1	1
	1	1
	1	1
	1	1
	1	1
	1	1
	1	1
	1	1
	1	1
	1	1
	1	1
	1	1
	1	1
	1	1
	1	1
	1	1
	1	1
	1	1
	1	1
	1	1
	1	1
	1	1
	1	1
	1	1
	1	1
	1	1
	1	1
	1	1
	1	1
	1	1
	1	1
	1	1
	1	1
	1	1
	1	1
	1	1
	1	1
	1	1
	1	1
	1	1
	1	1
	1	1
	1	1
	1	1
	1	1
	1	1
	1	1
	1	1
	1	1
	1	1
	1	1
	1	1
	1	1
	1	1
	1	1
	1	1
	1	1
	1	1
	1	1
	1	1
	1	1
	1	1
	1	1
	1	1
	1	1
	1	1
	1	1
	1	1
	1	1
	1	1
	1	1
	1	1
	1	1
	1	1
	1	1
	1	1
	1	1
	1	1
	1	1
	1	1
	1	1
	1	1
	1	1
	1	1
	1	1
	1	1
	1	1
	1	1
	1	1
	1	1
	1	1
	1	1
	1	1
	1	1
	1	1
	1	1
	1	1
	1	1
	1	1
	1	1
	1	1
	1	1
	1	1
	1	1
	1	1
	1	1
	1	1
	1	1
	1	1
	1	1
	1	1
	1	1
	1	1
	1	1
	1	1
	1	1
	1	1
	1	1
	1	1
	1	1
	1	1
	1	1
	1	1
	1	1
	1	1
	1	1
	1	1
	1	1
	1	1
	1	1
	1	1
	1	1
	1	1
	1	1
	1	1
	1	1
	1	1
	1	1
	1	1
	1	1
	1	1
	1	1
	1	1
	1	1
	1	1
	1	1
	1	1
	1	1
	1	1
	1	1
	1	1
	1	1
	1	1
	1	1
	1	1
	1	1
	1	1
	1	1
	1	1
	1	1
	1	1
	1	1
	1	1
	1	1
	1	1
	1	1
	1	1
	1	1
	1	1
	1	1
	1	1
	1	1
	1	1
	1	1
	1	1
	1	1
	1	1
	1	1
	1	1
	1	1
	1	1
	1	1
	1	1
	1	1
	1	1
	1	1
	1	1
	1	1
	1	1
	1	1
	1	1
	1	1
	1	1
	1	1
	1	1
	1	1
	1	1
	1	1
	1	1
	1	1
	1	1
	1	1
	1	1
	1	1
	1	1
	1	1
	1	1
	1	1
	1	1
	1	1
	1	1
	1	1
	1	1
	1	1
	1	1
	1	1
	1	1
	1	1
	1	1
	1	1
	1	1
	1	1
	1	1
	1	1
	1	1
	1	1
	1	1
	1	1
	1	1
	1	1
	1	1
	1	1
	1	1
	1	1
	1	1
	1	1
	1	1
	1	1
	1	1
	1	1
	1	1
	1	1
	1	1
	1	1
	1	1
	1	1
	1	1
	1	1
	1	1
	1	1
	1	1
	1	1
	1	1
	1	1
	1	1
	1	1
	1	1
	1	1
	1	1
	1	1
	1	1
	1	1
	1	1
	1	1
	1	1
	1	1
	1	1
	1	1
	1	1
	1	1
	1	1
	1	1
	1	1
	1	1
	1	1
	1	1
	1	1
	1	1
	1	1
	1	1
	1	1
	1	1
	1	1
	1	1
	1	1
	1	1
	1	1
	1	1
	1	1
	1	1
	1	1
	1	1
	1	1
	1	1
	1	1
	1	1
	1	1
	1	1
	1	1
	1	1
	1	1
	1	1
	1	1
	1	1
	1	1
	1	1
	1	1
	1	1
	1	1
	1	1
	1	1
	1	1
	1	1
	1	1
	1	1
	1	1
	1	1
	1	1
	1	1
	1	1
	1	1
	1	1
	1	1
	1	1
	1	1
	1	1
	1	1
	1	1
	1	1
	1	1
	1	1
	1	1
	1	1
	1	1
	1	1
	1	1
	1	1
	1	1
	1	1
	1	1
	1	1
	1	1
	1	1
	1	1
	1	1
	1	1
	1	1
	1	1
	1	1
	1	1
	1	1
	1	1
	1	1
	1	1
	1	1
	1	1
	1	1
	1	1
	1	1
	1	1
	1	1
	1	1
	1	1
	1	1
	1	1
	1	1
	1	1
	1	1
	1	1
	1	1
	1	1
	1	1
	1	1
	1	1
	1	1
	1	1
	1	1
	1	1
	1	1
	1	1
	1	1
	1	1
	1	1
	1	1
	1	1
	1	1
	1	1
	1	1
	1	1
	1	1
	1	1
	1	1
	1	1
	1	1
	1	1
	1	1
	1	1
	1	1
	1	1
	1	1
	1	1
	1	1
	1	1
	1	1
	1	1
	1	1
	1	1
	1	1
	1	1
	1	1
	1	1
	1	1
	1	1
	1	1
	1	1
	1	1
	1	1
	1	1
	1	1
	1	1
	1	1
	1	1
	1	1
	1	1
	1	1
	1	1
	1	1
	1	1
	1	1
	1	1
	1	1
	1	1
	1	1
	1	1
	1	1
	1	1
	1	1
	1	1
	1	1
	1	1
	1	1
	1	1
	1	1
	1	1
	1	1
	1	1
	1	1
	1	1
	1	1
	1	1
	1	1
	1	1
	1	1
	1	1
	1	1
	1	1
	1	1
	1	1
	1	1
	1	1
	1	1
	1	1
	1	1
	1	1
	1	1
	1	1
	1	1
	1	1
	1	1
	1	1
	1	1
	1	1
	1	1
	1	1
	1	1
	1	1
	1	1
	1	1
	1	1
	1	1
	1	1
	1	1
	1	1
	1	1
	1	1
	1	1
	1	1
	1	1
	1	1
	1	1
	1	1
	1	1
	1	1
	1	1
	1	1
	1	1
	1	1
	1	1
	1	1
	1	1
	1	1
	1	1
	1	1
	1	1
	1	1
	1	1
	1	1
	1	1
	1	1
	1	1
	1	1
	1	1
	1	1
	1	1
	1	1
	1	1
	1	1
	1	1
	1	1
	1	1
	1	1
	1	1
	1	1
	1	1
	1	1
	1	1
	1	1
	1	1
	1	1
	1	1
	1	1
	1	1
	1	1
	1	1
	1	1
	1	1
	1	1
	1	1
	1	1
	1	1
	1	1
	1	1
	1	1
	1	1
	1	1
	1	1
	1	1
	1	1
	1	1
	1	1
	1	1
	1	1
	1	1
	1	1
	1	1
	1	1
	1	1
	1	1
	1	1
	1	1
	1	1
	1	1
	1	1
	1	1
	1	1
	1	1
	1	1
	1	1
	1	1
	1	1
	1	1
	1	1
	1	1
	1	1
	1	1
	1	1
	1	1
	1	1
	1	1
	1	1
	1	1
	1	1
	1	1
	1	1
	1	1
	1	1
	1	1
	1	1
	1	1
	1	1
	1	1
	1	1
	1	1
	1	1
	1	1
	1	1
	1	1
	1	1
	1	1
	1	1
	1	1
	1	1
	1	1
	1	1
	1	1
	1	1
	1	1
	1	1
	1	1
	1	1
	1	1
	1	1
	1	1
	1	1
	1	1
	1	1
	1	1
	1	1
	1	1
	1	1
	1	1
	1	1
	1	1
	1	1
	1	1
	1	1
	1	1
	1	1
	1	1
	1	1
	1	1
	1	1
	1	1
	1	1
	1	1
	1	1
	1	1
	1	1
	1	1
	1	1
	1	1
	1	1
	1	1
	1	1
	1	1
	1	1
	1	1
	1	1
	1	1
	1	1
	1	1
	1	1
	1	1
	1	1
	1	1
	1	1
	1	1
	1	1
	1	1
	1	1
	1	1
	1	1
	1	1
	1	1
	1	1
	1	1
	1	1
	1	1
	1	1
	1	1
	1	1
	1	1
	1	1
	1	1
	1	1
	1	1
	1	1
	1	1
	1	1
	1	1
	1	1
	1	1
	1	1
	1	1
	1	1
	1	1
	1	1
	1	1
	1	1
	1	1
	1	1
	1	1
	1	1
	1	1
	1	1
	1	1
	1	1
	1	1
	1	1
	1	1
	1	1
	1	1
	1	1
	1	1
	1	1
	1	1
	1	1
	1	1
	1	1
	1	1
	1	1
	1	1
	1	1
	1	1
	1	1
	1	1
	1	1
	1	1
	1	1
	1	1
	1	1
	1	1
	1	1
	1	1
	1	1
	1	1
	1	1
	1	1
	1	1
	1	1
	1	1
	1	1
	1	1
	1	1
	1	1
	1	1
	1	1
	1	1
	1	1
	1	1
	1	1
	1	1
	1	1
	1	1
	1	1
	1	1
	1	1
	1	1
	1	1
	1	1
	1	1
	1	1
	1	1
	1	1
	1	1
	1	1
	1	1
	1	1
	1	1
	1	1
	1	1
	1	1
	1	1
	1	1
	1	1
	1	1
	1	1
	1	1
	1	1
	1	1
	1	1
	1	1
	1	1
	1	1
	1	1
	1	1
	1	1
	1	1
	1	1
	1	1
	1	1
	1	1
	1	1
	1	1
	1	1
	1	1
	1	1
	1	1
	1	1
	1	1
	1	1
	1	1
	1	1
	1	1
	1	1
	1	1
	1	1
	1	1
	1	1
	1	1
	1	1
	1	1
	1	1
	1	1
	1	1
	1	1
	1	1
	1	1
	1	1
	1	1
	1	1
	1	1
	1	1
	1	1
	1	1
	1	1
	1	1
	1	1
	1	1
	1	1
	1	1
	1	1
	1	1
	1	1
	1	1
	1	1
	1	1
	1	1
	1	1
	1	1
	1	1
	1	1
	1	1
	1	1
	1	1
	1	1
	1	1
	1	1
	1	1
	1	1
	1	1
	1	1
	1	1
	1	1
	1	1
	1	1
	1	1
	1	1
	1	1
	1	1
	1	1
	1	1
	1	1
	1	1
	1	1
	1	1
	1	1
	1	1
	1	1
	1	1
	1	1
	1	1
	1	1
	1	2
	1	2
	1	2
	1	2
	1	2
	1	2
	1	2
	1	2
	1	2
	1	2
	1	2
	1	2
	1	2
	1	2
	1	2
	1	2
	1	2
	1	2
	1	2
	1	2
	1	2
	1	2
	1	2
	1	2
	1	2
	1	2
	1	2
	1	2
	1	2
	1	2
	1	2
	1	2
	1	2
	1	2
	1	2
	1	2
	1	2
	1	2
	1	2
	1	2
	1	2
	1	2
	1	2
	1	2
	1	2
	1	2
	1	2
	1	2
	1	2
	1	2
	1	2
	1	2
	1	2
	1	2
	1	2
	1	2
	1	2
	1	2
	1	2
	1	2
	1	2
	1	2
	1	2
	1	2
	1	2
	1	2
	1	2
	1	2
	1	2
	1	2
	1	2
	1	2
	1	2
	1	2
	1	2
	1	2
	1	2
	1	2
	1	2
	1	2
	1	2
	1	2
	1	2
	1	2
	1	2
	1	2
	1	2
	1	2
	1	2
	1	2
	1	2
	1	2
	1	2
	1	2
	1	2
	1	2
	1	2
	1	2
	1	2
	1	2
	1	2
	1	2
	1	2
	1	2
	1	2
	1	2
	1	2
	1	2
	1	2
	1	2
	1	2
	1	2
	1	2
	1	2
	1	2
	1	2
	1	2
	1	2
	1	2
	1	2
	1	2
	1	2
	1	2
	1	2
	1	2
	1	2
	1	2
	1	2
	1	2
	1	2
	1	2
	1	2
	1	2
	1	2
	1	2
	1	2
	1	2
	1	2
	1	2
	1	2
	1	2
	1	2
	1	2
	1	2
	1	2
	1	2
	1	2
	1	2
	1	2
	1	2
	1	2
	1	2
	1	2
	1	2
	1	2
	1	2
	1	2
	1	2
	1	2
	1	2
	1	2
	1	2
	1	2
	1	2
	1	2
	1	2
	1	2
	1	2
	1	2
	1	2
	1	2
	1	2
	1	2
[truncated: 15,664 more rows]
