# Supplementary material for: Mitotic microhomology-mediated break-induced replication promotes chromoanasynthesis
Source: Nat Commun. 2026 Mar 3;17:3375. doi: 10.1038/s41467-026-70086-y (PMC13065848; doi:10.1038/s41467-026-70086-y)
Supplement: Supplementary file 17 — Source Data [file 41467_2026_70086_MOESM17_ESM.zip › Ngo et al source data file/Fig.3.xlsx]

## Sheet: Fig.3b
	no insertion							simple insertion							complex insertion
		WT	LIG3 KO	LIG4 KO	LIG3,4 DKO	RAD52 KO			WT	LIG3 KO	LIG4 KO	LIG3,4 DKO	RAD52 KO			WT	LIG3 KO	LIG4 KO	LIG3,4 DKO	RAD52 KO
		47.204	46.2679	71.7409	78.0994	59.9446			45.3712	48.4663	25.668	18.2632	37.4119			7.42472	5.26585	2.59109	3.6374	2.6435
		43.7651	43.9847	60.181	68.1682	64.309			48.391	50.2682	32.5792	28.6787	33.9499			7.84393	5.74713	7.23982	3.15315	1.74102
		33.9179	42.826	70.098	68.5512	64.524			57.4332	51.3366	25	26.1484	33.4418			8.64886	5.83742	4.90196	5.30035	2.03417

## Sheet: Fig.3c
	simple	WT	L3	L4	L34	R52	complex	WT	L3	L4	L34	R52
		1361	119	510	911	594		168	975	1790	119	435
		104	92	287	101	3670		128	125	467	465	290
		4036	128	26	490	311		89	102	305	99	146
		6613	113	83	1975	725		133	96	546	49	115
		945	212	114	1987	6471		202	84	79	1294	88
		5199	1926	3360	254	252		219	71	765	203	226
		1358	859	167	323	360		139	72	361	672	577
		674	836	5076	102	3325		66	92	180	59	406
		595	17	181	3172	10044		229	187	135	96	475
		465	139	102	110	9233		66	300	275	69	134
		1335	1150	98	834	206		55	133	537	117	278
		670	159	133	2903	825		435	111	264	454	132
		1149	424	160	355	199		101	523	87	96	70
		602	447	5061	50	111		80	171	779	1294	147
		254	630	115	821	62		78	139	52	205	290
		1098	459	3382	1847	781		61	78	90	657	125
		2047	398	171	100	369		204	58	56	59	139
		755	910	5074	282	1394		69	183	52	89	139
		210	412	498	1127	327		66	135	69	63	900
		134	6822	275	373	726		105	206	108	114	405
		1543	68	111	812	2142		71	165	125	447	278
		5401	99	3357	1808	4060		85	73	60	92	114
		166	4366	851	429	351		209	113	197	1265	225
		6546	1905	3609	4851	3315		69	86	432	201	281
		2750	1622	381	2830	370		62	657	100	535	192
		2667	1021	166	684	1379		102	216	321	58	143
		481	332	170	8247	118		80	102	718	93	121
		235	338	5087	156	128		94	187	116	69	170
		273	394	164	825	86		82	106	713	526	400
		705	4114	739	1832	2854		103	216	1141	141	109
		218	222	1823	868	608		134	279	177	1306	97
		190	145	137	143	3683		98	142	1170	399	169
		741	4924	163	2195	599		76	511	393	393	130
		629	160	625	263	3713		62	227	712	1178	164
		3703	211	1394	9320	4611		77	157	87	1313	403
		1392	1915	338	718	541		103	189	704	142	116
		490	219	111	1946	4792		86	185	1148	540	104
		272	1933	3370	460	2195		113	268	176	118	179
		798	47	171	295	72		109	282	1150	458	127
		130	1689	5011	249	277		77	188	393	86	172
		420	4477	504	2802	4779		120	903	2873	1281	402
		1135	1027	290	687	2215		61	645	2123	191	108
		4336	1822	177	4831	60		71	438	1360	657	104
		217	1831	223	78	729		64	420	2280	58	166
		524	221	3409	3700	607		68	177	2076	93	134
		3129	1945	71	2953	1685		79	206	2894	69	1408
		1897	866	1104	231	589		90	332	234	64	3076
		746	842	531	593	3643		95	118	548	459	1232
		462	284	185	601	5076		160	248	48	96	654
		810	811	249	284	104		175	243	585	1313	486
		727	354	172	883	606		160	301	487	199	1759
		102	836	3599	154	1739		172	245	69	659	464
		478	4859	6317	319	177		149	282	943	58	545
		818	1188	121	101	655		447	285	2037	80	156
		1148	74	190	461	363		69	174	2062	71	638
		3472	3962	249	118	3313		105	180	75	111	208
		61	3193	70	140	1919		115	110	167	435	230
		3138	4160	738	1096	3368		58	164	342	88	78
		10566	264	3392	4493	4513		78	202	235	48	49
		8632	506	74	404	2191		76	123	543	1292	399
		548	5034	163	820	612		243	129	584	185	110
		414	3009	5022	416	1722		87	265	488	673	85
		1514	6615	430	1027	4989		245	359	75	93	204
		5281	226	273	1611	230		382	166	410	113	167
		311	337	2941	89	607		94	239	71	461	398
		1250	298	120	503	1742		77	220	198	94	121
		3118	355	104	818	164		57	208	68	1293	94
		632	822	3346	1858	302		98	331	53	206	165
		1063	238	258	662	211		115	121	228	669	128
		4599	3124	905	732	105		111	63	537	93	184
		590	1852	168	140	372		236	225	580	69	364
		482	728	5026	1133	1378		90	184	487	872	77
		6601	72	4199	631	3705		592	103	76	170	58
		1475	6129	280	599	1002		166	61	65	580	4180
		1075	2022	235	218	606		327	225	71	206	73
		4703	4405	3676	556	3649		187	135	315	331	238
		1717	525	497	576	3356		193	764	127	123	142
		2087	398	282	619	3089		273	97	1038	576	180
		638	158	319	317	579		273	187	229	666	439
		494	1135	478	103	5373		208	201	541	602	168
		586	409	186	102	278		177	138	594	611	400
		1012	4064	991	407	4697		326	106	477	481	112
		661	1277	310	205	219		160	100	75	151	89
		140	4005	256	566	171		577	458	229	220	168
		49	5308	418	225	489		111	134	543	3922	968
		182	1036	585	1939	5761		227	57	587	151	897
		2880	161	96	859	291		79	262	484	754	369
		4700	2350	746	3407	6299		70	311	73	390	261
		614	4469	6367	355	89		70	260	229	177	272
		338	584	119	74	104		112	441	547	63	656
		2139	618	112	71	233		96	187	594	358	52
		701	483	227	644	224		69	73	484	311	309
		2032	723	2924	109	591		321	559	76	565	231
		761	666	119	394	3680		166	402	340	78	76
		3553	1126	4286	3143	490		396	1556	516	269	318
		154	254	101	4474	5743		180	680	915	108	199
		886	421	163	133	2274		502	480	1091	69	516
		613	736	242	1230	2466		2072	282	4216	311	235
		217	227	626	286	8539		2075	1530	279	58	188
		332	483	469	2262	10158		540	406	135	881	146
		6052	1285	6789	2930	81		166	293	115	614	113
		3511	399	106	147	2778		390	184	75	536	2960
		1076	3355	316	136	263		163	238	630	198	633
		4689	1451	293	394	485		313	231	193	342	153
		5563	2354	1573	1866	224		253	104	579	91	141
		4525	881	2130	834	6138		324	86	100	381	116
		2094	6316	497	1833	201		724	3094	2410	604	2953
		5241	1256	286	842	219		79	416	4176	531	636
		226	154	6346	766	124		499	767	212	190	149
		1225	299	117	181	10165		398	583	4164	346	146
		272	96	235	192	88		122	210	270	88	354
		416	4743	168	70	2806		91	282	125	378	226
		192	6505	185	729	5696		324	320	107	609	86
		165	2084	200	179	193		308	575	341	538	204
		1349	215	93	1852	495		225	1341	521	192	137
		4947	141	3367	844	5739		208	974	933	348	109
		354	2363	361	1122	4694		246	174	1119	93	2963
		241	611	50	211	368		1193	163	493	368	636
		988	1071	185	460	5076		156	125	1865	591	150
		5458	4169	319	61	100		161	511	179	543	234
		1173	2437	567	141	209		185	425	57	190	57
		4561	507	203	1132	5793		358	762	227	327	273
		119	1793	90	122	4732		426	250	541	90	630
		8775	2703	147	403	2209		1205	102	572	375	875
		6630	5307	3394	424	593		397	784	479	599	238
		255	545	75	365	3692		822	227	494	541	67
		185	426	236	3148	240		248	154	1852	190	285
		608	748	104	103	699		100	88	183	332	630
		292	856	80	839	182		606	128	59	82	874
		3285	839	4421	1865	5527		106	139	1507	379	406
		764	318	3358	634	1034		184	344	2586	590	111
		3045	418	76	5428	8732		131	340	1014	525	2656
		179	4431	1939	2217	4802		182	128	1485	195	854
		544	945	3789	256	2188		179	696	590	337	162
		114	2101	166	7849	85		380	1594	195	87	105
		1424	1036	5056	925	2840		198	1321	603	370	213
		2038	5825	2904	232	210		76	1407	85	603	2850
		278	509	118	256	292		714	1627	4202	535	358
		272	3923	169	195	1803		561	714	261	197	187
		2444	824	5061	75	4023		76	242	134	332	330
		134	3261	3418	260	6473		132	287	107	93	178
		6357	290	76	369	155		167	1027	494	373	183
		1665	419	257	136	1793		300	73	1832	616	236
		163	749	103	5488	179		370	130	185	539	121
		203	781	631	4889	79		65	107	51	196	231
		5912	1382	124	99	1143		133	95	2112	347	65
		3235	1862	422	495	5783		261	112	1061	89	285
		172	734	186	89	280		59	1027	2037	386	641
		152	2324	259	591	591		579	1099	2040	610	882
		1851	508	143	608	3717		1777	91	4184	536	388
		313	600	2914	109	4492		722	149	275	191	145
		1145	952	110	4405	2134		365	189	135	348	204
		558	6598	504	318	1793		150	635	110	89	226
		1898	98	285	5179	173		1605	326	4231	376	190
		1387	169	3406	8766	89		1118	508	271	604	166
		450	503	79	182	2829		1810	167	131	537	602
		6661	4077	101	1310	210		651	314	117	189	174
		1030	285	7296	1299	5817		260	341	280	345	263
		155	760	1177	1527	5087		277	225	78	87	274
		2792	6300	96	1435	103		77	378	779	369	265
		3179	184	3044	1457	247		66	103	54	615	369
		151	349	200	2204	577		76	515	85	546	924
		1002	867	265	148	172		59	287	593	203	297
		1515	840	743	204	1781		115	379	197	344	1172
		289	5330	106	374	5007		104	51	590	84	1551
		144	1740	52	462	105		70	305	194	376	304
		167	339	80	2187	5678		211	680	117	5368	136
		275	792	5626	409	201		236	3126	6979	1048	559
		288	363	157	7264	777		150	1450	635	1783	175
		3297	816	5040	9182	68		293	5821	118	3725	248
		195	6419	736	61	5042		240	3291	172	1039	397
		1609	124	1909	825	107		808	219	223	5430	129
		3769	224	3984	3183	57		352	2744	429	593	1588
		1542	332	80	105	1135		506	6080	111	532	392
		168	467	3423	143	971		248	1710	842	190	921
		249	4288	77	1139	6602		155	133	6690	341	377
		588	855	115	483	138		271	93	200	80	281
		474	833	3364	125	755		160	230	42	374	269
		184	5012	1609	146	200		275	321	50	617	126
		219	346	66	192	236		112	190	1114	547	400
		186	98	89	773	1664		57	2241	180	184	317
		627	2747	253	6638	102		171	219	3122	336	177
		251	76	98	240	245		292	195	57	78	10406
		459	3945	690	877	972		327	116	568	385	1993
		5739	361	543	837	2003		100	153	182	613	1310
		68	845	118	1842	6977		465	125	585	540	1695
		4306	310	104	142	101		3037	5306	572	192	353
		977	88	3354	1134	1282		169	176	234	343	83
		298	201	248	427	323		236	124	158	87	122
		459	3145	158	136	5679		539	326	286	378	245
		510	393	5228	69	594		333	422	85	593	165
		1454	685	4592	656	3651		216	225	586	538	607
		284	3907	157	1769	4537		203	231	579	189	183
		116	2031	5050	415	282		256	126	178	340	273
		1071	3283	125	608	68		577	267	587	92	926
		4669	294	630	1962	261		367	433	1458	379	357
		3779	411	728	8436	4684		268	132	256	609	278
		401	913	996	168	366		268	349	299	548	278
		4264	5298	498	1981	5062		70	193	312	200	935
		949	1034	542	501	71		69	194	5811	343	361
		120	836	358	835	5073		72	73	56	87	283
		334	239	418	683	98		54	73	2824	373	280
		1064	3983	188	142	230		101	272	137	607	349
		69	105	2040	1130	571		271	461	411	526	89
		529	912	112	1064	4800		797	274	642	199	124
		3152	994	3348	2359	2225		173	515	74	345	246
		870	1649	257	2828	321		195	287	289	91	931
		746	2053	97	690	5716		346	374	179	381	371
		147	278	159	1956	180		1353	309	191	593	286
		870	596	5057	489	5470		293	662	483	528	282
		5749	488	4471	91	4612		512	3134	581	188	4242
		203	3388	272	226	548		332	176	197	323	2085
		1074	488	1449	870	1685		212	124	593	86	2121
		4691	242	267	3338	100		194	322	78	377	4221
		1325	5243	148	292	167		264	431	57	587	154
		675	1025	5059	1374	5500		585	214	708	256	602
		48	5320	232	142	595		367	243	177	116	176
		1436	1639	517	9930	3656		545	57	270	337	266
		565	3288	510	120	248		483	132	392	485	934
		1125	176	287	1143	703		193	52	586	228	366
		593	2339	241	601	74		77	77	187	613	271
		471	544	177	629	169		182	49	577	544	276
		1339	312	186	2678	307		277	91	273	189	142
		2115	4644	2038	95	5660		2025	411	85	343	399
		5290	3919	1101	1826	186		516	222	759	87	325
		328	1191	984	849	246		338	205	580	374	204
		1055	2351	114	374	243		219	131	190	616	2168
		707	526	3016	5223	967		214	146	577	530	2731
		352	1752	258	723	1184		262	547	2329	197	3190
		127	995	98	144	4959		594	166	173	340	2150
		145	1395	470	650	603		362	159	1356	87	389
		3252	168	630	482	3665		266	623	380	356	144
		1352	4675	113	246	807		417	168	158	605	207
		2131	4532	3366	373	6705		187	191	91	539	209
		81	159	214	626	179		696	137	72	197	923
		429	778	108	609	5474		446	187	111	340	358
		3551	4344	158	56	5081		199	71	196	91	277
		160	3033	5048	276	94		1664	70	1547	376	279
		515	68	170	211	593		248	289	986	619	271
		125	193	5068	301	3632		426	469	494	544	170
		157	963	3377	321	262		189	284	38	197	603
		1784	1947	75	107	7184		428	283	61	340	159
		441	246	203	1546	602		439	330	53	88	142
		485	4187	950	1522	3674		190	212	8138	384	401
		278	215	637	444	362		1677	277	575	138	322
		156	1923	2319	4767	207		526	276	113	52	195
		1380	2564	2185	1969	266		341	149	572	36	352
		4068	3875	6490	494	478		210	384	180	51	900
		142	203	205	931	199		216	105	583	215	6635
		257	845	3754	72	225		262	253	142	445	961
		426	462	837	213	4560		598	102	252	222	348
		492	4364	1850	574	544		366	205	655	195	88
		852	5051	90	512	4801		358	127	494	1428	121
		598	1034	77	86	2223		439	128	1855	445	249
		395	2393	200	1940	362		143	151	186	214	158
		883	4876	5501	494	3314		601	123	493	78	587
		289	658	946	574	4989		300	5283	1839	868	176
		128	438	6294	420	934		832	137	187	60	266
		2551	2344	1185	8430	188		165	1866	679	848	3518
		89	431	555	169	5510		338	1552	72	226	695
		197	405	5148	208	211		178	1860	87	80	257
		5910	750	215	256	6456		216	124	775	58	3504
		659	2343	6698	115	6270		498	482	119	888	681
		134	608	925	405	293		52	396	92	861	253
		6018	9233	943	1945	373		93	445	73	603	86
		108	8171	5120	497	1405		91	823	250	535	166
		5902	179	5606	141	176		334	434	341	192	483
		100	2634	4764	1150	1784		172	213	202	353	823
		230	590	254	706	262		205	183	269	373	390
		243	157	927	82	482		491	91	51	222	498
		4886	1410	579	251	529		69	1758	152	98	216
		1090	2472	686	2122	163		96	1653	207	761	119
		4077	1894	952	145	169		74	245	976	376	82
		789	2539	3698	187	6406		60	137	98	202	2547
		530	137	1714	437	211		658	591	424	393	163
		270	2316	748	113	5809		1993	95	337	438	86
		140	4039	939	822	689		538	942	655	446	3269
		584	4627	845	1845	115		217	4705	108	233	1504
		391	2686	5129	1431	978		375	2144	56	96	206
		247	846	73	632	4011		63	2118	256	279	5736
		163	5131	1537	58	335		272	621	237	225	1084
		608	212	6444	51	5762		292	499	704	910	630
		48	210	1352	449	149		221	2073	248	341	3516
		1419	1931	658	325	503		492	2023	311	86	684
		51	1035	945	2210	88		215	229	115	377	256
		67	6573	114	257	2817		336	250	316	344	272
		216	2271	935	844	125		250	2111	65	192	79
		413	503	1789	3378	259		377	859	439	528	410
		152	95	81	888	827		173	889	315	605	185
		4671	4738	251	167	420		457	122	147	87	220
		332	799	948	278	4787		108	142	160	66	136
		332	4461	793	370	2215		481	173	886	49	191
		493	74	950	147	249		345	97	587	48	188
		6938	3943	5219	1334	699		475	350	201	260	6358
		6243	5380	414	120	593		183	123	313	153	59
		387	140	428	406	3691		256	1982	537	577	3994
		68	2749	219	835	312		184	165	110	939	3985
		3153	264	1225	1794	702		132	66	159	264	1770
		465	446	600	845	1694		168	117	571	91	59
		193	4314	3132	1859	98		361	167	1213	262	5942
		456	6366	1370	744	54		178	2109	339	673	784
		835	1263	550	175	6541		121	150	49	452	74
		1546	82	1379	1844	6516		338	213	115	89	2339
		5447	1447	1382	836	94		178	335	135	265	354
		1528	865	127	610	177		224	205	88	679	874
		5383	851	1029	615	1586		499	384	823	451	6508
		4819	477	4766	1140	4365		94	689	576	550	2457
		113	4320	1136	222	3176		90	482	628	491	154
		68	408	254	188	174		143	60	3124	884	94
		6457	6803	1118	557	4571		163	430	302	129	6782
		3567	2850	116	266	598		260	4842	630	209	4098
		437	3130	462	7794	1704		137	1483	290	254	183
		261	218	501	239	6478		195	465	257	1012	120
		3029	1094	51	1982	158		105	110	66	1766	216
		552	413	2681	168	349		261	826	83	80	154
		919	740	107	319	3321		444	831	1118	273	5376
		1323	85	322	3198	372		256	370	129	680	240
		178	6108	922	107	1875		120	898	1217	457	238
		580	49	556	518	1488		113	174	731	158	3611
		5367	142	572	298	3222		2463	442	55	571	679
		6464	406	840	654	179		105	349	55	947	272
		315	928	1383	274	6401		410	903	1066	248	934
		4776	2335	2433	124	923		419	160	568	144	395
		116	862	58	769	5624		259	445	570	145	408
		208	4633	6457	627	141		1204	337	745	70	4358
		5747	2275	215	612	1089		301	2123	57	1011	224
		375	1825	952	52	744		110	7434	57	158	181
		422	2412	85	5100	60		419	8031	366	582	149
		187	3350	5565	161	306		413	2125	521	919	122
		1580	102	208	180	703		252	2347	271	264	171
		378	181	723	5118	565		1211	159	290	464	291
		2858	4945	210	52	274		279	111	73	194	167
		174	727	2191	2890	976		359	965	129	201	359
		315	472	174	825	5930		63	277	536	281	765
		845	3784	257	108	278		269	218	383	354	71
		2141	359	246	408	1485		273	305	61	100	2298
		1870	155	107	471	420		221	133	193	108	179
		4334	3718	916	73	1308		483	105	221	3275	119
		3274	889	4930	843	6033		141	124	148	154	674
		106	299	2936	3371	934		414	568	363	576	4526
		727	186	144	627	936		2135	951	527	924	2188
		273	5910	1537	291	9743		2071	225	279	260	966
		1078	178	154	322	174		155	321	639	314	192
		4726	245	1306	890	1791		4672	331	60	83	117
		219	78	5218	1947	263		233	1720	946	272	692
		1242	3879	161	444	242		171	156	235	983	257
		115	269	116	262	254		440	58	280	90	191
		1446	196	945	369	696		1027	117	96	241	169
		136	6670	429	146	186		1939	3972	158	658	328
		758	371	4283	1146	5470		160	162	485	454	894
		924	2326	868	137	360		215	79	215	278	6566
		2174	539	368	546	1386		399	118	230	461	3601
		170	626	5415	5074	350		143	3998	343	233	686
		6553	492	486	56	1376		261	285	208	376	268
		137	353	609	631	898		90	189	240	152	331
		392	840	1509	602	533		80	404	1618	573	1273
		5690	478	3669	761	1778		57	1073	99	944	6398
		291	6541	955	176	178		388	213	180	262	183
		3261	232	443	4548	331		87	319	55	464	218
		3112	3162	948	623	2082		992	335	433	196	137
		601	695	533	3900	306		165	1696	931	210	49
		463	719	217	93	90		2959	130	78	295	48
		206	2693	494	412	605		800	209	94	164	991
		5850	68	3119	6337	3671		275	68	3999	564	294
		5494	96	1040	862	303		1414	924	923	918	169
		199	4737	1986	3387	5710		149	358	799	243	361
		4850	203	931	1025	129		214	349	142	446	956
		797	1923	1313	648	1109		292	393	966	188	381
		2539	409	365	370	791		216	235	979	1423	420
		88	930	132	458	116		285	194	65	456	3519
		3277	2355	942	4069	5849		386	102	360	158	678
		92	896	4782	59	202		245	78	208	584	259
		2555	129	946	652	181		233	124	200	924	88
		86	1572	1471	2735	1819		265	247	96	248	168
		236	494	469	1946	449		225	709	601	156	493
		270	2641	202	497	471		338	1635	413	579	3498
		321	240	413	253	5480		483	1385	98	961	651
		595	436	6281	376	119		337	601	70	254	261
		14873	731	1114	1474	609		119	60	140	102	194
		18154	5237	2583	2071	3691		418	640	98	573	211
		182	1923	936	269	1757		669	670	1942	911	138
		6523	4054	778	316	6075		235	57	197	265	3523
		184	356	107	847	179		223	3351	196	156	683
		639	841	1347	3414	4811		256	466	243	584	251
		131	75	1232	268	306		234	368	154	937	1728
		733	1165	699	178	5632		332	100	557	267	61
		2119	58	172	263	857		5792	5907	7400	119	5973
		693	163	518	248	260		615	1488	119	464	192
		1038	860	216	1489	17		63	340	1152	97	209
		219	834	415	7853	16		1139	212	581	1301	135
		4742	633	1543	1555	247		326	130	322	155	2119
		815	565	211	942	967		291	1760	542	580	1799
		147	6559	71	5981	240		575	1628	1202	925	6495
		196	1827	1360	2532	695		510	906	151	261	3840
		319	858	5917	4823	498		776	158	257	151	812
		188	825	3697	197	5759		75	448	1369	594	2276
		418	5296	2922	1421	5631		162	333	249	943	346
		834	975	207	1019	1031		161	178	873	264	883
		393	391	945	620	86		1866	190	245	359	6514
		172	214	126	6342	2763		353	265	161	88	194
		311	209	6486	2624	87		65	196	560	107	183
		292	6005	940	4982	2805		223	246	979	3266	140
		91	621	1382	2215	91		1576	265	989	74	3200
		170	491	948	632	133		170	446	362	263	1516
		349	1078	2951	657	80		155	4911	1985	663	207
		133	4173	6445	150	2763		389	894	308	451	463
		304	456	3635	4421	79		311	167	203	71	112
		80	4310	1325	327	2790		239	455	552	1897	176
		104	1302	91	1342	969		107	339	98	2298	2146
		1445	381	1240	1530	6369		280	683	2183	158	1729
		3389	553	214	133	593		413	80	557	259	5047
		782	322	106	146	282		245	378	99	930	179
		247	420	955	56	1139		142	308	2158	565	233
		145	300	5462	1995	3383		103	171	126	152	118
		455	387	1796	3366	51		100	321	729	152	200
		131	474	6500	2225	499		91	75	415	569	673
		60	223	5356	938	87		538	465	210	918	110
		5087	1948	1383	789	2771		170	4428	3424	260	166
		210	301	212	2221	180		385	344	121	88	50
		1041	792	213	97	5509		169	73		259	49
		3947	4872	186	1491	145		317	634		672	347
		950	157	4678	1826	970		408	899		453	61
		6557	496	3022	1480	4616		604	165		157	75
		109	410	292	792	550		78	447		566	77
		6359	6251	1511	866	3614		132	322		941	58
		250	776	84	877	192		51	160		270	281
		352	171	960	69	188		989	209		92	268
		356	149	947	6292	5502		411	472		268	216
		498	218	6580	400	3466		134	97		664	186
		1903	1929	2053	2021	2197		184	274		431	438
		4962	496	256	240	588		235	160		148	286
		1158	232	323	114	3651		636	388		575	282
		109	230	208	257	4756		1151	180		929	181
		71	336	6556	183	2184		468	224		264	276
		261	184	105	242	328		737	322		283	298
		3451	56	1037	390	6265		503	331		81	158
		230	3764	932	177	6877		248	1692		414	275
		889	3632	332	17	934		224	354		208	6277
		3200	497	6528	219	290		260	335		369	117
		177	1544	2025	2030	5534		228	64		102	58
		295	180	1541	6246	9383		329	993		107	6135
		86	56	1379	1620	9276		237	218		3268	610
		491	2329	5323	2548	69		223	321		155	206
		159	427	5120	5555	11923		232	325		538	1085
		496	169	715	775	253		224	1681		915	6419
		1898	93	3666	2503	485		318	910		259	317
		785	1947	1116	22	93		8790	173		315	66
		3426	51	115	766	255		216	432		128	244
		99	98	1219	578	1517		346	330		284	189
		79	4673	2541	387	5011		287	221		1025	3858
		1009	1061	411	1163	89		4878	309		147	2068
		226	4165	213	2477	2830		218	325		568	446
		407	5087	129	614	76		109	1706		943	4876
		4910	3090	95	233	6554		213	161		261	1901
		2542	272	926	44	240		200	221		94	1967
		86	3268	952	6268	699		369	484		604	137
		927	2771	942	298	3782		4513	95		286	84
		4286	96	1367	201	151		165	555		65	102
		172	469	943	512	3070		171	216		129	60
		198	6571	351	249	1205		307	61		574	178
		1047	216	954	503	5076		269	50		929	158
		219	1942	949	417	103		247	1555		251	1727
		3277	74	351	6633	587		225	7756		1374	611
		112	3956	1834	137	3675		267	7376		233	337
		746	501	107	74	361		230	1547		921	3253
		1007	404	955	1537	3280		340	433		567	2912
		2530	2254	3873	101	246		122	468		91	962
		88	339	592	2563	971		926	162		267	211
		637	3351	4051	706	575		250	424		671	858
		7632	331	74	140	518		148	214		458	805
		229	618	617	812	5058		192	197		1112	114
		1219	494	1939	177	98		5801	1744		91	152
		2078	1284	3710	1484	4737		618	1639		56	528
		753	393	1111	135	2162		63	959		741	233
		208	284	5333	341	245		1160	1885		93	362
		5782	847	1041	2164	982		298	278		261	173
		17	393	223	259	1806		150	968		665	332
		1116	912	460	17	3067		4532	217		455	241
		1043	352	667	278	5108		153	325		720	1757
		81	573	110	777	1026		218	327		224	289
		318	921	215	4036	597		153	1707		320	616
		90	998	174	515	3669		185	552		230	430
		691	53	953	514	181		458	149		91	192
		137	448	24	425	2483		498	313		263	163
		193	9176	948	802	2568		211	64		676	3651
		624	1729	955	4140	2242		390	1753		465	253
		1532	206	276	1576	242		232	258		729	92
		5366	5931	688	4064	577		52	63		108	63
		773	266	534	422	70		48	968		720	847
		53	380	946	1822	3034		48	173		416	2000
		201	4553	59	348	1704		1288	209		936	2124
		144	748	946	256	970		5801	492		8303	847
		689	74	44	445	325		617	99		336	135
		251	3924	1824	169	714		58	207		1983	233
		6148	231	87	968	434		1166	262		163	1004
		73	191	5545	107	4989		289	312		453	336
		255	710	1351	1374	181		419	1625		4849	291
		978	667	4933	1020	2384		358	276		57	230
		527	364	484	3115	121		219	164		251	260
		3126	832	942	5029	3961		509	404		81	137
		1494	4373	3754	76	190		65	187		1426	537
		5420	3023	108	17	5487		96	5304		492	290
		462	316	209	663	115		202	1040		318	153
		133	1760	1130	1813	261		293	1898		600	185
		200	129	869	500	2280		752	56		247	2436
		118	496	207	59	2245		252	563		722	1047
		1570	397	940	4216	66		1807	444		401	4170
		3956	747	332	626	2787		514	4850		195	1960
		143	4900	1125	1058	119		1121	1474		87	99
		3321	160	7053	5933	1290		214	157		254	115
		54	752	1324	591	909		1245	201		1182	121
		4365	313	6265	223	6028		5833	481		578	49
		117	87	189	78	2743		631	99		129	48
		1419	1172	4935	2630	9095		64	325		844	856
		578	498	1003	129	6106		1175	454		843	622
		262	2651	3477	4245	3966		314	172		818	437
		237	945	3049	757	462		217	907		382	191
		1269	275	6308	539	4050		518	1683		348	347
		3216	4916	47	539	5216		362	302		511	477
		1218	166	202	546	608		187	310		459	6712
		162	3642	347	5178	2816		451	213		4845	1165
		5598	3161	825	550	457		1526	495		59	1257
		5652	621	1123	916	4548		371	232		194	111
		216	495	873	2443	2553		111	637		292	1187
		378	210	1086	495	5678		170	452		196	503
		1779	159	742	4900	1783		299	899		63	184
		120	850	941	3877	3492		249	168		579	434
		351	830	4663	790	5782		227	440		165	4420
		5652	431	1031	51	5653		258	343		259	115
		100	179	214	1127	644		220	120		729	75
		466	1421	1320	270	4018		339	367		401	4380
		839	2519	297	584	861		2988	460		239	284
		191	2754	2929	68	55		462	1153		1961	1134
		223	100	5226	929	6592		1455	559		179	48
		146	134	80	345	6558		964	445		191	340
		355	124	5373	6248	71		659	4833		279	1725
		1230	2330	94	2796	3672		3684	1470		178	3207
		94	532	235	172	5008		7156	892		294	1670
		230	956	306	513	1230		2400	170		95	85
		87	5159	540	4109	2494		196	448		345	4437
		2696	443	5354	284	4760		245	341		265	110
		3227	1067	83	165	948		140	909		749	399
		3500	2187	1757	5045	6302		240	169		415	286
		142	527	401	212	5223		733	448		435	5864
		6516	2343	939	711	930		232	345		384	78
		239	429	3311	594	1383		258	890		514	4286
		121	9604	1106	5036	2525		325	166		78	289
		126	9176	388	741	1067		414	448		275	1183
		1336	2584	255	293	6398		251	337		601	496
		670	470	403	107	836		130	768		64	190
		3411	474	884	922	5266		291	201		3197	444
		635	3771	949	2537	952		55	137		106	3832
		3529	236	1458	890	1032		80	480		277	271
		1249	210	109	4859	94		444	223		746	420
		3674	54	62	624	5969		5022	307		420	4302
		429	198	945	1347	1831		225	304		737	104
		1343	253	948	2481	191		579	1693		5957	151
		4971	4241	214	1133	914		423	39		210	251
		6789	299	1542	354	5618		1644	50		227	965
		1357	2191	3606	4159	5791		374	46		828
		2226	4460	1376	1530	2613		495	997		159
		798	2081	941	2519	6247		300	111		88
		1018	981	950	8375	3697		382	1476		226
		5554	813	932	89	6478		188	217		210
		994	213	105	633	6345		126	222		210
		576	6012	2916	1074	5248		249	4425		77
		456	303	947	201	289		5536	350		266
		1495	583	5017	886	3970		165	69		472
		146	187	6367	4191	356		289	625		228
		922	68	289	2148	181		173	217		291
		1814	1042	6436	291	5440		519	318		258
		117	9863	1018	4803	6475		191	311		721
		3268	248	203	1866	3399		2131	1707		413
		1388	348	5570	67	282		676	669		264
		1534	3972	424	1540	4985		139	419		746
		5406	1033	48	171	5618		1169	207		423
		303	437	5225	1016	1909		1185	247		75
		471	1810	80	239	6883		1344	310		308
		1009	172	704	5203	6454		1158	74		600
		3979	343	949	6480	6419		1661	215		269
		1072	2280	1315	300	72		4291	118		2098
		4604	420	628	401	4742		214	210		255
		132	2780	183	1529	2619		159	158		253
		344	2193	1131	112	259		5820	322		755
		6423	795	265	1362	5702		622	4691		412
		883	6198	999	206	1496		1158	154		304
		567	3257	885	5419	6484		315	1520		281
		154	726	949	196	2607		139	676		996
		1094	349	935	645	3725		712	148		5668
		710	837	256	180	5548		267	4904		582
		1857	766	375	1266	5835		103	180		5287
		933	229	84	816	5531		202	2409		187
		127	2466	928	10786	3558		778	780		75
		4766	870	943	195	1269		153	785		58
		151	348	62	4927	4020		557	5930		259
		902	834	1370	1967	687		148	1798		760
		3984	3987	804	191	6313		725	3445		407
		171	1230	1954	1422	3320		442	246		1640
		1337	141	950	593	777		1090	216		1955
		680	129	135	4881	3316		85	75		173
		1547	230	213	58	5345		427	129		450
		5403	284	6426	86	2743		68	290		488
		466	247	951	5912	5726		247	4754		1968
		224	365	202	3204	5453		5228	194		210
		334	727	871	413	191		646	1597		89
		133	1863	926	64	4389		229	2865		248
		5167	281	213	87	981		938	56		588
		2456	6499	249	163	6372		644	4851		451
		6480	816	147	2529	6062		313	163		987
		244	2569	7536	76	3257		135	217		263
		801	212	553	206	5701		147	121		749
		135	5999	119	526	185		202	224		419
		144	2336	5896	591	3305		205	682		398
		599	425	1480	2516	1830		671	2040		141
		673	3198	413	631	218		223	1982		84
		182	560	5046	167	275		85	5582		108
		998	864	1770	883	492		412	288		1712
		5098	848	212	107	5638		76	631		271
		1037	4922	6505	31	6438		247	654		983
		200	160	1326	1542	1038		386	422		469
		6551	5559	460	478	6028		321	206		1751
		899	1024	950	4874	4081		289	341		201
		627	96	745	954	4088		282	378		293
		354	4749	943	2540	6410		223	80		193
		229	4181	1142	442	168		159	266		249
		1244	362	185	51	2332		235	384		737
		1042	2294	1365	5258	59		210	249		414
		1676	521	276	1525	358		7377	1251		204
		66	475	383	2818	5585		781	3615		87
		1714	6576	4939	2483	5125		113	3175		263
		1117	3903	6485	133	5321		73	219		192
		269	2033	915	4884	4425		268	142		74
		223	6237	5554	4902	948		195	1544		61
		155	1228	853	531	5602		668	750		724
		680	178	1317	132	371		167	121		66
		1088	226	933	81	144		339	233		702
		1092	782	953	4061	5767		129	336		224
		701	4841	932	534	5666		897	298		638
		4164	214	465	930	3627		1689	115		328
		3602	1952	709	458	5918		140	3380		213
		195	413	47	158	6313		2156	137		81
		3382	3974	111	86	5010		96	55		244
		749	186	2911	484	5784		226	152		233
		348	71	945	317	5119		4196	137		836
		232	357	937	1492	5011		216	1076		137
		1260	850	159	531	5817		126	332		194
		64	74	1215	157	4573		468	273		217
		340	3948	933	12237	3581		80	268		177
		6766	420	486	60	6654		689	98		87
		65	747	942	7850	998		99	346		952
		74	2344	193	1163	2430		77	116		158
		780	422	1114	358	1598		2452	189		227
		72	223	950	214	5752		79	153		827
		250	1930	1935	374	6311		368	379		142
		144	309	1362	85	6379		335	154		76
		4771	263	482	8885	4554		295	109		56
		162	348	1908	1323	925		330	475		542
		46	818	1538	46	999		264	146		51
		574	174	409	623	3562		174	100		334
		462	77	1087	2002	1129		2009	432		445
		53	233	956	57	555		1723	58		71
		5082	325	1515	10203	5170		210	4789		52
		180	272	554	485	4162		553	149		62
		1589	557	233	931	5570		292	263		67
		154	505	958	212	1886		2055	556		332
		265	324	934	47	495		2098	252		618
		273	474	130	738	865		3628	407		453
		455	593	944	813	2134		4749	149		4847
		1539	2600	464	86	350		303	110		62
		3959	2032	560	78	446		1396	500		708
		53	498	1119	77	6092		157	211		65
		1078	2630	213	348	5649		224	234		715
		164	835	3326	187	1046		110	2042		204
		3371	813	216	1154	3953		1057	605		87
		398	157	1053	2854	328		108	470		258
		130	543	862	724	3279		1780	208		259
		468	296	218	390	2938		102	413		742
		836	560	937	795	4037		151	674		414
		6085	195	3515	205	2859		68	1358		265
		3792	5926	1019	605	2415		2024	50		745
		230	3538	4970	2044	937		1735	290		397
		354	525	5431	112	843		198	211		244
		4505	92	213	198	53		566	150		749
		2815	159	4369	8405	5497		2087	245		416
		2051	5096	486	5522	4207		1130	997		93
		340	3068	214	636	3027		1120	343		255
		69	547	124	124	3316		2125	71		212
		3846	1439	1877	1197	2132		207	1183		235
		53	1057	932	2785	4592		172	3084		749
		1076	140	1891	233	1784		143	3510		417
		1015	1176	2061	6252	941		172	366		48
		3086	2798	110	1515	3127		149	964		102
		156	363	110	244	6589		520	107		588
		5597	183	221	211	54		196	258		562
		1017	4349	207	598	1493		213	356		510
		5066	3032	938	1837	4580		2476	242		915
		5369	89	942	266	5198		78	927		175
		924	499	216	894	294		364	4337		90
		340	1034	87	212	1016		336	2600		257
		2901	3619	111	4125	6191		865	58		449
		569	468	954	394	5916		290	4852		4817
		1887	209	227	98	6152		144	158		60
		1096	2817	801	1387	56		103	216		258
		4703	93	1551	305	4438		225	421		659
		3672	96	943	99	686		203	666		461
		429	4770	231	185	1543		177	319		212
		1841	2332	3013	1520	178		2890	249		80
		2957	525	948	2497	6538		54	221		252
		5538	3905	131	2502	4102		1702	90		614
		573	2057	6540	126	5204		182	202		331
		4806	780	116	5113	4577		161	2254		286
		4592	836	659	157	5330		112	400		230
		78	47	936	56	262		92	965		852
		767	48	939	187	5617		85	113		137
		1717	831	211	2796	3964		315	589		199
		109	1040	1094	215	3620		1769	120		78
		3488	289	1538	433	687		95	3483		250
		1306	256	2935	8140	937		153	405		56
		1151	1338	792	6248	6438		60	975		57
		282	299	3699	223	5668		242	117		724
		5684	1281	120	110	6162		356	352		224
		59	389	1523	1527	5167		135	207		813
		1326	390	1366	171	9546		83	224		137
		680	927	944	120	318		1252	451		232
		271	967	580	718	6240		1036	238		836
		466	826	118	194	3319		98	436		143
		2116	182	246	60	1552		64	1343		205
		2472	4842	5339	136	128		1781	261		86
		5302	3057	1534	212	1996		87	262		186
		3607	2588	72	5009	5023		156	603		967
		2442	1349	1327	6382	1528		61	1204		166
		1384	5454	353	363	4029		172	237		119
		398	2773	743	5689	72		141	377		76
		236	7057	155	202	3310		242	986		44
		3350	438	412	1580	7407		163	106		556
		784	220	218	1523	6567		81	1170		231
		92	4462	205	559	937		681	143		835
		176	855	1382	713	959		84	259		136
		161	8483	950	187	1528		84	328		1402
		5523	4491	948	2889	5875		2009	279		158
		5000	1681	159	1554	5318		1719	112		219
		1223	1143	950	47	3268		193	540		941
		765	6048	1886	6564	94		563	416		166
		179	3525	950	116	497		64	141		123
		1193	3229	83	541	6459		150	356		260
		64	4833	955	4820	2503		97	366		749
		5657	3982	625	1554	676		1776	336		419
		215	1389	211	103	4612		1984	90		302
		1030	4387	1328	68	64		1720	134		913
		1068	526	3669	1485	1585		188	281		355
		120	3836	7343	103	6158		546	58		485
		1434	5317	687	5130	3274		133	4946		1942
		4275	3421	215	5357	6614		2162	165		671
		968	7862	308	1202	6515		89	192		318
		3644	78	212	951	1078		248	383		133
		375	6712	500	5163	754		6693	967		104
		1324	3134	683	140	5671		131	1109		245
		2119	5189	744	72	1694		701	362		685
		3941	2763	56	705	8755		308	460		394
		174	950	441	637	847		197	57		228
		3757	5585	5277	113	3632		299	4934		808
		1570	4137	60	340	2113		177	158		140
		172	3133	430	2643	5698		1799	549		83
		273	4799	1307	2215	3967		2010	4535		4403
		537	905	1253	429	89		1727	1036		5908
		469	670	158	461	2806		207	58		188
		164	11808	4092	210	4743		538	4927		853
		545	4483	70	390	5413		7276	155		92
		1230	3629	2518	201	4063		779	156		210
		4460	1813	274	431	4008		91	108		86
		2022	6519	1785	1533	4061		70	465		252
		759	4434	115	4994	9194		2650	58		262
		296	685	394	2423	2121		518	4913		755
		3287	636	283	84	1695		101	159		396
		589	4585	72	327	4626		839	808		180
		634	6383	313	1379	6404		225	696		141
		441	4033	1220	17	6561		467	458		1207
		129	4292	739	202	283		206	386		136
		194	4072	52	332	6130		201	974		3190
		1165	189	703	504	6494		1718	103		396
		1053	834	485	2551	5904		172	1553		214
		5220	4503	541	1007	1661		267	157		115
		139	5809	2245	1890	4800		366	145		132
		253	4017	2084	126	1734		1514	141		215
		530	1749	447	4818	6020		177	6421		439
		3155	4125	7409	170	5292		258	187		249
		1008	6340	108	287	4439		384	217		396
		5090	3170	320	168	883		526	155		212
		2274	1699	2674	760	2211		252	265		335
		1000	8784	456	71	948		348	147		248
		3522	2702	921	2804	3354		167	277		47
		148	643	135	136	442		1782	338		483
		3376	220	279	876	5918		99	155		169
		1471	6627	3635	249	2912		152	106		1167
		1006	998	3602	4125	4048		65	476		296
		5092	5155	3448	138	437		1979	830		144
		292	4160	1466	404	928		1729	211		2041
		5785	4043	1464	103	948		208	1023		3234
		3765	5961	3597	63	5000		558	3608		2222
		1554	5467	609	2193	405		1993	1773		2009
		253	6449	203	5611	3965		1727	727		1247
		4455	5656	7462	1515	860		193	277		114
		153	6687	3662	208	5619		536	190		350
		882	6598	6014	195	4036		1332	219		513
		844	3152	4320	1526	6576		1151	138		189
		1222	1031	1345	2006	2910		527	417		68
		1082	4177	354	511	5796		3073	349		823
		4675	260	3665	553	6553		1311	331		703
		358	5234	2463	205	6346		199	72		978
		444	606	610	426	2113		1725	1019		160
		130	3756	3570	88	453		415	58		267
		1643	6754	415	2679	120		211	4905		1123
		3478	5834	580	127	6902		91	187		276
		506	2171	342	529	6365		134	115		61
		958	6605	4273	1543	1545		130	119		2762
		890	5674	3634	3426	2695		2088	247		1125
		234	6358	116	552	5626		132	173		276
		1257	801	188	736	4568		184	1165		159
		258	5327	594	625	4063		60	557		294
		395	158	94	3534	1720		2329	1207		95
		3481	4762	3714	6941	6071		180	5123		696
		1498	6325	1834	1400	849		223	176		236
		1543	4210	7299	1511	5616		150	3572		657
		3891	164	202	445	3991		108	470		969
		218	1260	512	84	4658		91	328		268
		192	6505	3190	1659	5880		74	496		156
		580	5866	629	424	6520		297	247		48
		478	3253	68	322	3958		1533	218		168
		91	3267	889	156	211		212	191		208
		2180	1615	3583	1187	5286		1181	137		861
		3237	3049	369	432	925		121	460		104
		106	848	592	263	4500		549	57		2894
		738	3239	901	98	219		609	4890		87
		637	745	244	1512	1538		478	157		241
		568	4514	449	152	931		173	2732		574
		1909	3200	3604	2543	76		215	1144		925
		118	1680	3527	194	4005		90	1166		94
		1444	3130	1537	1519	360		136	73		380
		140	5541	4598	252	1430		133	226		4769
		611	170	601	179	2509		1082	7925		814
		3487	4399	2321	793	4068		244	58		716
		154	3015	537	453	3112		1765	4903		974
		225	2108	502	159	2129		5545	152		1244
		1247	6906	179	144	5762		454	189		116
		4123	7777	3734	110	259		218	149		371
		235	1752	128	1725	3593		352	378		69
		225	6727	179	581	287		170	243		73
		6743	1815	3159	274	3607		2114	99		46
		5010	3975	190	64	1258		136	180		182
		1144	397	198	2146	4957		194	673		101
		353	4450	195	1549	1130		69	4160		213
		2875	6210	150	267	200		147	2461		241
		131	3081	1978	93	5931		222	2360		7335
		4788	4135	150	7788	837		244	543		886
		341	4538	3772	79	1997		155	93		1264
		128	538	197	5688	3172		1988	339		78
		439	5321	187	928	466		1712	289		384
		491	553	254	101	6553		194	118		96
		425	1038	918	2371	5596		547	225		2032
		182	3164	81	388	6576		761	201		83
		138	5792	162	176	56		4256	364		328
		445	115	105	807	3416		114	306		211
		393	1310	376	160	3687		200	225		1107
		258	499	1112	145	3981		2035	1725		97
		990	8247	1479	2474	5131		1709	637		2882
		199	5983	82	601	2581		195	808		86
		867	3913	3616	1824	882		541	2245		805
		2575	6627	595	668	1060		1792	134		717
		1337	1463	60	201	555		99	118		972
		678	4847	246	434	66		152	94		108
		2721	645	1372	354	6614		63	4334		6275
		3033	1346	68	6176	5728		389	223		221
		553	3601	2627	124	676		308	168		506
		1907	1316	77	187	2470		294	186		946
		244	5255	3528	1059	1494		295	140		341
		222	1634	506	150	3566		152	181		270
		6083	1320	480	17	1540		287	91		58
		2867	5532	85	292	387		158	123		2760
		5596	6198	1593	9726	2448		73	128		814
		5215	6264	200	1421	5109		329	263		703
		1862	6532	194	6746	5631		1194	228		980
		6058	1298	200	63	6022		89	121		1233
		681	193	197	267	4167		260	840		115
		1165	292	284	563	321		49	117		368
		280	5596	259	1482	2883		1208	155		431
		76	1018	139	108	853		66	182		156
		987	226	726	63	955		88	241		48
		1520	5541	75	561	2526		65	376		219
		232	1440	3693	17	2223		150	306		372
		51	605	79	4872	1864		95	182		438
		3249	671	3621	5203	6677		1792	75		123
		106	3245	4732	957	171		231	170		420
		6533	2121	2776	4184	2845		462	276		349
		3690	173	1213	370	4043		219	119		815
		2018	6537	1253	61	2409		194	196		707
		768	505	154	282	369		978	576		995
		2071	382	244	179	2888		103	273		185
		731	160	2608	444	1525		288	144		9076
		349	584	1480	1095	6399		207	133		318
		568	568	69	2561	1739		172	415		260
		121	6211	452	1145	8530		704	2172		211
		580	1613	8588	374	4199		2320	103		159
		5667	5209	1103	170	4513		2128	59		68
		90	1336	3750	143	5591		642	54		75
		744	814	526	2681	6900		162	75		46
		981	1659	689	444	5980		5577	3517		88
		1461	6605	535	2521	5363		75	91		3374
		1552	300	1500	4760	419		876	138		1470
		4669	4975	1442	944	2557		1459	186		323
		91	4260	4341	340	4726		918	107		143
		1076	1292	165	1375	3351		588	74		115
		509	3226	7355	4303	80		765	170		1216
		333	6156	84	4194	2960		117	247		231
		408	6468	3740	152	6087		359	224		102
		713	6567	529	264	5004		2539	268		153
		2043	6272	2636	190	6528		601	362		104
		3297	1717	1122	819	1503		171	318		918
		111	4353	1472	936	5930		2123	202		166
		532	168	674	962	73		6301	159		107
		3156	5913	3203	34	2885		979	1682		116
		112	3187	3546	130	1670		82	261		1224
		92	1323	5893	4878	1550		2105	562		224
		5292	6333	6409	200	210		252	783		99
		2710	219	2044	85	1830		247	304		157
		67	1720	890	173	4576		243	192		104
		687	793	439	2488	731		2304	105		919
		4983	2149	966	3902	5660		181	503		276
		5027	111	370	2025	3364		362	118		122
		139	5931	72	1521	5098		1765	122		597
		184	54	269	395	3272		803	215		98
		296	5077	698	2698	4619		215	204		983
		134	436	1469	199	949		221	62		568
		566	1437	725	948	1709		97	161		176
		256	1445	3758	90	5784		124	264		310
		4726	402	4355	1350	3356		131	556		950
		190	2168	541	798	2908		539	329		597
		107	4468	189	747	5853		627	371		101
		196	4382	3306	2532	6477		111	159		981
		239	582	290	281	5117		103	338		566
		313	3908	841	545	3282		1169	178		178
		1098	6079	344	102	6376		201	173		309
		4698	1050	362	5155	185		484	66		967
		655	218	724	129	4383		225	391		202
		74	6019	233	82	6635		6647	211		572
		1044	6997	3758	5237	6008		93	146		97
		217	4861	3697	2397	5676		61	135		989
		1997	263	3428	151	2107		5243	186		219
		70	4684	685	878	5450		168	160		230
		127	5769	4904	214	2905		162	236		516
		172	2781	4070	623	844		240	155		601
		466	134	2241	358	4552		236	563		105
		4321	6609	529	170	249		248	274		992
		351	4827	720	6424	5036		194	787		576
		415	294	531	5149	264		59	287		176
		608	2274	6504	142	6451		1628	210		310
		284	1273	5376	538	179		8117	103		977
		1078	3253	528	71	2818		198	474		288
		702	4403	627	165	4081		2255	192		758
		3531	4595	121	1994	2624		2040	136		155
		154	2365	46	1149	314		549	399		104
		530	1421	775	519	65		224	286		288
		214	4094	254	2509	1709		3520	1931		1559
		5462	1183	582	1393	4804		293	168		91
		577	3154	146	168	4723		257	202		432
		2008	1025	5896	93	5487		5847	81		70
		753	4109	835	2530	1717		196	460		253
		293	77	895	192	386		532	604		271
		133	705	293	2184	128		3155	1957		741
		280	1253	593	79	4068		1780	69		164
		686	2795		1517	672		1604	233		83
		542	6611		1957	634		76	103		292
		1107	6022		111	3161		57	295		174
		4735	6101		608	6673		168	317		152
		3271	1688		2126	3353		541	293		129
		1124	2771		1786	5591		75	305		557
		265	7123		226	6423		469	167		1358
		597	4134		371	2521		1281	185		1123
		483	3286		260	1275		107	454		1136
		1030	4191		4886	6126		4222	596		1671
		4609	5770		743	367		294	1938		278
		2519	5026		436	941		211	70		750
		85	2849		512	1867		1050	5386		159
		1328	3947		2261	5472		1085	148		290
		2116	5243		52	4057		1436	62		350
		165	3250		499	3325		118	184		880
		472	1683		350	3080		1882	177		873
		9071	1807		105	1762		964	164		865
		7736	2092		390	3125		693	65		521
		5504	2714		883	2805		479	182		377
		715	3135		4865	5652		1252	149		177
		3888	4650		483	217		1200	166		1488
		1018	2055		799	835		1306	178		812
		2278	3088		120	5823		110	8882		133
		2595	5436		1611	3273		4225	464		345
		460	866		252	109		1742	604		687
		824	629		632	6233		342	1944		1856
		777	1129		145	1494		339	70		518
		1023	4951		7397	65		680	263		247
		986	71		1425	149		256	62		50
		5009	6130		130	203		3463	162		1163
		305	4649		4052	4621		819	202		822
		461	6335		490	5600		469	1975		132
		3290	140		784	1847		835	104		347
		728	4445		218	6339		312	153		165
		236	5801		415	829		208	218		3492
		1048	5900		2222	848		1047	143		105
		119	465		3467	5835		4388	129		378
		1356	284		230	4566		2413	106		163
		108	1887		6589	2354		166	3947		5360
		2681	920		136	4099		263	462		672
		264	2435		1551	4553		173	606		113
		1077	6941		110	5661		148	1954		624
		525	2768		325	216		341	70		792
		3182	3179		1366	213		526	598		134
		469	7816		4745	877		141	350		339
		849	4039		620	1840		1315	238		784
		69	6077		1808	9267		107	143		281
		138	203		106	4979		4256	146		3384
		749	5081		350	573		4074	163		820
		1924	6309		1525	6372		503	185		137
		1344	149		71	3461		2429	8848		342
		673	2976		789	653		207	60		1221
		490	607		4802	6378		1935	111		45
		1868	3416		250	4011		54	166		74
		879	692		5877	6349		684	136		292
		302	163		107	219		94	5450		592
		486	826		1184	4844		67	147		1343
		192	1834		159	296		1315	178		1455
		263	203		328	6247		106	191		1541
		148	4687		489	946		4212	407		1740
		6581	4476		764	1763		945	286		2038
		109	5329		281	551		157	286		105
		1536	5357		573	2566		129	100		126
		5326	1942		1872	484		414	63		743
		2559	1305		2499	342		2037	108		68
		82	4456		1494	6694		685	170		290
		4279	5309		317	6682		269	99		698
		971	113		324	6337		3828	119		115
		3612	1222		990	6030		1940	426		614
		460	5532		2021	6636		132	445
		84	421		212	6783		109	59
		182	6576		671	950		116	221
		3530	2754		285	1548		914	183
		407	5878		1807	3278		6046	107
		1527	821		310	3113		372	369
		5421	179		54	3270		305	847
		449	293		2009	3876		213	364
		209	2145		136	5469		1049	226
		624	11795		4028	6195		937	191
		7528	6549		2564	2537		141	61
		2047	5397		529	6688		119	108
		750	4856		378	6349		743	171
		4297	5381		954	305		252	1628
		967	5271		120	5089		402	1849
		792	267		1190	1497		179	1167
		121	5066		116	6154		58	325
		1538	5713		50	4462		155	852
		5434	2833		62	190		122	2717
		152	2083		19	2746		760	1569
		338	1909		4851	175		579	1808
		623	4373		2019	869		203	1156
		61	3249		243	6770		90	296
		194	2157		6157	5538		609	418
		124	6080		2025	44		185	6255
		560	4004		288	4415		1428	88
		1891	6534		1804	3990		311	4801
		2018	1810		5493	1982		1662	347
		82	173		631	2115		534	1629
		4921	2737		652	3342		88	1834
		1144	135		2834	4285		184	1156
		2261	3959		617	514		59	1007
		4909	4133		354	2092		1614	178
		5226	425		53	4757		584	2351
		321	5998		459	8661		754	4349
		72	6219		606	5979		118	1710
		107	4837		2425	220		908	6458
		4518	5589		229	2744		155	207
		1002	673		125	3288		128	269
		590	406		714	4087		235	258
		494	6119		64	2626		1128	120
		674	210		1556	5431		1665	430
		1038	1339		4910	1246		212	434
		7099	3264		1007	291		314	307
		5160	1412		14	8691		178	463
		2139	4504		1002	96		341	368
		706	6648		330	5927		311	474
		4010	268		202	2733		273	85
		1843	5617		736	5055		82	638
		404	3261		7425	6571		1989	994
		109	1522		353	672		427	111
		6488	5516		5137	940		80	594
		108	4850		4835	3373		1977	91
		81	1697		5778	6274		425	143
		445	756		371	1844		415	166
		3414	1938		4858	1021		6255	223
		93	2164		117	2305		1957	211
		4889	3889		2382	157		910	262
		332	4517		237	1384		1286	998
		6674	1712		2543	6426		141	115
		96	614		107	4044		1154	595
		720	5374		592	4562		72	3919
		82	1353		651	711		1435	2734
		2035	3238		634	151		106	1006
		752	1853		554	3143		1552	68
		1002	178		4932	219		3606	407
		5043	4897		203	4398		365	980
		3505	3185		383	745		7361	2152
		153	552		17	6002		95	1339
		151	3582		567	379		5964	1072
		4694	352		1538	5525		191	801
		583	2899		212	74		564	173
		461	4029		108	493		619	5246
		279	7030		78	3956		1089	224
		446	1624		521	1780		117	259
		745	320		2704	141		1241	192
		4066	191		2198	3643		1323	9106
		3540	162		2224	153		6824	8115
		153	2599		2216	6059		568	505
		2040	4801		1363	6051		360	516
		91	6476		241	6200		5572	385
		999	177		755	3718		1318	227
		1529	1714		196	3350		107	518
		1024	1669		2259	4958		4260	387
		5119	1701		2219	5474		1761	178
		4226	1049		6311	3978		85	2901
		974	5043		410	2110		157	616
		3537	6636		134	1108		1772	308
		1308	5281		168	933		306	1581
		308	3077		200	1050		331	1808
		467	4779		342	1548		271	1112
		117	214		113	2433		191	373
		376	5450		4893	3979		153	294
		4969	11236		845	497		160	902
		1153	5688		9265	179		2514	979
		227	4504		1687	605		504	61
		1229	6937		913	952		189	211
		4309	1818		2805	541		56	62
		977	294		368	4733		1616	110
		310	4569		162	654		118	172
		453	4507		1186	3118		196	80
		155	4913		1371	6218		300	133
		138	6255		43	4183		255	113
		2051	6134		165	4416		230	280
		759	4311		267	3322		237	345
		152	82		4745	6894		123	293
		4706	4814		4917	2907		766	191
		781	4433		599	6040		586	257
		217	6761		324	1497		305	727
		1063	917		586	4972		1052	776
		4288	403		2482	5730		343	1718
		2487	3675		354	2749		1952	824
		5469	138		290	1839		2740	482
		6338	1541		4580	2394		163	521
		76	1422		191	4722		193	258
		773	408		5404	4919		56	222
		979	5537		152	6662		1623	325
		172	5138		197	114		146	218
		255	1345		778	6372		119	87
		833	371		3514	3557		165	3327
		166	1708		100	5012		163	191
		3445	5360		2878	528		57	199
		3155	3850		109	5596		151	413
		3765	10657		295	184		592	88
		4411	4528		427	62		763	83
		5065	205		409	2104		121	101
		202	6186		2077	230		79	154
		4729	3919		178	2745		354	68
		6586	4665		376	4718		2548	209
		102	873		466	4729		955	98
		6614	1807		434	5968		155	77
		5674	4906		177	6247		128	81
		205	2801		690	623		1018	189
		78	5556		746	3314		6569	203
		116	5259		429	3146		253	91
		645	158		396	3359		187	134
		5926	5074		131	426		158	111
		4516	4881		959	6697		313	157
		5529	4849		2395	1494		152	110
		5625	5608		505	6875		161	129
		8697	1802		817	6211		257	134
		166	4051		800	5860		469	63
		1764	4676		4608	6371		1229	84
		5483	5546		104	6475		1213	82
		727	2335		757	807		353	68
		822	4595		250	190		232	299
		8195	6498		899	1836		51	135
		4119	5073		182	2604		574	94
		5570	2768		5669	448		740	77
		1465	697		1545	916		121	60
		649	5506		191	6664		815	86
		449	289		5256	6100		874	58
		6454	5446		424	475		217	89
		1053	373		155	6096		112	152
		260	412		279	2716		1092	70
		191	1338		4569	6869		608	148
		2475	1591		596	6563		83	130
		141	3245		83	183		1971	116
		1013	607		497	6561		437	112
		5625	3030		556	218		1982	74
		4280	1783		413	2430		3184	76
		6653	1805		417	6388		3282	168
		652	6500		64	6041		1286	155
		6527	6466		6997	1043		106	320
		706	3079		266	5445		4208	78
		351	5538		2740	2551		2097	126
		5250	7047		4019	5589		136	65
		2839	6413		1249	5636		186	88
		2454	3207		427	488		255	72
		5473	59		5693	4589		178	168
		1231	4466		602	3983		158	88
		5904	4419		93	4066		118	95
		2433	6671		1297	5282		753	68
		1228	296		383	3984		584	54
		3405	4606		456	5687		69	52
		290	4669		175	2583		731	82
		146	4636		253	5138		265	131
		60	6594		752	5142		907	95
		1161	5935		5212	6578		6003	110
		6256	3208		407	5337		371	53
		6118	1711		762	865		259	123
		5553	939		247	5684		186	145
		1011	4427		3535	4554		143	196
		5061	7053		6389	6049		80	192
		5412	1047		195	768		99	64
		180	4875		294	760		75	92
		4691	4372		1473	3958		76	95
		177	155		152	10138		728	109
		153	1939		788	5489		267	123
		1888	6545		8558	104		183	93
		2027	3246		315	5665		59	49
		5718	189		264	466		1617	77
		6243	5720		2041	6561		1149	50
		6380	5824		1005	5161		77	178
		707	1045		1617	844		1433	104
		917	3056		268	1923		97	60
		2498	5981		10355	6249		2786	177
		3517	3201		186	3572		3269	137
		5066	6168		159	3328		1295	263
		5596	4847		199	5672		107	82
		490	475		244	2523		4155	83
		5757	6500		755	3761		827	95
		3352	4935		210	8566		104	88
		432	4509		4285	947		255	82
		4704	3288		378	59		400	146
		2223	6369		178	5729		274	81
		4012	3207		5790	6572		52	106
		4611	3113		152	78		1017	137
		122	6948		373	5162		724	68
		4095	3264		344	846		684	175
		691	97		221	4184		1135	171
		6542	4742		414	6599		81	105
		6468	263		34	6633		1441	82
		2364	894		3331	258		442	62
		5064	495		46	1367		565	226
		220	6176		1592	4130		92	67
		624	6419		100	797		269	101
		166	5998		419	4544		324	91
		6126	6016		282	5967		602	75
		6682	5868		4540	3315		130	97
		1744	5758		246	5444		241	57
		84	294		761	1889		255	61
		2554	3149		346	6001		870	71
		1858	5522		279	3278		78	530
		553	4262		5230	551		413	146
		214	932		400	6479		477	204
		5552	397		884	7003		1250	155
		4952	1954		2915	292		1201	174
		3407	3719		76	661		667	85
		6537	6587		2551	945		2792	167
		3674	217		7556	3443		3901	157
		520	6958		326	6533		141	132
		2073	1677		984	6572		133	80
		4027	1439		563	5567		4661	91
		288	6412		103	856		602	81
		4220	4362		300	2599		1058	127
		369	692		938	3830		114	146
		4572	3234		4733	936		75	77
		525	3253		205	5697		163	150
		499	5362		569	4088		47	219
		4074	446		480	80		262	121
		368	4990		5904	6641		185	235
		1283	3016		295	6643		150	288
		5172	4517		4593	6065		103	3355
		5850	121		2901	4546		71	79
		2822	6191		789	4933		50	146
		44	140		991	2004		2749	101
		1414	4867		565	5443		265	125
		438	3188		227	1697		254	139
		3445	2996		82	82		161	193
		730	2064		256	1052		276	190
		6644	3412		764	497		511	64
		2565	2424		3320	199		109	90
		3074	4922		200	3224		106	95
		658	4203		972	5850		1179	108
		1791	5549		555	941		276	121
		2043	379		284	5454		143	101
		2692	329		161	3251		358	45
		1716	5045		513	942		932	77
		161	5228		61	1749		156	48
		3363	6691		58	118		134	179
		355	5031		980	941		224	104
		4088	804		8188	6368		4403	61
		6667	6563		2825	4767		1428	265
		145	991		496	628		119	826
		4947	6604		1773	5398		748	226
		2562	436		933	1899		588	214
		5213	314		453	4678		960	106
		5818	1075		536	2508		152	213
		470	2028		1971	5488		139	247
		296	70		5908	6710		291	169
		6995	6531		2583	7018		156	137
		3157	1040		82	114		1012	239
		111	1530		6333	1510		993	214
		1820	6250		136	1110		260	194
		3920	4470		3274	4066		254	138
		132	6580		3540	190		1146	264
		149	1733		3060	4582		76	145
		629	4119		5123	501		1425	194
		1059	4530		5985	5920		163	26
		1659	5423		5686	3326		102	103
		4921	5196		4766	166		196	71
		305	2170		447	5630		314	150
		4095	6403		768	938		216	107
		6235	5675		93	4150		274	138
		4140	2145		1760	279		57	143
		4094	6337		220	5267		1726	107
		3010	5936		784	6672		168	57
		1868	4147		3608	7667		967	104
		590	3091		128	216		99	52
		4756	336		417	6379		264	71
		3347	2160		208	523		522	75
		5349	521		8005	853		195	60
		6571	4764		2796	5572		5957	147
		6266	2791		5302	459		151	679
		1773	196		2629	900		210	250
		3443	6626		1871	4164		3238	109
		68	119		1105	3788		197	50
		5067	5321		2573	5544		58	249
		338	35		1890	6297		1608	59
		3375	284		2891	168		283	76
		176	529		3447	832		351	289
		6339	923		150	891		983	239
		179	4425		655	54		313	189
		4013	6671		5621	5844		209	117
		1782	6636		146	4059		1043	177
		5485	512		264	111		182	225
		2044	5958		5113	73		219	145
		4825	5721		1039	5501		120	524
		275	6549		4107	4766		4425	168
		300	1337		6222	5132		2462	103
		1017	2062		342	5355		173	235
		160	1308		142	2718		1317	190
		2064	930		619	1538		132	429
		48	1946		175	1267		412	81
		6690	559		4039	42		483	315
		5261	4023		618	798		101	168
		3733	1675		689	1894		125	82
		4090	3240		152	6443		920	101
		1774	106		339	597		1466	93
		3212	275		11067	5229		898	323
		1766	1132		324	1110		1053	293
		3402	6656		175	1128		3119	71
		868	2072		2671	6553		370	165
		4715	3457		2610	3932		123	109
		6203	6173		457	1036		738	138
		5785	253		687	1555		577	57
		842	2981		611	65		781	152
		4728	6576		9908	1496		538	45
		1904	291		3322	6253		427	106
		5502	4739		3111	6585		196	73
		5329	3477		2816	1327		59	104
		1461	1564		2814	5105		1622	52
		1375	4934		3508	254		898	71
		45	4561		137	1540		1457	73
		372	380		7540	2586		912	144
		54	1340		3394	6581		218	73
		2257	3044		5308	563		153	77
		449	953		128	161		577	145
		4625	1265		3295	55		1318	214
		662	3339		142	4985		108	118
		925	6609		2327	4997		4209	228
		386	6266		3561	4227		203	291
		396	219		2574	5698		66	204
		6517	2057		4920	3291		120	1754
		7176	5890		564	185		1316	63
		6020	1073		342	825		106	125
		235	6952		3470	272		4235	239
		5520	450		5994	173		899	294
		248	6322		3108	4788		1471	141
		3747	3896		10374	5677		940	120
		8801	3085		294	1367		409	200
		201	825		2662	1635		303	2436
		665	2780		65	7005		135	230
		4091	233		567	4820		150	231
		895	4821		136	690		3655	415
		72	319		2821	3217		1857	269
		3552	5348		734	6063		8845	232
		315	6325		6581	6900		229	169
		366	3232		801	1479		375	1295
		4741	4469		5232	5792		1546	307
		4326	293		141	447		2211	150
		214	5325		94	5338		70	551
		687	3254		280	4006		249	456
		5100	87		2584	3879		166	650
		1566	3071		3286	5584		5399	869
		5628	6582		1274	180		633	91
		149	5423		5894	8237		579	3145
		5638	1828		3075	4116		191	5125
		682	1274		8521	2900		432	51
		5229	359		5344	7878		594	52
		307	1490		16	6147		100	60
		6656	6682		608	1987		202	62
		120	4120		135	822		480	77
		5199	2229		1464	4161		216	86
		5814	6247		1835	6026		929	72
		1854	1517		3594	6283		152	62
		2836	2736		83	3591		130	106
		732	2369		75	337		76	165
		781	166		1160	158		123	147
		3806	1023		141	3474		276	178
		5738	2371		1465	3304		625	77
		2122	77		92	2764		1041	92
		6164	349		8219	5622		112	1300
		5070	987		7295	3299		161	218
		99	256		7068	6265		2560	152
		460	439		1082	428		90	266
		631	4519		602	4391		193	356
		222	236		4142	3364		59	67
		77	4989		769	545		1619	128
		309	1909		71	3298		219	53
		4683	2090		2801	175		495	175
		1159	4115		67	2529		247	168
		2596	3278		1395	204		222	81
		3379	6108		3032	7421		158	193
		542	3146		6215	133		579	159
		221	295		3696	196		3191	191
		209	4988		315	4020		619	97
		4786	1430		3902	1086		77	80
		234	580		680	5616		129	127
		2258	1774		3001	825		203	53
		658	2752		6004	926		4040	165
		3359	6321		4244	5790		297	166
		4204	205		3535	6329		203	78
		5781	4432		691	6605		1031	193
		237	521		2615	2881		71	125
		337	6092		1907	5928		3461	20
		5704	543		254	3255		91	15
		274	3644		2827	3379		1347	24
		5776	6452		3798	5598		463	19
		2299	1260		1073	6025		142	18
		1100	2984		553	4594		81	17
		3373	389		5837	665		2002	20
		4110	3164		4916	4985		443	18
		7095	1708		6346	4610		1756	197
		955	4974		180	5056		158	140
		519	4778		358	294		63	178
		2488	610		478	6087		922	232
		4764	1279		7610	1263		6078	218
		369	1421		209	5782		370	163
		236	3844		2584	762		361	565
		373	4238		3283	1730		241	203
		1059	151		3101	643		264	106
		5965	5343		286	2933		1296	150
		695	643		147	6601		108	242
		4419	4776		619	942		4233	304
		657	267		580	484		1717	200
		103	6568		953	6057		1704	163
		6538	1285		2880	6022		297	106
		3422	1654		295	1880		941	204
		427	1891		2585	106		153	156
		5684	1057		92	1546		133	111
		668	6378		459	323		6815	208
		3393	3887		129	171		1557	210
		5281	3296		3559	6527		298	155
		5677	410		375	577		442	146
		311	289		315	366		607	49
		3029	6136		5288	416		96	574
		4394	579		127	6056		77	345
		1442	1907		2628	3060		708	451
		4648	5194		2293	48		283	211
		4164	6224		2801	629		4104	364
		1352	180		832	4063		502	137
		3401	1811		91	4214		2482	140
		3116	3662		89	4070		224	595
		81	2513		444	787		1064	288
		6623	3312		1902	831		1864	1993
		213	5826		2808	4007		941	1865
		5474	173		4120	317		148	381
		4722	2168		626	6810		134	170
		5024	4585		94	198		589	378
		340	585		1456	2779		751	121
		104	56		261	1036		125	125
		6536	2426		155	6301		5526	256
		4975	6635		271	6463		311	169
		560	6718		4053	386		153	307
		122	1173		92	1036		190	693
		8742	6132		6344	2746		59	191
		89	5425		4426	114		1603	608
		259	3611		131	1620		195	280
		1407	1667		3302	1283		59	1988
		1858	205		2759	5262		1621	1859
		1218	798		3506	2148		945	364
		5524	392		167	445		105	171
		3088	8239		1880	3356		283	384
		511	6623		5231	864		320	250
		5281	4327		159	1844		269	154
		4353	918		2517	5901		160	183
		1645	2431		3388	3368		991	147
		175	3076		3040	1541		108	302
		314	3177		298	5981		284	196
		651	975		833	4901		202	5619
		248	5040		538	4127		210	1837
		4151	3809		2055	929		157	4056
		683	408		932	1546		918	3987
		4410	3194		5881	6570		1062	1822
		213	990		1905	4090		4636	5560
		599	6557		630	4045		453	180
		414	338		7568	1547		600	753
		112	5499		241	276		95	95
		1088	6342		162	5500		184	69
		2664	5563		134	4001		1392	174
		6206	4199		1900	4008		308	214
		4250	5680		2783	4770		770	3479
		133	75		339	379		1138	184
		402	1623		6373	941		51	186
		2985	4733		7591	3359		196	183
		122	9473		174	3305		184	170
		1489	3085		614	457		268	243
		195	6625		1521	5755		166	158
		2321	5441		1920	5282		619	424
		341	3150		3318	3059		141	643
		426	4577		1628	5653		220	117
		2544	2383		2824	6472		126	76
		1386	192		2633	786		219	2531
		6011	4989		211	2828		888	871
		656	1424		3447	4872		1468	278
		3141	6789		1406	1661		870	66
		5263	970		10452	6108		80	153
		2569	464		3762	450		2016	159
		797	185		4925	1990		433	125
		554	6661		118	3300		122	253
		2737	493		2844	70		248	180
		3350	1643		1925	2912		190	251
		3620	904		5203	5675		1701	2367
		229	4498		352	3102		215	826
		4402	3756		394	6315		62	236
		3981	4952		2801	2720		54	61
		1282	4780		6306	779		304	104
		4377	133		3481	47		1247	121
		5129	4892		3211	1733		899	496
		2704	3318		1149	5676		1456	2171
		4407	6287		2803	3654		922	215
		3145	4127		621	5073		99	576
		3525	69		118	5439		2782	60
		2837	4310		5169	932		3210	490
		4670	6472		195	5560		1299	1054
		5034	137		62	3303		106	366
		4683	4870		2520	5448		4243	349
		1236	339		141	2263		77	5610
		4169	4330		2801	3668		166	729
		5513	1806		2238	3122		43	81
		648	3908		2608	6376		364	54
		5037	913		1761	5024		185	3299
		440	4127		148	5741		126	224
		155	2789		606	79		6649	1208
		4218	622		1083	5477		97	1549
		330	4857		815	70		51	228
		170	425		6271	5738		567	102
		2381	5275		139	225		766	138
		926	1084		177	839		113	510
		168	228		82	3260		191	2209
		291	1013		554	5644		367	211
		282	6622		92	5708		171	911
		292	4920		138	5945		159	259
		1066	4429		1146	5864		161	212
		449	3798		7011	4568		314	165
		5737	893		6543	1422		76	634
		4658	4129		2615	4039		167	7725
		341	490		74	3236		46	62
		97	4398		1458	2840		288	1094
		477	5852		1735	1544		124	117
		6343	141		3155	4024		314	80
		525	5704		3014	2922		111	613
		2073	759		180	3565		1046	618
		1194	5949		3557	3319		619	4556
		6627	1811		2659	1505		150	291
		112	4118		71	6302		94	234
		41	6104		667	4572		1771	489
		798	852		1328	109		301	1132
		5290	179		141	2239		183	511
		214	160		138	2763		1281	505
		62	5562		439	100		1817	511
		633	142		2629	64		1710	6054
		4374	1610		249	3926		896	2537
		2037	266		102	274		99	383
		4770	5144		742	3253		90	106
		428	4469		1587	6132		145	75
		3763	79		4126	157		76	126
		85	279		531	3141		199	5342
		2531	7738		2606	203		72	605
		134	400		730	2418		111	205
		2809	969		2642	539		55	1236
		361	296		3363	768		153	201
		4689	1662		816	145		90	514
		1350	5522		773	6372		98	317
		4981	420		4145	492		253	297
		8777	5200		5904	915		125	297
		4874	4172		2311	3463		61	114
		620	437		640	5768		109	173
		4041	4021		291	1415		121	2504
		163	4176		1329	243		207	419
		5493	4999		1186	5098		67	107
		5574	4696		3652	558		89	325
		5283	3017		1392	1067		173	89
		1910	3105		972	316		68	217
		226	1806		266	3457		64	167
		980	5554		356	140		83	428
		4449	485		2889	4596		90	74
		142	3427		1013	4168		75	128
		3493	3259		4050	6567		91	5274
		175	2978		67	3674		78	63
		6662	1869		187	390		106	117
		2995	6100		553	4039		229	235
		1211	3078		4431	915		100	3260
		507	708		150	5928		202	422
		634	406		7663	482		637	256
		5021	4868		2998	862		69	158
		10291	2840		714	2134		75	61
		769	2999		402	6502		64	294
		297	200		10008	391		178	1216
		2929	3007		2625	115		804	52
		3353	3594		1018	250		208	120
		311	5499		95	6175		54	378
		173	914		144	117		305	179
		1886	1753		362	5106		85	105
		2375	4113		396	661		306	3298
		5492	4460		920	4572		83	419
		337	5961		287	6397		89	253
		1561	7001		1018	4864		226	526
		1171	6448		257	4748		97	1075
		6175	4206		8757	698		345	2140
		1429	751		54	4448		167	127
		1327	5342		3268	453		94	136
		2058	5470		111	261		258	343
		6092	285		3345	2931		266	98
		701	434		61	2894		195	98
		2577	750		1014	6524		126	128
		7412	1294		4034	679		250	218
		1776	819		8494	2354		244	255
		3164	2154		740	3353		130	1435
		3853	418		988	2431		168	1855
		5432	164		3942	6539		127	525
		2653	1048		6455	4607		155	561
		2750	1877		210	6083		118	479
		2714	1640		362	4061		808	230
		789	1054		2912	402		121	1128
		2591	1793		2195	6251		130	277
		165	5529		125	5050		146	10681
		6676	1857		981	5669		99	7552
		4409	672		259	5739		225	1906
		4108	404		2616	6259		116	2094
		2541	331		1062	5421		99	2440
		85	7103		275	261		112	519
		123	6740		284	8673		189	479
		612	503		451	157		178	105
		3272	3156		219	6755		73	318
		4442	385		183	6526		78	4312
		3997	103		120	1631		78	184
		662	3358		2619	1988		180	253
		4080	188		1077	4003		301	451
		5582	372		3272	5134		96	875
		969	3237		102	858		137	2161
		4743	3663		5284	5633		82	1071
		4133	3783		3189	6537		97	534
		2025	407		399	212		116	3300
		4228	4604		199	3063		66	417
		4201	791		503	3971		69	268
		4257	148		219	3357		67	1339
		6514	1320		3269	2551		53	1762
		9075	501		322	4011		46	636
		10480	4175		272	6304		81	359
		4435	5837		494	6217		176	4332
		6679	4698		278	5912		180	195
		4021	5349		315	6022		141	164
		90	1818		73	2503		213	1046
		3738	185		3421	4591		351	371
		425	4791		2074	3307		164	1051
		140	6388		47	5116		170	327
		62	4359		10615	6560		93	592
		5026	4643		318	2017		373	4398
		98	771		140	6718		2841	4138
		5198	5445		50	2378		133	1159
		5087	6482		527	2127		110	134
		4094	4996		3357	3365		133	133
		1068	3010		317	3559		208	225
		209	4505		6707	2380		388	300
		419	3282		4608	9148		208	233
		4751	4265		61	6116		76	3007
		508	388		776	6013		741	779
		4722	2811		5051	120		232	1349
		97	6667		671	162		258	5518
		4068	4423		535	4909		402	4005
		281	328		2099	3303		868	168
		420	4117		2543	775		100	203
		717	722		6323	197		739	613
		6650	825		5378	61		321	768
		496	6589		5315	3355		194	659
		4092	5251		219	130		95	359
		3435	3960		4919	5319		117	4310
		799	5022		408	3424		176	189
		6577	4686		489	2806		1969	3552
		6673	5438		3136	850		228	162
		3191	3617		1776	854		81	529
		6221	807		4953	1787		253	542
		2585	117		4401	4078		265	3050
		3433	664		152	415		75	189
		3173	3376		103	245		109	157
		5649	1131		260	4099		278	741
		297	7710		981	142		262	5832
		86	903		3271	72		215	2136
		1103	4294		667	6355		197	1050
		513	5381		49	1503		292	519
		2493	3253		6627	140		181	173
		3625	2095		794	6074		381	56
		3959	5811		5047	1721		783	2583
		1381	3899		3046	1274		93	853
		4398	1763		542	96		248	142
		295	193		3339	4414		127	128
		94	1654		773	7661		111	604
		288	2181		2673	1549		163	106
		4825	4402		1134	6222		69	153
		2016	3034		4338	5957		132	803
		6384	6162		8174	5007		62	2050
		220	5825		2292	5733		385	161
		756	1790		872	1570		231	490
		6199	271		145	189		239	224
		2885	5274		938	2178		246	509
		2609	70		674	305		1160	249
		235	924		497	201		326	147
		5259	2127		2262	5993		443	6005
		2576	1689		644	3280		77	1929
		4916	6756		1696	197		237	529
		4415	207		5564	228		75	557
		4259	318		1387	247		217	1871
		6684	3065		1315	4063		461	517
		349	5814		2330	328		317	553
		4282	180		363	2576		124	184
		1369	5047		4474	3207		223	960
		56	1454		1646	233		345	3091
		4555	3077		59	532		155	1233
		169	6669		395	232		173	803
		1272	5485		772	532		69	2017
		3328	5691		5023	215		48	377
		5798	530		319	45		195	184
		3399	677		5673	5330		74	109
		5600	4288		1132	235		88	131
		3402	26		1877	398		109	137
		3841	3747		6734	346		180	320
		299	4071		4937	432		730	3317
		2471	706		3255	196		221	414
		6513	3226		916	1181		240	264
		826	801		77	61		66	3285
		4218	5393		929	229		372	416
		6667	1686		4947	532		240	270
		2487	4591		279	56		138	599
		6184	1925		6614	6611		98	5153
		6586	221		2281	222		156	683
		2537	173		40	532		134	491
		158	393		2252	2399		258	350
		6133	6662		2793	2200		161	716
		1785	1459		4326	2681		1243	3020
		4836	666		428	635		290	1477
		3456	2587		740	220		853	383
		2975	1320		4465	528		113	56
		5277	6116		1571	2367		823	3799
		962	4535		3267	5167		114	164
		1006	4116		2402	412		835	74
		4805	4165		70	191		112	129
		1385	1672		1652	175		832	5321
		1664	170		1119	131		110	2265
		305	4834		4465	390		98	131
		5713	6423		557	119		2405	207
		6262	2197		148	110		2075	1201
		5486	6071		705	1032		1071	57
		4223	5997		2728	4840		269	106
		60	1056		2276	52		250
		2716	2033		2955	6209		3324
		8021	230		4419	785		556
		6379	222			101		182
		239	7809			6668		740
		4739	3970			4054		471
		5222	618			342		86
		821	2398			1077		364
		4337	4511			3966		235
		591	2806			6566		155
		3786	167			2068		178
		391	5844			3571		737
		1253	198			1367		472
		5336	292			1168		67
		6356	2443			2178		378
		305	177			295		232
		6334	4376			370		161
		695	1323			409		376
		3403	172			4190		503
		151	176			406		523
		81	6836			4229		449
		6482	7640			502		367
		6583	1449			132		190
		6691	6526			3539		425
		33	2831			1002		740
		652	6522			3235		166
		4445	5405			1700		1006
		4377	1614			1904		159
		297	6213			659		129
		422	5374			208		168
		262	5773			530		783
		275	4562			1721		212
		1002	73			2034		303
		329	1728			173		60
		1362	2455			176		172
		8911	6321			408		90
		318	635			4163		88
		6192	65			510		68
		6210	3417			716		750
		3190	814			1086		312
		174	747			332		221
		1059	1814			2309		458
		1770	200			3653		171
		6503	4763			5256		210
		3150	152			161		458
		4241	5235			62		168
		2302	5877			6612		139
		3998	5951			262		346
		4073	5660			188		134
		256	180			2638		182
		1466	479			3197		3509
		5900	449			1987		168
		4696	137			893		98
		5073	2397			62		139
		6261	558			5724		244
		7274	6664			432		1918
		332	392			198		193
		6548	3400			93		632
		219	487			104		377
		4316	1036			5836		217
		5295	2200			281		1670
		1597	4991			2858		3140
		5531	4282			2471		3753
		731	393			2643		1057
		423	4095			6563		145
		269	6523			5833		266
		5660	6720			131		149
		1013	490			3321		64
		958	230			2763		2156
		3956	3434			2786		202
		64	902			132		119
		2282	4477			5075		79
		118	526			2627		113
		160	1052			2624		112
		338	5256			6532		88
		150	351			6168		530
		5247	4691			154		471
		88	467			831		403
		3411	3150			151		1119
		350	4406			6479		52
		176	5898			147		73
		927	4630			5386		200
		4731	3919			8443		177
		4073	4491			286		106
		194	6203			5258		318
		5718	1892			2134		62
		170	8751			698		999
		1404	5773			6494		83
		3959	2080			1418		645
		117	736			6457		117
		1289	4894			1935		755
		3988	3154			3535		1114
		796	6522			2726		398
		2311	952			209		376
		1382	140			5060		1150
		340	3473			4334		696
		426	4525			1052		115
		353	1052			2545		86
		5491	3215			154		59
		153	5663			7908		1997
		1066	120			6360		578
		4464	556			818		141
		5533	5195			4516		84
		6711	3208			3882		178
		3064	7422			6234		55
		2247	1511			170		75
		307	1426			216		4996
		1050	5716			3381		557
		3248	3755			6491		324
		6003	4172			260		94
		3025	1312			6347		166
		326	4418			4724		65
		1025	5408			6513		739
		366	4803			3172		435
		1499	5468			6329		336
		258	1895			6658		4136
		949	1063			1130		215
		1439	4990			2126		188
		1388	8011			348		240
		4248	4154			1194		118
		3685	299			4131		106
		298	6380			6516		59
		5271	5382			5783		431
		1530	3754			48		1063
		4635	4873			2758		2043
		1060	4344			2840		168
		2624	1732			4914		1107
		4974	2978			243		388
		580	5183			6509		370
		4548	6058			851		1136
		383	5732			181		694
		5551	402			5090		1046
		2266	3605			6501		389
		4062	4833			4683		373
		270	5252			2752		1143
		1390	209			147		695
		674	6672			574		292
		4394	5750			2122		252
		495	4861			5029		105
		4285	2996			252		130
		2556	1696			5308		145
		242	142			261		137
		149	4200			4759		657
		5291	138			824		5872
		1971	5766			6230		205
		1076	6503			1364		139
		5043	2934			2435		200
		3451	5982			6516		170
		705	386			6325		106
		6674	6229			4551		308
		625	3901			4630		68
		158	8251			5024		117
		271	3865			5430		375
		332	2424			5099		128
		4093	1427			4191		152
		2040	4008			5649		185
		2619	994			4339		311
		2503	1233			139		89
		60	2716			4127		96
		6657	6357			2849		372
		5308	2843			3673		206
		229	1918			6358		113
		977	203			2630		97
		59	1325			3373		59
		5532	6633			2091		2015
		6266	1803			251		594
		61	2041			5678		265
		309	3945			5598		136
		3962	4468			611		82
		3210	271			5117		244
		4392	6920			2583		285
		1845	1795			3427		1780
		73	3963			4332		159
		4101	6336			679		369
		227	8038			87		94
		2571	2753			4049		320
		2024	4196			4529		539
		4420	2407			4507		246
		924	1362			4069		144
		5246	3285			5397		284
		56	6342			304		562
		1997	4474			369		254
		1194	2793			1952		235
		2307	4898			1719		75
		4264	729			6249		4162
		5532	5826			259		427
		3920	1048			6231		287
		5530	4468			361		350
		113	168			87		318
		2290	4729			7565		668
		849	6472			4665		240
		332	6526			5051		125
		5000	4120			689		180
		1957	568			149		389
		6643	1752			3381		57
		6231	699			4020		689
		4692	6162			84		1021
		6755	1899			3339		405
		4396	3366			6230		64
		5575	5022			2707		5063
		2509	322			4946		1798
		6542	2797			2730		4612
		5538	5001			5741		158
		298	4914			761		167
		4729	435			827		221
		3566	2674			3491		1061
		2816	6151			5562		324
		389	1333			148		127
		4796	4830			3753		97
		1791	2481			1075		364
		195	155			586		207
		2302	6383			4518		354
		3986	3098			291		320
		59	180			6198		126
[truncated: 4,332 more rows]

## Sheet: Fig.3d
			blunt				overlap				ins/gap
	WT		14.2917	14.2197	14.9691		49.0511	47.1935	53.1792		36.6572	38.5868	31.8517
	LIG3 KO		17.6924	19.2274	16.9069		47.8867	51.3321	49.6396		34.4209	29.4405	33.4535
	LIG4 KO		3.24523	4.72222	6.65323		52.2917	49.7222	55.2419		44.463	45.5556	38.1048
	LIG3 LIG4 DKO		6.76913	4.97168	4.10397		53.3519	58.9679	59.2339		39.879	36.0604	36.6621
	RAD52 KO		18.0177	14.2609	18.3385		49.4011	53.8261	48.6154		32.5811	31.913	33.0462

## Sheet: Fig.3e
			WT	LIG3 KO	LIG4 KO	DKO	RAD52 KO
			2481	2532	2480	2543	2465
			2472	2437	2470	2542	2397
			2470	2430	2465	2518	2394
			2470	2425	2463	2469	2371
			2468	2416	2458	2461	2345
			2465	2412	2451	2447	2326
			2463	2409	2444	2444	2317
			2443	2407	2441	2437	2315
			2438	2406	2436	2433	2303
			2392	2405	2385	2432	2301
			2389	2399	2383	2431	2292
			2389	2396	2373	2425	2288
			2388	2383	2355	2424	2275
			2380	2371	2337	2417	2274
			2369	2365	2335	2417	2269
			2363	2361	2324	2416	2252
			2362	2355	2318	2416	2249
			2353	2352	2307	2408	2244
			2352	2350	2306	2407	2234
			2346	2340	2304	2406	2228
			2338	2338	2292	2404	2224
			2338	2336	2280	2403	2220
			2336	2330	2278	2401	2219
			2332	2327	2276	2398	2218
			2328	2300	2275	2397	2209
			2328	2296	2265	2393	2207
			2327	2285	2263	2391	2205
			2323	2277	2259	2389	2205
			2320	2270	2259	2388	2203
			2317	2260	2257	2386	2203
			2313	2253	2237	2383	2203
			2308	2248	2236	2376	2202
			2308	2243	2234	2375	2200
			2304	2240	2232	2373	2200
			2302	2239	2228	2372	2198
			2301	2231	2218	2371	2197
			2299	2231	2211	2362	2196
			2297	2225	2196	2360	2195
			2296	2224	2190	2355	2195
			2294	2218	2183	2354	2194
			2286	2214	2182	2350	2193
			2284	2212	2182	2349	2192
			2281	2212	2179	2347	2191
			2281	2206	2177	2345	2190
			2276	2205	2176	2339	2190
			2271	2204	2172	2338	2190
			2268	2203	2172	2332	2190
			2262	2201	2171	2326	2188
			2259	2200	2169	2324	2188
			2257	2196	2168	2323	2188
			2257	2194	2167	2311	2188
			2256	2193	2166	2310	2188
			2256	2192	2164	2306	2188
			2255	2191	2164	2297	2187
			2255	2191	2163	2294	2187
			2252	2191	2162	2290	2186
			2252	2191	2162	2289	2186
			2251	2191	2161	2286	2185
			2248	2190	2160	2285	2185
			2241	2189	2158	2282	2185
			2241	2188	2158	2281	2184
			2239	2187	2157	2280	2184
			2237	2186	2157	2279	2184
			2235	2185	2156	2279	2183
			2230	2185	2156	2278	2183
			2230	2185	2155	2277	2183
			2229	2185	2154	2274	2182
			2229	2184	2154	2270	2182
			2223	2184	2154	2269	2182
			2222	2184	2153	2267	2182
			2221	2184	2153	2267	2182
			2220	2184	2152	2264	2181
			2217	2183	2152	2264	2181
			2217	2183	2152	2262	2181
			2216	2183	2152	2259	2181
			2215	2183	2151	2255	2181
			2214	2182	2150	2253	2181
			2213	2182	2150	2250	2180
			2213	2182	2150	2247	2179
			2213	2182	2150	2247	2179
			2211	2182	2150	2245	2179
			2210	2182	2150	2241	2179
			2209	2181	2149	2232	2179
			2207	2181	2148	2227	2179
			2206	2181	2148	2224	2178
			2206	2181	2148	2224	2178
			2205	2181	2148	2222	2178
			2204	2181	2148	2219	2178
			2203	2181	2148	2216	2178
			2203	2180	2147	2212	2178
			2203	2180	2147	2208	2177
			2202	2180	2147	2198	2177
			2201	2180	2146	2197	2177
			2200	2180	2146	2197	2177
			2198	2180	2145	2195	2177
			2197	2179	2145	2185	2177
			2197	2179	2145	2184	2177
			2197	2179	2145	2176	2177
			2197	2179	2145	2175	2177
			2196	2179	2145	2174	2176
			2195	2179	2145	2174	2176
			2195	2179	2144	2172	2176
			2194	2179	2144	2171	2176
			2194	2179	2144	2169	2176
			2194	2179	2144	2169	2176
			2193	2178	2144	2168	2176
			2193	2178	2144	2168	2175
			2192	2178	2143	2168	2175
			2191	2178	2143	2167	2175
			2191	2178	2143	2166	2175
			2190	2178	2143	2166	2175
			2190	2178	2142	2166	2175
			2190	2178	2142	2166	2175
			2190	2177	2142	2165	2175
			2189	2177	2142	2164	2175
			2189	2177	2141	2164	2175
			2189	2177	2141	2163	2175
			2188	2177	2141	2163	2174
			2188	2177	2141	2163	2174
			2188	2177	2140	2162	2174
			2188	2177	2140	2162	2174
			2187	2177	2140	2162	2174
			2187	2177	2140	2162	2174
			2187	2177	2140	2162	2174
			2187	2177	2140	2162	2174
			2187	2177	2139	2161	2174
			2187	2177	2139	2160	2174
			2187	2177	2139	2159	2174
			2187	2177	2139	2159	2174
			2186	2176	2138	2159	2174
			2186	2176	2138	2158	2174
			2186	2176	2138	2158	2174
			2186	2176	2138	2158	2173
			2186	2176	2138	2157	2173
			2186	2176	2137	2157	2173
			2185	2176	2137	2157	2173
			2185	2176	2137	2157	2173
			2185	2176	2137	2156	2173
			2185	2176	2137	2156	2173
			2184	2176	2137	2155	2173
			2184	2175	2137	2155	2173
			2184	2175	2137	2155	2173
			2184	2175	2136	2154	2173
			2184	2175	2136	2154	2173
			2184	2175	2136	2154	2173
			2184	2175	2136	2154	2173
			2184	2175	2135	2153	2173
			2184	2175	2135	2153	2173
			2183	2175	2135	2153	2173
			2183	2175	2135	2153	2172
			2183	2175	2134	2153	2172
			2183	2175	2134	2152	2172
			2183	2175	2134	2152	2172
			2183	2175	2134	2152	2172
			2182	2175	2133	2152	2172
			2182	2174	2133	2152	2172
			2182	2174	2133	2152	2172
			2182	2174	2133	2152	2172
			2182	2174	2133	2151	2172
			2182	2174	2133	2151	2172
			2181	2174	2133	2151	2171
			2181	2174	2133	2151	2171
			2181	2174	2133	2150	2171
			2181	2174	2133	2150	2171
			2181	2174	2132	2150	2171
			2181	2174	2132	2150	2171
			2181	2174	2132	2150	2171
			2181	2174	2132	2150	2171
			2181	2174	2132	2150	2171
			2180	2174	2131	2149	2171
			2180	2174	2131	2149	2171
			2180	2174	2131	2149	2171
			2180	2174	2131	2148	2171
			2180	2173	2130	2148	2171
			2180	2173	2130	2148	2171
			2180	2173	2130	2148	2171
			2180	2173	2130	2147	2171
			2180	2173	2130	2147	2171
			2180	2173	2130	2147	2171
			2180	2173	2129	2147	2171
			2180	2173	2129	2147	2171
			2179	2173	2129	2147	2171
			2179	2173	2129	2147	2171
			2179	2173	2129	2147	2171
			2179	2173	2129	2147	2171
			2178	2173	2129	2147	2171
			2178	2173	2129	2146	2170
			2178	2173	2129	2146	2170
			2178	2173	2129	2146	2170
			2178	2173	2129	2146	2170
			2178	2173	2128	2145	2170
			2178	2172	2128	2145	2170
			2178	2172	2128	2145	2170
			2178	2172	2128	2145	2170
			2178	2172	2128	2145	2170
			2178	2172	2128	2145	2170
			2178	2172	2128	2145	2170
			2178	2172	2128	2144	2170
			2178	2172	2127	2144	2170
			2178	2172	2127	2144	2170
			2177	2172	2126	2144	2170
			2177	2172	2126	2143	2170
			2177	2172	2126	2143	2170
			2177	2172	2126	2143	2169
			2177	2172	2126	2143	2169
			2177	2171	2125	2142	2169
			2177	2171	2125	2142	2169
			2177	2171	2125	2142	2169
			2177	2171	2125	2142	2169
			2177	2171	2125	2142	2169
			2177	2171	2125	2141	2169
			2177	2171	2125	2141	2169
			2177	2171	2125	2141	2169
			2177	2171	2125	2141	2169
			2177	2171	2124	2141	2169
			2177	2171	2124	2140	2169
			2176	2171	2124	2140	2169
			2176	2171	2124	2140	2169
			2176	2171	2124	2140	2169
			2176	2171	2124	2140	2169
			2176	2171	2124	2140	2169
			2176	2171	2124	2140	2169
			2176	2171	2124	2140	2169
			2176	2171	2124	2139	2169
			2176	2171	2123	2139	2169
			2176	2171	2123	2139	2168
			2176	2171	2123	2139	2168
			2176	2171	2123	2138	2168
			2176	2170	2123	2138	2168
			2176	2170	2123	2138	2168
			2176	2170	2123	2138	2168
			2176	2170	2123	2138	2168
			2176	2170	2123	2138	2168
			2175	2170	2123	2138	2168
			2175	2170	2123	2138	2168
			2175	2170	2123	2138	2168
			2175	2170	2122	2138	2168
			2175	2170	2122	2138	2168
			2175	2170	2122	2137	2168
			2175	2170	2122	2137	2168
			2175	2170	2122	2137	2168
			2175	2170	2122	2137	2168
			2175	2170	2122	2137	2168
			2175	2170	2122	2137	2168
			2175	2170	2121	2137	2168
			2175	2170	2121	2137	2168
			2175	2170	2121	2137	2168
			2175	2170	2120	2137	2168
			2174	2170	2120	2137	2168
			2174	2170	2120	2136	2168
			2174	2170	2119	2136	2168
			2174	2170	2119	2136	2168
			2174	2170	2119	2136	2168
			2174	2169	2119	2136	2168
			2174	2169	2119	2136	2168
			2174	2169	2119	2136	2168
			2174	2169	2118	2136	2168
			2174	2169	2118	2136	2168
			2174	2169	2118	2136	2168
			2174	2169	2118	2136	2168
			2174	2169	2118	2135	2167
			2174	2169	2118	2135	2167
			2174	2169	2118	2135	2167
			2174	2169	2118	2135	2167
			2174	2169	2118	2135	2167
			2174	2169	2117	2135	2167
			2174	2169	2117	2135	2167
			2174	2169	2117	2135	2167
			2174	2169	2117	2134	2167
			2173	2169	2117	2134	2167
			2173	2169	2117	2134	2167
			2173	2169	2117	2134	2167
			2173	2169	2117	2134	2167
			2173	2169	2117	2134	2167
			2173	2169	2117	2134	2167
			2173	2169	2117	2134	2167
			2173	2169	2117	2133	2167
			2173	2169	2116	2133	2167
			2173	2169	2116	2133	2167
			2173	2169	2116	2133	2167
			2173	2168	2116	2133	2167
			2173	2168	2116	2133	2167
			2173	2168	2116	2133	2167
			2173	2168	2116	2133	2167
			2173	2168	2116	2133	2167
			2173	2168	2116	2132	2167
			2172	2168	2116	2132	2167
			2172	2168	2115	2132	2166
			2172	2168	2115	2132	2166
			2172	2168	2115	2132	2166
			2172	2168	2114	2132	2166
			2172	2168	2114	2132	2166
			2172	2168	2114	2132	2166
			2172	2168	2114	2132	2166
			2172	2168	2114	2132	2166
			2172	2168	2114	2131	2166
			2172	2168	2113	2131	2166
			2172	2168	2113	2131	2166
			2172	2168	2113	2131	2166
			2172	2168	2113	2131	2166
			2172	2168	2113	2130	2166
			2172	2168	2113	2130	2166
			2172	2167	2113	2130	2166
			2172	2167	2113	2130	2166
			2172	2167	2113	2130	2166
			2172	2167	2113	2130	2166
			2172	2167	2113	2130	2166
			2172	2167	2113	2130	2166
			2172	2167	2113	2130	2166
			2172	2167	2113	2130	2166
			2172	2167	2113	2130	2166
			2172	2167	2113	2130	2166
			2172	2167	2112	2130	2166
			2171	2167	2112	2129	2166
			2171	2167	2112	2129	2166
			2171	2167	2112	2129	2166
			2171	2167	2112	2129	2166
			2171	2167	2112	2129	2166
			2171	2167	2112	2129	2166
			2171	2167	2112	2129	2165
			2171	2167	2112	2129	2165
			2171	2167	2111	2129	2165
			2171	2167	2111	2128	2165
			2171	2167	2111	2128	2165
			2171	2167	2111	2128	2165
			2171	2167	2110	2128	2165
			2171	2167	2110	2128	2165
			2171	2167	2110	2127	2165
			2171	2167	2110	2127	2165
			2171	2167	2110	2127	2165
			2171	2167	2110	2127	2165
			2171	2167	2109	2127	2165
			2171	2167	2109	2127	2165
			2171	2167	2109	2127	2165
			2171	2167	2109	2127	2165
			2171	2166	2109	2127	2165
			2171	2166	2108	2127	2165
			2171	2166	2108	2127	2165
			2170	2166	2108	2127	2165
			2170	2166	2108	2126	2165
			2170	2166	2108	2126	2165
			2170	2166	2107	2126	2164
			2170	2166	2107	2126	2164
			2170	2166	2107	2126	2164
			2170	2166	2107	2126	2164
			2170	2166	2107	2126	2164
			2170	2166	2107	2126	2164
			2170	2166	2107	2126	2164
			2170	2166	2106	2126	2164
			2170	2166	2106	2126	2164
			2170	2166	2106	2126	2164
			2170	2166	2106	2126	2164
			2170	2166	2106	2125	2164
			2170	2166	2105	2125	2164
			2170	2166	2105	2125	2164
			2170	2166	2105	2125	2164
			2170	2166	2105	2125	2164
			2170	2166	2105	2125	2164
			2170	2166	2105	2125	2164
			2170	2166	2105	2125	2164
			2170	2166	2105	2125	2164
			2170	2166	2105	2125	2164
			2170	2166	2105	2125	2164
			2170	2166	2105	2125	2164
			2170	2166	2105	2124	2164
			2170	2165	2105	2124	2164
			2169	2165	2104	2124	2164
			2169	2165	2104	2124	2164
			2169	2165	2104	2124	2164
			2169	2165	2104	2124	2164
			2169	2165	2104	2124	2163
			2169	2165	2104	2124	2163
			2169	2165	2104	2124	2163
			2169	2165	2103	2124	2163
			2169	2165	2103	2124	2163
			2169	2165	2103	2124	2163
			2169	2165	2102	2124	2163
			2169	2165	2102	2123	2163
			2169	2165	2102	2123	2163
			2169	2165	2101	2123	2163
			2169	2165	2101	2123	2163
			2169	2165	2101	2123	2163
			2169	2165	2100	2123	2163
			2169	2165	2100	2123	2163
			2169	2165	2100	2123	2163
			2169	2165	2100	2123	2163
			2169	2165	2100	2123	2163
			2169	2165	2100	2123	2163
			2169	2165	2099	2123	2163
			2169	2165	2099	2123	2163
			2169	2165	2099	2123	2163
			2169	2165	2099	2123	2163
			2169	2165	2099	2123	2163
			2169	2165	2099	2123	2163
			2169	2165	2099	2122	2163
			2169	2165	2098	2122	2163
			2169	2165	2098	2122	2163
			2168	2165	2098	2122	2163
			2168	2165	2098	2122	2163
			2168	2164	2098	2122	2163
			2168	2164	2098	2122	2163
			2168	2164	2098	2122	2163
			2168	2164	2098	2122	2163
			2168	2164	2098	2122	2163
			2168	2164	2098	2122	2163
			2168	2164	2097	2122	2163
			2168	2164	2097	2121	2163
			2168	2164	2097	2121	2163
			2168	2164	2097	2121	2163
			2168	2164	2097	2121	2162
			2168	2164	2097	2121	2162
			2168	2164	2097	2121	2162
			2168	2164	2097	2121	2162
			2168	2164	2097	2121	2162
			2168	2164	2097	2120	2162
			2168	2164	2097	2120	2162
			2168	2164	2096	2120	2162
			2168	2164	2096	2120	2162
			2168	2164	2096	2120	2162
			2168	2164	2096	2120	2162
			2168	2164	2096	2120	2162
			2168	2164	2096	2120	2162
			2168	2164	2096	2120	2162
			2168	2164	2095	2120	2162
			2168	2164	2095	2120	2162
			2168	2164	2095	2120	2162
			2168	2164	2095	2119	2162
			2168	2164	2095	2119	2162
			2168	2164	2095	2119	2162
			2167	2164	2095	2119	2162
			2167	2164	2095	2119	2162
			2167	2164	2095	2119	2162
			2167	2163	2095	2119	2162
			2167	2163	2094	2119	2162
			2167	2163	2094	2119	2162
			2167	2163	2094	2119	2162
			2167	2163	2094	2119	2162
			2167	2163	2094	2119	2162
			2167	2163	2094	2118	2162
			2167	2163	2094	2118	2162
			2167	2163	2093	2118	2162
			2167	2163	2093	2118	2162
			2167	2163	2093	2118	2162
			2167	2163	2092	2118	2162
			2167	2163	2092	2118	2162
			2167	2163	2092	2118	2162
			2167	2163	2092	2118	2162
			2167	2163	2092	2118	2162
			2167	2163	2092	2118	2161
			2167	2163	2092	2118	2161
			2167	2163	2091	2118	2161
			2167	2163	2091	2118	2161
			2167	2163	2091	2118	2161
			2167	2163	2091	2117	2161
			2167	2163	2090	2117	2161
			2167	2163	2090	2117	2161
			2167	2163	2090	2117	2161
			2167	2163	2090	2117	2161
			2167	2163	2089	2117	2161
			2167	2163	2089	2117	2161
			2167	2163	2089	2117	2161
			2167	2163	2088	2117	2161
			2167	2163	2088	2117	2161
			2167	2163	2088	2117	2161
			2167	2163	2088	2117	2161
			2167	2163	2088	2117	2161
			2167	2163	2087	2117	2161
			2167	2163	2087	2117	2161
			2167	2163	2087	2117	2161
			2167	2163	2087	2117	2161
			2167	2163	2086	2116	2161
			2167	2163	2086	2116	2161
			2167	2162	2086	2116	2161
			2167	2162	2086	2116	2161
			2167	2162	2086	2116	2161
			2167	2162	2086	2116	2161
			2166	2162	2086	2116	2161
			2166	2162	2086	2116	2161
			2166	2162	2085	2116	2161
			2166	2162	2085	2116	2161
			2166	2162	2085	2116	2161
			2166	2162	2085	2116	2161
			2166	2162	2085	2116	2161
			2166	2162	2085	2116	2161
			2166	2162	2084	2116	2161
			2166	2162	2084	2116	2161
			2166	2162	2084	2116	2161
			2166	2162	2084	2116	2161
			2166	2162	2084	2115	2161
			2166	2162	2083	2115	2161
			2166	2162	2083	2115	2161
			2166	2162	2083	2115	2160
			2166	2162	2083	2115	2160
			2166	2162	2083	2115	2160
			2166	2162	2083	2115	2160
			2166	2162	2082	2115	2160
			2166	2162	2082	2115	2160
			2166	2162	2082	2115	2160
			2166	2162	2082	2114	2160
			2166	2162	2082	2114	2160
			2166	2162	2082	2114	2160
			2166	2162	2082	2114	2160
			2166	2162	2081	2114	2160
			2166	2162	2081	2114	2160
			2166	2162	2081	2114	2160
			2166	2162	2081	2114	2160
			2166	2162	2081	2114	2160
			2166	2162	2080	2113	2160
			2166	2162	2080	2113	2160
			2166	2162	2080	2113	2160
			2166	2162	2080	2113	2160
			2166	2162	2079	2113	2160
			2166	2161	2079	2113	2160
			2166	2161	2078	2113	2160
			2165	2161	2078	2113	2160
			2165	2161	2078	2113	2160
			2165	2161	2078	2112	2160
			2165	2161	2078	2112	2160
			2165	2161	2078	2112	2160
			2165	2161	2078	2112	2160
			2165	2161	2078	2112	2160
			2165	2161	2078	2112	2160
			2165	2161	2078	2112	2160
			2165	2161	2078	2112	2160
			2165	2161	2078	2112	2160
			2165	2161	2077	2111	2159
			2165	2161	2077	2111	2159
			2165	2161	2077	2111	2159
			2165	2161	2077	2111	2159
			2165	2161	2076	2111	2159
			2165	2161	2076	2111	2159
			2165	2161	2076	2110	2159
			2165	2161	2075	2110	2159
			2165	2161	2075	2110	2159
			2165	2161	2075	2110	2159
			2165	2161	2075	2110	2159
			2165	2161	2075	2110	2159
			2165	2161	2074	2110	2159
			2165	2161	2074	2110	2159
			2165	2161	2074	2110	2159
			2165	2161	2074	2109	2159
			2165	2161	2074	2109	2159
			2165	2161	2074	2109	2159
			2165	2161	2074	2109	2159
			2165	2161	2073	2109	2159
			2165	2161	2073	2109	2159
			2165	2161	2073	2109	2159
			2164	2161	2073	2109	2159
			2164	2161	2072	2109	2159
			2164	2161	2072	2109	2159
			2164	2161	2072	2109	2159
			2164	2161	2072	2109	2159
			2164	2161	2071	2109	2159
			2164	2160	2071	2109	2159
			2164	2160	2071	2109	2159
			2164	2160	2071	2109	2159
			2164	2160	2071	2109	2159
			2164	2160	2070	2108	2159
			2164	2160	2070	2108	2159
			2164	2160	2070	2108	2159
			2164	2160	2070	2108	2159
			2164	2160	2069	2108	2158
			2164	2160	2069	2108	2158
			2164	2160	2069	2108	2158
			2164	2160	2069	2108	2158
			2164	2160	2069	2108	2158
			2164	2160	2069	2108	2158
			2164	2160	2069	2108	2158
			2164	2160	2069	2108	2158
			2164	2160	2068	2108	2158
			2164	2160	2068	2108	2158
			2164	2160	2068	2108	2158
			2164	2160	2068	2108	2158
			2164	2160	2067	2108	2158
			2164	2160	2067	2108	2158
			2164	2160	2067	2107	2158
			2164	2160	2067	2107	2158
			2164	2160	2067	2107	2158
			2164	2160	2067	2107	2158
			2164	2160	2066	2107	2158
			2164	2160	2066	2107	2158
			2164	2160	2066	2107	2158
			2163	2160	2066	2107	2158
			2163	2160	2065	2107	2158
			2163	2160	2065	2107	2158
			2163	2160	2065	2107	2158
			2163	2160	2065	2107	2158
			2163	2160	2064	2107	2158
			2163	2160	2064	2106	2158
			2163	2160	2064	2106	2158
			2163	2160	2064	2106	2158
			2163	2160	2064	2106	2158
			2163	2160	2064	2106	2158
			2163	2160	2064	2106	2158
			2163	2160	2063	2106	2158
			2163	2160	2063	2106	2158
			2163	2160	2063	2106	2158
			2163	2159	2063	2106	2158
			2163	2159	2062	2106	2158
			2163	2159	2062	2106	2158
			2163	2159	2062	2106	2158
			2163	2159	2062	2106	2158
			2163	2159	2062	2106	2158
			2163	2159	2061	2106	2158
			2163	2159	2061	2106	2158
			2163	2159	2061	2106	2157
			2163	2159	2061	2105	2157
			2163	2159	2061	2105	2157
			2163	2159	2061	2105	2157
			2163	2159	2061	2105	2157
			2163	2159	2061	2105	2157
			2163	2159	2060	2105	2157
			2163	2159	2060	2105	2157
			2163	2159	2060	2105	2157
			2163	2159	2060	2104	2157
			2163	2159	2060	2104	2157
			2163	2159	2060	2104	2157
			2163	2159	2060	2104	2157
			2163	2159	2060	2104	2157
			2163	2159	2060	2104	2157
			2163	2159	2060	2104	2157
			2163	2159	2059	2104	2157
			2163	2159	2059	2104	2157
			2163	2159	2058	2104	2157
			2163	2159	2058	2104	2157
			2163	2159	2058	2104	2157
			2163	2159	2058	2104	2157
			2163	2159	2058	2104	2157
			2163	2159	2058	2104	2157
			2162	2159	2057	2104	2157
			2162	2159	2057	2103	2157
			2162	2159	2057	2103	2157
			2162	2159	2057	2103	2157
			2162	2159	2057	2103	2157
			2162	2159	2057	2103	2157
			2162	2159	2057	2103	2157
			2162	2159	2057	2103	2157
			2162	2158	2056	2103	2157
			2162	2158	2056	2103	2157
			2162	2158	2056	2103	2157
			2162	2158	2056	2103	2157
			2162	2158	2056	2103	2157
			2162	2158	2056	2102	2157
			2162	2158	2054	2102	2157
			2162	2158	2054	2102	2156
			2162	2158	2054	2102	2156
			2162	2158	2054	2102	2156
			2162	2158	2054	2102	2156
			2162	2158	2054	2102	2156
			2162	2158	2054	2102	2156
			2162	2158	2054	2102	2156
			2162	2158	2054	2102	2156
			2162	2158	2053	2101	2156
			2162	2158	2053	2101	2156
			2162	2158	2053	2101	2156
			2162	2158	2053	2101	2156
			2162	2158	2053	2101	2156
			2162	2158	2053	2101	2156
			2162	2158	2052	2101	2156
			2162	2158	2052	2101	2156
			2162	2158	2052	2101	2156
			2162	2158	2052	2101	2156
			2162	2158	2052	2101	2156
			2162	2158	2052	2101	2156
			2162	2158	2051	2101	2156
			2162	2158	2050	2101	2156
			2162	2158	2050	2101	2156
			2162	2158	2050	2101	2156
			2162	2158	2050	2101	2156
			2162	2158	2049	2101	2156
			2162	2158	2049	2100	2156
			2162	2158	2049	2100	2156
			2162	2158	2048	2100	2156
			2162	2158	2048	2100	2156
			2162	2158	2048	2100	2156
			2162	2157	2048	2100	2156
			2162	2157	2047	2100	2156
			2162	2157	2047	2100	2156
			2162	2157	2047	2100	2156
			2162	2157	2047	2100	2156
			2162	2157	2046	2100	2156
			2162	2157	2046	2100	2156
			2162	2157	2046	2100	2156
			2162	2157	2046	2100	2155
			2162	2157	2046	2100	2155
			2162	2157	2046	2100	2155
			2162	2157	2045	2100	2155
			2162	2157	2045	2099	2155
			2161	2157	2045	2099	2155
			2161	2157	2044	2099	2155
			2161	2157	2044	2099	2155
			2161	2157	2044	2099	2155
			2161	2157	2044	2099	2155
			2161	2157	2043	2099	2155
			2161	2157	2043	2099	2155
			2161	2157	2043	2099	2155
			2161	2157	2042	2099	2155
			2161	2157	2042	2099	2155
			2161	2157	2042	2099	2155
			2161	2157	2042	2099	2155
			2161	2157	2042	2099	2155
			2161	2157	2041	2099	2155
			2161	2157	2041	2099	2155
			2161	2157	2041	2099	2155
			2161	2157	2041	2099	2155
			2161	2157	2040	2099	2155
			2161	2157	2040	2099	2155
			2161	2157	2040	2099	2155
			2161	2157	2040	2098	2155
			2161	2157	2040	2098	2155
			2161	2157	2039	2098	2155
			2161	2157	2039	2098	2155
			2161	2157	2039	2098	2155
			2161	2157	2039	2098	2155
			2161	2157	2039	2098	2155
			2161	2157	2039	2098	2155
			2161	2157	2038	2098	2155
			2161	2157	2038	2098	2155
			2161	2157	2038	2098	2155
			2161	2157	2038	2098	2155
			2161	2157	2038	2097	2155
			2161	2156	2037	2097	2155
			2161	2156	2037	2097	2155
			2161	2156	2036	2097	2155
			2161	2156	2036	2097	2154
			2161	2156	2036	2097	2154
			2161	2156	2036	2097	2154
			2161	2156	2035	2097	2154
			2161	2156	2035	2097	2154
			2161	2156	2035	2097	2154
			2161	2156	2035	2097	2154
			2161	2156	2035	2097	2154
			2161	2156	2035	2097	2154
			2161	2156	2034	2097	2154
			2161	2156	2034	2096	2154
			2161	2156	2034	2096	2154
			2161	2156	2033	2096	2154
			2161	2156	2033	2096	2154
			2161	2156	2033	2096	2154
			2161	2156	2032	2096	2154
			2160	2156	2031	2096	2154
			2160	2156	2031	2096	2154
			2160	2156	2031	2096	2154
			2160	2156	2031	2096	2154
			2160	2156	2031	2096	2154
			2160	2156	2030	2096	2154
			2160	2156	2030	2096	2154
			2160	2156	2029	2095	2154
			2160	2156	2029	2095	2154
			2160	2156	2029	2095	2154
			2160	2156	2029	2095	2154
			2160	2156	2028	2095	2154
			2160	2156	2028	2095	2154
			2160	2156	2027	2095	2154
			2160	2156	2027	2095	2154
			2160	2156	2026	2095	2154
			2160	2156	2026	2095	2154
			2160	2156	2025	2095	2154
			2160	2156	2025	2095	2154
			2160	2156	2024	2095	2154
			2160	2156	2024	2095	2154
			2160	2156	2023	2095	2154
			2160	2156	2023	2095	2153
			2160	2156	2022	2094	2153
			2160	2156	2022	2094	2153
			2160	2156	2022	2094	2153
			2160	2156	2022	2094	2153
			2160	2156	2022	2094	2153
			2160	2156	2021	2094	2153
			2160	2156	2021	2094	2153
			2160	2156	2021	2094	2153
			2160	2156	2021	2094	2153
			2160	2155	2021	2094	2153
			2160	2155	2020	2094	2153
			2160	2155	2020	2094	2153
			2160	2155	2020	2094	2153
			2160	2155	2020	2094	2153
			2160	2155	2020	2094	2153
			2160	2155	2020	2094	2153
			2160	2155	2019	2093	2153
			2160	2155	2019	2093	2153
			2160	2155	2019	2093	2153
			2160	2155	2019	2093	2153
			2160	2155	2019	2093	2153
			2160	2155	2018	2093	2153
			2160	2155	2018	2093	2153
			2160	2155	2018	2093	2153
			2160	2155	2017	2093	2153
			2160	2155	2017	2093	2153
			2160	2155	2016	2093	2153
			2159	2155	2016	2093	2153
			2159	2155	2016	2093	2153
			2159	2155	2016	2093	2153
			2159	2155	2015	2093	2153
			2159	2155	2015	2093	2153
			2159	2155	2015	2093	2153
			2159	2155	2015	2092	2153
			2159	2155	2014	2092	2153
			2159	2155	2013	2092	2153
			2159	2155	2013	2092	2153
			2159	2155	2013	2092	2153
			2159	2155	2012	2092	2153
			2159	2155	2012	2092	2153
			2159	2155	2012	2092	2153
			2159	2155	2012	2092	2153
			2159	2155	2012	2092	2153
			2159	2155	2011	2092	2153
			2159	2155	2011	2092	2153
			2159	2155	2011	2092	2153
			2159	2155	2011	2092	2153
			2159	2155	2010	2092	2153
			2159	2155	2010	2092	2153
			2159	2155	2010	2092	2153
			2159	2155	2010	2092	2152
			2159	2155	2010	2092	2152
			2159	2155	2009	2092	2152
			2159	2155	2009	2092	2152
			2159	2155	2009	2092	2152
			2159	2155	2009	2092	2152
			2159	2155	2008	2091	2152
			2159	2155	2008	2091	2152
			2159	2155	2008	2091	2152
			2159	2155	2008	2091	2152
			2159	2155	2007	2091	2152
			2159	2155	2007	2091	2152
			2159	2155	2007	2091	2152
			2159	2154	2005	2091	2152
			2159	2154	2004	2091	2152
			2159	2154	2004	2091	2152
			2159	2154	2004	2091	2152
			2159	2154	2003	2091	2152
			2159	2154	2003	2091	2152
			2159	2154	2003	2091	2152
			2159	2154	2003	2090	2152
			2159	2154	2002	2090	2152
			2159	2154	2002	2090	2152
			2158	2154	2001	2090	2152
			2158	2154	2001	2090	2152
			2158	2154	2000	2090	2152
			2158	2154	1999	2090	2152
			2158	2154	1998	2090	2152
			2158	2154	1998	2090	2152
			2158	2154	1997	2090	2152
			2158	2154	1997	2090	2152
			2158	2154	1997	2090	2152
			2158	2154	1996	2090	2152
			2158	2154	1995	2090	2152
			2158	2154	1994	2090	2152
			2158	2154	1994	2090	2152
			2158	2154	1994	2090	2152
			2158	2154	1992	2090	2152
			2158	2154	1991	2090	2152
			2158	2154	1991	2090	2152
			2158	2154	1991	2089	2151
			2158	2154	1991	2089	2151
			2158	2154	1990	2089	2151
			2158	2154	1990	2089	2151
			2158	2154	1989	2089	2151
			2158	2154	1989	2089	2151
			2158	2154	1989	2089	2151
			2158	2154	1989	2089	2151
			2158	2154	1988	2089	2151
			2158	2154	1988	2089	2151
			2158	2154	1986	2089	2151
			2158	2154	1986	2089	2151
			2158	2154	1986	2089	2151
			2158	2154	1985	2089	2151
			2158	2154	1984	2089	2151
			2158	2154	1984	2089	2151
			2158	2154	1983	2088	2151
			2158	2153	1982	2088	2151
			2158	2153	1981	2088	2151
			2158	2153	1981	2088	2151
			2158	2153	1977	2088	2151
			2158	2153	1976	2088	2151
			2158	2153	1975	2088	2151
			2158	2153	1973	2088	2151
			2158	2153	1973	2088	2151
			2158	2153	1972	2088	2151
			2158	2153	1970	2088	2151
			2158	2153	1969	2088	2151
			2158	2153	1969	2088	2151
			2158	2153	1969	2088	2151
			2158	2153	1967	2088	2151
			2158	2153	1966	2087	2151
			2158	2153	1966	2087	2151
			2158	2153	1965	2087	2151
			2158	2153	1965	2087	2151
			2158	2153	1965	2087	2151
			2158	2153	1965	2087	2151
			2158	2153	1964	2087	2151
			2158	2153	1963	2087	2151
			2157	2153	1963	2087	2151
			2157	2153	1962	2087	2150
			2157	2153	1962	2087	2150
			2157	2153	1960	2087	2150
			2157	2153	1960	2087	2150
			2157	2153	1959	2087	2150
			2157	2153	1959	2087	2150
			2157	2153	1957	2087	2150
			2157	2153	1956	2087	2150
			2157	2153	1955	2087	2150
			2157	2153	1955	2086	2150
			2157	2153	1955	2086	2150
			2157	2153	1954	2086	2150
			2157	2153	1953	2086	2150
			2157	2153	1953	2086	2150
			2157	2153	1952	2086	2150
			2157	2153	1951	2086	2150
			2157	2153	1950	2086	2150
			2157	2153	1950	2086	2150
			2157	2153	1948	2086	2150
			2157	2153	1948	2086	2150
			2157	2153	1947	2086	2150
			2157	2152	1945	2086	2150
			2157	2152	1945	2086	2150
			2157	2152	1943	2086	2150
			2157	2152	1943	2086	2150
			2157	2152	1941	2086	2150
			2157	2152	1941	2085	2150
			2157	2152	1941	2085	2150
			2157	2152	1941	2085	2150
			2157	2152	1941	2085	2150
			2157	2152	1937	2085	2150
			2157	2152	1937	2085	2150
			2157	2152	1937	2085	2150
			2157	2152	1937	2085	2150
			2157	2152	1935	2085	2150
			2157	2152	1934	2085	2150
			2157	2152	1934	2085	2150
			2157	2152	1934	2085	2150
			2157	2152	1932	2084	2150
			2157	2152	1932	2084	2150
			2157	2152	1932	2084	2150
			2157	2152	1931	2084	2150
			2157	2152	1931	2084	2149
			2157	2152	1930	2084	2149
			2157	2152	1929	2084	2149
			2157	2152	1929	2084	2149
			2157	2152	1928	2084	2149
			2157	2152	1928	2084	2149
			2157	2152	1926	2084	2149
			2157	2152	1926	2084	2149
			2157	2152	1925	2084	2149
			2157	2152	1925	2084	2149
			2157	2152	1924	2084	2149
			2157	2152	1924	2084	2149
			2157	2152	1923	2084	2149
			2157	2152	1922	2084	2149
			2157	2152	1922	2084	2149
			2157	2152	1921	2083	2149
			2157	2152	1920	2083	2149
			2157	2152	1920	2083	2149
			2157	2152	1920	2083	2149
			2157	2152	1916	2083	2149
			2157	2152	1915	2083	2149
			2157	2152	1914	2083	2149
			2157	2152	1913	2083	2149
			2157	2152	1912	2083	2149
			2157	2152	1911	2083	2149
			2157	2152	1908	2083	2149
			2156	2152	1907	2083	2149
			2156	2152	1906	2083	2149
			2156	2152	1905	2083	2149
			2156	2152	1905	2083	2149
			2156	2152	1903	2083	2149
			2156	2151	1903	2083	2149
			2156	2151	1903	2083	2148
			2156	2151	1901	2083	2148
			2156	2151	1898	2083	2148
			2156	2151	1897	2083	2148
			2156	2151	1895	2083	2148
			2156	2151	1894	2082	2148
			2156	2151	1894	2082	2148
			2156	2151	1890	2082	2148
			2156	2151	1889	2082	2148
			2156	2151	1889	2082	2148
			2156	2151	1888	2082	2148
			2156	2151	1887	2082	2148
			2156	2151	1886	2082	2148
			2156	2151	1885	2082	2148
			2156	2151	1885	2082	2148
			2156	2151	1884	2082	2148
			2156	2151	1882	2082	2148
			2156	2151	1881	2082	2148
			2156	2151	1881	2082	2148
			2156	2151	1877	2082	2148
			2156	2151	1874	2081	2148
			2156	2151	1874	2081	2148
			2156	2151	1873	2081	2148
			2156	2151	1871	2081	2148
			2156	2151	1869	2081	2148
			2156	2151	1868	2081	2148
			2156	2151	1868	2081	2148
			2156	2151	1867	2081	2148
			2156	2151	1867	2081	2148
			2156	2151	1863	2081	2148
			2156	2151	1863	2081	2148
			2156	2151	1862	2081	2148
			2156	2151	1860	2081	2148
			2156	2151	1859	2081	2148
			2156	2151	1858	2080	2148
			2156	2151	1858	2080	2148
			2156	2151	1857	2080	2148
			2156	2151	1857	2080	2148
			2156	2151	1854	2080	2148
			2156	2151	1853	2080	2148
			2156	2151	1853	2080	2148
			2156	2151	1852	2080	2148
			2156	2151	1849	2080	2148
			2156	2151	1848	2080	2147
			2156	2151	1848	2080	2147
			2156	2151	1848	2080	2147
			2156	2151	1848	2080	2147
			2156	2151	1848	2080	2147
			2156	2151	1848	2080	2147
			2156	2150	1847	2079	2147
			2156	2150	1847	2079	2147
			2156	2150	1847	2079	2147
			2156	2150	1847	2079	2147
			2156	2150	1847	2079	2147
			2156	2150	1847	2079	2147
			2156	2150	1847	2079	2147
			2156	2150	1847	2079	2147
			2156	2150	1846	2079	2147
			2156	2150	1845	2079	2147
			2155	2150	1845	2079	2147
			2155	2150	1845	2079	2147
			2155	2150	1845	2079	2147
			2155	2150	1844	2078	2147
			2155	2150	1844	2078	2147
			2155	2150	1843	2078	2147
			2155	2150	1843	2078	2147
			2155	2150	1843	2078	2147
			2155	2150	1843	2078	2147
			2155	2150	1843	2078	2147
			2155	2150	1843	2078	2147
			2155	2150	1842	2078	2147
			2155	2150	1842	2078	2147
			2155	2150	1842	2078	2147
			2155	2150	1842	2078	2147
			2155	2150	1841	2078	2147
			2155	2150	1840	2078	2147
			2155	2150	1840	2078	2147
			2155	2150	1840	2078	2147
			2155	2150	1840	2078	2147
			2155	2150	1839	2077	2147
			2155	2150	1839	2077	2147
			2155	2150	1839	2077	2147
			2155	2150	1838	2077	2147
			2155	2150	1838	2077	2147
			2155	2150	1838	2077	2147
			2155	2150	1838	2077	2147
			2155	2150	1838	2077	2147
			2155	2150	1837	2077	2147
			2155	2150	1836	2077	2147
			2155	2150	1836	2077	2147
			2155	2150	1836	2077	2147
			2155	2150	1836	2077	2147
			2155	2150	1835	2077	2146
			2155	2150	1834	2077	2146
			2155	2150	1834	2076	2146
			2155	2150	1834	2076	2146
			2155	2150	1834	2076	2146
			2155	2150	1833	2076	2146
			2155	2150	1833	2076	2146
			2155	2150	1833	2076	2146
			2155	2150	1833	2076	2146
			2155	2150	1833	2076	2146
			2155	2150	1833	2076	2146
			2155	2149	1833	2076	2146
			2155	2149	1832	2076	2146
			2155	2149	1832	2076	2146
			2154	2149	1832	2076	2146
			2154	2149	1832	2076	2146
			2154	2149	1832	2076	2146
			2154	2149	1832	2076	2146
			2154	2149	1831	2076	2146
			2154	2149	1831	2076	2146
			2154	2149	1831	2076	2146
			2154	2149	1831	2076	2146
			2154	2149	1831	2075	2146
			2154	2149	1830	2075	2146
			2154	2149	1830	2075	2146
			2154	2149	1830	2075	2146
			2154	2149	1830	2075	2146
			2154	2149	1830	2075	2146
			2154	2149	1828	2075	2146
			2154	2149	1828	2075	2146
			2154	2149	1828	2075	2146
			2154	2149	1828	2075	2146
			2154	2149	1828	2075	2146
			2154	2149	1827	2075	2146
			2154	2149	1827	2075	2146
			2154	2149	1827	2075	2146
			2154	2149	1827	2074	2146
			2154	2149	1827	2074	2146
			2154	2149	1827	2074	2146
			2154	2149	1827	2074	2146
			2154	2149	1827	2074	2146
			2154	2149	1826	2074	2146
			2154	2149	1826	2074	2145
			2154	2149	1826	2074	2145
			2154	2149	1826	2074	2145
			2154	2149	1826	2074	2145
			2154	2149	1826	2074	2145
			2154	2149	1826	2074	2145
			2154	2149	1825	2074	2145
			2154	2149	1825	2074	2145
			2154	2149	1825	2074	2145
			2154	2149	1824	2074	2145
			2154	2149	1824	2073	2145
			2154	2148	1824	2073	2145
			2154	2148	1824	2073	2145
			2154	2148	1824	2073	2145
			2154	2148	1824	2073	2145
			2154	2148	1824	2073	2145
			2154	2148	1823	2073	2145
			2154	2148	1822	2073	2145
			2154	2148	1822	2073	2145
			2154	2148	1822	2073	2145
			2154	2148	1822	2072	2145
			2154	2148	1822	2072	2145
			2154	2148	1822	2072	2145
			2154	2148	1822	2072	2145
			2154	2148	1822	2072	2145
			2154	2148	1821	2072	2145
			2154	2148	1821	2072	2145
			2154	2148	1821	2072	2145
			2154	2148	1821	2072	2145
			2153	2148	1820	2072	2145
			2153	2148	1820	2072	2145
			2153	2148	1820	2072	2145
			2153	2148	1819	2072	2145
			2153	2148	1819	2072	2145
			2153	2148	1819	2072	2145
			2153	2148	1818	2072	2145
			2153	2148	1818	2072	2145
			2153	2148	1818	2072	2144
			2153	2148	1817	2072	2144
			2153	2148	1817	2072	2144
			2153	2148	1817	2072	2144
			2153	2148	1817	2072	2144
			2153	2148	1817	2072	2144
			2153	2148	1817	2071	2144
			2153	2148	1817	2071	2144
			2153	2148	1817	2071	2144
			2153	2148	1817	2071	2144
			2153	2148	1817	2071	2144
			2153	2148	1816	2071	2144
			2153	2148	1816	2071	2144
			2153	2148	1816	2071	2144
			2153	2148	1816	2071	2144
			2153	2148	1816	2071	2144
			2153	2148	1816	2071	2144
			2153	2148	1816	2070	2144
			2153	2148	1815	2070	2144
			2153	2148	1815	2070	2144
			2153	2148	1815	2070	2144
			2153	2148	1815	2070	2144
			2153	2148	1814	2070	2144
			2153	2147	1814	2070	2144
			2153	2147	1814	2070	2144
			2153	2147	1814	2070	2144
			2153	2147	1813	2070	2144
			2153	2147	1813	2070	2144
			2153	2147	1813	2070	2144
			2153	2147	1813	2069	2144
			2153	2147	1813	2069	2144
			2153	2147	1813	2069	2144
			2153	2147	1813	2069	2144
			2153	2147	1813	2069	2144
			2153	2147	1813	2069	2144
			2153	2147	1813	2069	2144
			2153	2147	1813	2069	2144
			2153	2147	1813	2069	2144
			2153	2147	1812	2069	2144
			2153	2147	1812	2069	2143
			2153	2147	1812	2069	2143
			2153	2147	1812	2069	2143
			2153	2147	1812	2069	2143
			2153	2147	1812	2069	2143
			2153	2147	1812	2069	2143
			2153	2147	1812	2069	2143
			2153	2147	1811	2069	2143
			2153	2147	1811	2069	2143
			2153	2147	1811	2069	2143
			2153	2147	1811	2069	2143
			2153	2147	1811	2068	2143
			2153	2147	1811	2068	2143
			2153	2147	1811	2068	2143
			2153	2147	1811	2068	2143
			2152	2147	1811	2068	2143
			2152	2147	1811	2068	2143
			2152	2147	1811	2068	2143
			2152	2147	1811	2068	2143
			2152	2147	1811	2068	2143
			2152	2147	1811	2068	2143
			2152	2147	1810	2068	2143
			2152	2147	1810	2068	2143
			2152	2147	1810	2068	2143
			2152	2147	1810	2068	2143
			2152	2147	1810	2067	2143
			2152	2147	1810	2067	2143
			2152	2147	1809	2067	2143
			2152	2147	1809	2067	2143
			2152	2147	1809	2067	2143
			2152	2147	1809	2067	2143
			2152	2147	1809	2067	2143
			2152	2147	1809	2067	2143
			2152	2147	1809	2067	2143
			2152	2147	1809	2067	2143
			2152	2147	1809	2067	2143
			2152	2147	1809	2067	2143
			2152	2147	1808	2066	2143
			2152	2147	1808	2066	2143
			2152	2147	1808	2066	2143
			2152	2147	1808	2066	2143
			2152	2147	1808	2066	2143
			2152	2146	1807	2066	2142
			2152	2146	1807	2066	2142
			2152	2146	1807	2066	2142
			2152	2146	1807	2066	2142
			2152	2146	1807	2066	2142
			2152	2146	1807	2066	2142
			2152	2146	1806	2066	2142
			2152	2146	1806	2066	2142
			2152	2146	1806	2066	2142
			2152	2146	1806	2066	2142
			2152	2146	1806	2066	2142
			2152	2146	1806	2066	2142
			2152	2146	1806	2065	2142
			2152	2146	1806	2065	2142
			2152	2146	1806	2065	2142
			2152	2146	1806	2065	2142
			2152	2146	1805	2065	2142
			2152	2146	1805	2065	2142
			2152	2146	1805	2065	2142
			2152	2146	1805	2065	2142
			2152	2146	1805	2065	2142
			2152	2146	1805	2065	2142
			2152	2146	1805	2065	2142
			2152	2146	1805	2065	2142
			2152	2146	1805	2065	2142
			2152	2146	1805	2065	2142
			2152	2146	1805	2065	2142
			2152	2146	1805	2065	2142
			2152	2146	1805	2065	2142
			2152	2146	1804	2065	2142
			2152	2146	1804	2065	2142
			2151	2146	1804	2064	2142
			2151	2146	1804	2064	2142
			2151	2146	1804	2064	2142
			2151	2146	1804	2064	2142
			2151	2146	1803	2064	2142
			2151	2146	1803	2064	2142
			2151	2146	1803	2064	2142
			2151	2146	1803	2064	2142
			2151	2146	1803	2064	2142
			2151	2145	1803	2064	2141
			2151	2145	1803	2064	2141
			2151	2145	1803	2064	2141
			2151	2145	1802	2064	2141
			2151	2145	1802	2064	2141
			2151	2145	1802	2064	2141
			2151	2145	1802	2064	2141
			2151	2145	1802	2064	2141
			2151	2145	1802	2064	2141
			2151	2145	1802	2063	2141
			2151	2145	1802	2063	2141
			2151	2145	1802	2063	2141
			2151	2145	1801	2063	2141
			2151	2145	1801	2063	2141
			2151	2145	1801	2063	2141
			2151	2145	1801	2063	2141
			2151	2145	1801	2063	2141
			2151	2145	1801	2063	2141
			2151	2145	1801	2063	2141
			2151	2145	1801	2063	2141
			2151	2145	1801	2063	2141
			2151	2145	1800	2063	2141
			2151	2145	1800	2063	2141
			2151	2145	1800	2062	2141
			2151	2145	1800	2062	2141
			2151	2145	1800	2062	2141
			2151	2145	1800	2062	2141
			2151	2145	1800	2062	2141
			2151	2145	1799	2062	2141
			2151	2145	1799	2062	2141
			2151	2145	1799	2062	2141
			2151	2145	1799	2062	2141
			2151	2145	1799	2062	2141
			2151	2145	1799	2061	2141
			2151	2145	1799	2061	2141
			2151	2145	1799	2061	2141
			2151	2145	1799	2061	2140
			2151	2145	1799	2061	2140
			2151	2145	1799	2061	2140
			2151	2144	1798	2061	2140
			2151	2144	1798	2061	2140
			2151	2144	1798	2061	2140
			2151	2144	1798	2061	2140
			2151	2144	1798	2061	2140
			2151	2144	1798	2060	2140
			2151	2144	1797	2060	2140
			2151	2144	1797	2060	2140
			2151	2144	1797	2060	2140
			2151	2144	1797	2060	2140
			2151	2144	1797	2060	2140
			2151	2144	1797	2060	2140
			2151	2144	1796	2060	2140
			2151	2144	1796	2060	2140
			2151	2144	1796	2060	2140
			2151	2144	1796	2060	2140
			2151	2144	1796	2060	2140
			2150	2144	1795	2060	2140
			2150	2144	1795	2060	2140
			2150	2144	1795	2060	2140
			2150	2144	1795	2059	2140
			2150	2144	1795	2059	2140
			2150	2144	1795	2059	2140
			2150	2144	1795	2059	2140
			2150	2144	1794	2059	2139
			2150	2144	1794	2059	2139
			2150	2144	1794	2059	2139
			2150	2144	1794	2059	2139
			2150	2144	1794	2059	2139
			2150	2144	1794	2059	2139
			2150	2144	1793	2059	2139
			2150	2144	1793	2059	2139
			2150	2144	1793	2059	2139
			2150	2144	1793	2059	2139
			2150	2144	1793	2059	2139
			2150	2144	1793	2058	2139
			2150	2144	1793	2058	2139
			2150	2144	1793	2058	2139
			2150	2144	1793	2058	2139
			2150	2144	1793	2058	2139
			2150	2144	1792	2058	2139
			2150	2144	1792	2058	2139
			2150	2144	1792	2058	2139
			2150	2144	1792	2058	2139
			2150	2143	1792	2058	2139
			2150	2143	1792	2058	2139
			2150	2143	1792	2057	2139
			2150	2143	1792	2057	2139
			2150	2143	1792	2057	2139
			2150	2143	1792	2057	2139
			2150	2143	1792	2057	2139
			2150	2143	1792	2057	2139
			2150	2143	1791	2057	2139
			2150	2143	1791	2057	2139
			2150	2143	1791	2057	2139
			2150	2143	1791	2057	2139
			2150	2143	1791	2057	2139
			2150	2143	1791	2056	2139
			2150	2143	1791	2056	2139
			2150	2143	1791	2056	2139
			2150	2143	1791	2056	2139
			2150	2143	1791	2056	2139
			2150	2143	1790	2056	2139
			2150	2143	1790	2056	2139
			2150	2143	1790	2056	2139
			2150	2143	1790	2056	2139
			2150	2143	1790	2056	2138
			2150	2143	1790	2056	2138
			2150	2143	1790	2056	2138
			2150	2143	1790	2056	2138
			2150	2143	1790	2056	2138
			2150	2143	1789	2056	2138
			2150	2143	1789	2056	2138
			2150	2143	1789	2056	2138
			2150	2143	1789	2055	2138
			2150	2143	1789	2055	2138
			2150	2143	1789	2055	2138
			2150	2143	1789	2055	2138
			2150	2143	1789	2055	2138
			2150	2143	1789	2055	2138
			2150	2143	1789	2055	2138
			2150	2143	1789	2055	2138
			2150	2143	1789	2055	2138
			2150	2143	1788	2055	2138
			2150	2143	1788	2055	2138
			2150	2143	1788	2055	2138
			2149	2143	1788	2055	2138
			2149	2143	1788	2055	2138
			2149	2143	1788	2055	2138
			2149	2143	1788	2055	2138
			2149	2143	1788	2055	2138
			2149	2143	1788	2055	2138
			2149	2143	1788	2055	2138
			2149	2143	1787	2055	2138
			2149	2142	1787	2054	2138
			2149	2142	1787	2054	2138
			2149	2142	1787	2054	2137
			2149	2142	1787	2054	2137
			2149	2142	1787	2054	2137
			2149	2142	1787	2054	2137
			2149	2142	1787	2054	2137
			2149	2142	1787	2054	2137
			2149	2142	1787	2054	2137
			2149	2142	1787	2054	2137
			2149	2142	1786	2054	2137
			2149	2142	1786	2054	2137
			2149	2142	1786	2054	2137
			2149	2142	1786	2054	2137
			2149	2142	1786	2054	2137
			2149	2142	1786	2053	2137
			2149	2142	1786	2053	2137
			2149	2142	1786	2053	2137
			2149	2142	1785	2053	2137
			2149	2142	1785	2053	2137
			2149	2142	1785	2053	2137
			2149	2142	1785	2053	2137
			2149	2142	1785	2053	2137
			2149	2142	1785	2053	2137
			2149	2142	1785	2053	2137
			2149	2142	1785	2053	2137
			2149	2142	1785	2053	2137
			2149	2142	1785	2053	2137
			2149	2142	1785	2053	2137
			2149	2142	1784	2053	2137
			2149	2142	1784	2052	2137
			2149	2142	1784	2052	2137
			2149	2142	1784	2052	2137
			2149	2142	1783	2052	2137
			2149	2142	1783	2052	2137
			2149	2142	1783	2052	2137
			2149	2142	1783	2052	2137
			2149	2142	1783	2052	2136
			2149	2142	1783	2052	2136
			2149	2142	1783	2052	2136
			2149	2141	1783	2051	2136
			2149	2141	1783	2051	2136
			2149	2141	1782	2051	2136
			2149	2141	1782	2051	2136
			2149	2141	1782	2051	2136
			2149	2141	1782	2051	2136
			2149	2141	1782	2051	2136
			2149	2141	1782	2051	2136
			2149	2141	1782	2051	2136
			2149	2141	1782	2051	2136
			2149	2141	1782	2051	2136
			2149	2141	1782	2051	2136
			2149	2141	1782	2051	2136
			2149	2141	1782	2051	2136
			2149	2141	1781	2050	2136
			2149	2141	1781	2050	2136
			2149	2141	1781	2050	2136
			2149	2141	1781	2050	2136
			2149	2141	1781	2050	2136
			2149	2141	1781	2050	2136
			2148	2141	1781	2050	2136
			2148	2141	1781	2050	2136
			2148	2141	1781	2050	2136
			2148	2141	1781	2050	2136
			2148	2141	1781	2050	2136
			2148	2141	1781	2049	2136
			2148	2141	1781	2049	2136
			2148	2141	1780	2049	2136
			2148	2141	1780	2049	2136
			2148	2141	1780	2049	2136
			2148	2141	1780	2049	2136
			2148	2141	1780	2049	2136
			2148	2141	1780	2049	2135
			2148	2141	1780	2049	2135
			2148	2141	1780	2049	2135
			2148	2141	1779	2049	2135
			2148	2141	1779	2049	2135
			2148	2141	1779	2049	2135
			2148	2141	1779	2049	2135
			2148	2141	1779	2049	2135
			2148	2141	1779	2048	2135
			2148	2141	1779	2048	2135
			2148	2141	1779	2048	2135
			2148	2141	1779	2048	2135
			2148	2141	1779	2048	2135
			2148	2141	1779	2048	2135
			2148	2141	1779	2048	2135
			2148	2141	1779	2048	2135
			2148	2141	1779	2048	2135
			2148	2141	1778	2048	2135
			2148	2141	1778	2048	2135
			2148	2141	1778	2048	2135
			2148	2141	1778	2048	2135
			2148	2140	1778	2048	2135
			2148	2140	1778	2047	2135
			2148	2140	1778	2047	2135
			2148	2140	1778	2047	2135
			2148	2140	1777	2047	2135
			2148	2140	1777	2047	2135
			2148	2140	1777	2046	2135
			2148	2140	1777	2046	2135
			2148	2140	1777	2046	2135
			2148	2140	1777	2046	2135
			2148	2140	1777	2046	2135
			2148	2140	1777	2046	2135
			2148	2140	1777	2046	2135
			2148	2140	1777	2045	2135
			2148	2140	1777	2045	2135
			2148	2140	1777	2045	2135
			2148	2140	1777	2045	2135
			2148	2140	1776	2045	2134
			2148	2140	1776	2045	2134
			2148	2140	1776	2045	2134
			2148	2140	1776	2045	2134
			2148	2140	1776	2045	2134
			2148	2140	1776	2045	2134
			2148	2140	1776	2045	2134
			2148	2140	1776	2045	2134
			2148	2140	1776	2044	2134
			2148	2140	1775	2044	2134
			2148	2140	1775	2044	2134
			2148	2140	1775	2044	2134
			2148	2140	1775	2044	2134
			2148	2140	1775	2044	2134
			2148	2140	1775	2044	2134
			2148	2140	1775	2044	2134
			2148	2140	1775	2044	2134
			2148	2140	1775	2044	2134
			2148	2140	1775	2043	2134
			2147	2140	1775	2043	2134
			2147	2140	1775	2043	2134
			2147	2140	1775	2043	2134
			2147	2140	1775	2043	2134
			2147	2140	1774	2043	2134
			2147	2140	1774	2043	2134
			2147	2140	1774	2043	2134
			2147	2140	1774	2043	2134
			2147	2140	1774	2043	2134
			2147	2140	1774	2043	2134
			2147	2140	1773	2043	2134
			2147	2140	1773	2043	2134
			2147	2140	1773	2043	2134
			2147	2139	1773	2043	2134
			2147	2139	1773	2042	2134
			2147	2139	1773	2042	2134
			2147	2139	1773	2042	2134
			2147	2139	1773	2042	2134
			2147	2139	1773	2042	2134
			2147	2139	1773	2042	2134
			2147	2139	1772	2042	2134
			2147	2139	1772	2042	2134
			2147	2139	1772	2042	2134
			2147	2139	1772	2042	2134
			2147	2139	1772	2041	2134
			2147	2139	1772	2041	2133
			2147	2139	1772	2041	2133
			2147	2139	1772	2041	2133
			2147	2139	1772	2041	2133
			2147	2139	1772	2041	2133
			2147	2139	1772	2041	2133
			2147	2139	1772	2041	2133
			2147	2139	1771	2041	2133
			2147	2139	1771	2041	2133
			2147	2139	1771	2041	2133
			2147	2139	1771	2041	2133
			2147	2139	1771	2041	2133
			2147	2139	1771	2041	2133
			2147	2139	1771	2041	2133
			2147	2139	1771	2040	2133
			2147	2139	1771	2040	2133
			2147	2139	1771	2040	2133
			2147	2139	1771	2040	2133
			2147	2138	1771	2040	2133
			2147	2138	1771	2040	2133
			2147	2138	1771	2040	2133
			2147	2138	1771	2040	2133
			2147	2138	1771	2040	2133
			2147	2138	1770	2040	2133
			2147	2138	1770	2039	2133
			2147	2138	1770	2039	2133
			2147	2138	1770	2039	2133
			2147	2138	1770	2039	2133
			2147	2138	1770	2039	2133
			2147	2138	1770	2038	2133
			2147	2138	1770	2038	2133
			2147	2138	1770	2038	2133
			2147	2138	1770	2038	2133
			2147	2138	1770	2038	2133
			2147	2138	1769	2038	2133
			2147	2138	1769	2038	2132
			2147	2138	1769	2038	2132
			2147	2138	1769	2038	2132
			2147	2138	1769	2038	2132
			2147	2138	1769	2038	2132
			2147	2138	1769	2038	2132
			2147	2138	1769	2037	2132
			2147	2138	1769	2037	2132
			2147	2138	1769	2037	2132
			2147	2138	1769	2037	2132
			2147	2138	1769	2037	2132
			2147	2138	1768	2037	2132
			2147	2138	1768	2037	2132
			2147	2138	1768	2037	2132
			2147	2138	1768	2037	2132
			2147	2138	1768	2036	2132
			2147	2138	1768	2036	2132
			2147	2138	1768	2036	2132
			2147	2137	1768	2036	2132
			2147	2137	1768	2036	2132
			2147	2137	1768	2036	2132
			2147	2137	1768	2036	2132
			2147	2137	1768	2036	2132
			2147	2137	1768	2035	2132
			2147	2137	1768	2035	2132
			2147	2137	1768	2035	2132
			2147	2137	1767	2035	2132
			2147	2137	1767	2035	2132
			2146	2137	1767	2035	2132
			2146	2137	1767	2035	2132
			2146	2137	1767	2035	2132
			2146	2137	1767	2035	2132
			2146	2137	1767	2035	2132
			2146	2137	1767	2035	2132
			2146	2137	1767	2035	2132
			2146	2137	1767	2035	2132
			2146	2137	1767	2035	2131
			2146	2137	1767	2035	2131
			2146	2137	1767	2035	2131
			2146	2137	1767	2035	2131
			2146	2137	1767	2035	2131
			2146	2137	1766	2034	2131
			2146	2137	1766	2034	2131
			2146	2137	1766	2034	2131
			2146	2137	1766	2034	2131
			2146	2137	1766	2034	2131
			2146	2137	1765	2034	2131
			2146	2137	1765	2034	2131
			2146	2137	1765	2033	2131
			2146	2137	1765	2033	2131
			2146	2137	1765	2033	2131
			2146	2137	1765	2033	2131
			2146	2137	1765	2033	2131
			2146	2137	1765	2033	2131
			2146	2137	1765	2033	2131
			2146	2137	1765	2033	2131
			2146	2136	1765	2033	2131
			2146	2136	1765	2033	2131
			2146	2136	1765	2032	2131
			2146	2136	1765	2032	2131
			2146	2136	1764	2032	2131
			2146	2136	1764	2032	2131
			2146	2136	1764	2032	2131
			2146	2136	1764	2032	2131
			2146	2136	1764	2031	2131
			2146	2136	1764	2031	2131
			2146	2136	1764	2031	2130
			2146	2136	1764	2031	2130
			2146	2136	1764	2031	2130
			2146	2136	1764	2031	2130
			2146	2136	1763	2031	2130
			2146	2136	1763	2031	2130
			2146	2136	1763	2031	2130
			2146	2136	1763	2031	2130
			2146	2136	1763	2030	2130
			2146	2136	1763	2030	2130
			2146	2136	1763	2030	2130
			2146	2136	1763	2030	2130
			2146	2136	1763	2030	2130
			2146	2136	1762	2030	2130
			2146	2136	1762	2030	2130
			2146	2136	1762	2030	2130
			2146	2136	1762	2030	2130
			2146	2136	1762	2030	2130
			2146	2136	1762	2030	2130
			2146	2136	1761	2030	2130
			2146	2136	1761	2029	2130
			2146	2136	1761	2029	2130
			2146	2136	1761	2029	2130
			2146	2136	1761	2029	2130
			2146	2136	1761	2029	2130
			2146	2136	1761	2029	2130
			2146	2136	1761	2029	2130
			2146	2136	1761	2029	2130
			2146	2136	1761	2029	2130
			2146	2136	1761	2029	2130
			2146	2136	1761	2029	2129
			2146	2136	1760	2029	2129
			2145	2136	1760	2029	2129
			2145	2136	1760	2029	2129
			2145	2136	1760	2029	2129
			2145	2136	1760	2029	2129
			2145	2136	1760	2029	2129
			2145	2136	1760	2029	2129
			2145	2136	1760	2028	2129
			2145	2136	1760	2028	2129
			2145	2136	1760	2028	2129
			2145	2136	1760	2028	2129
			2145	2136	1760	2028	2129
			2145	2135	1760	2028	2129
			2145	2135	1760	2028	2129
			2145	2135	1760	2028	2129
			2145	2135	1759	2028	2129
			2145	2135	1759	2028	2129
			2145	2135	1759	2028	2129
			2145	2135	1759	2028	2129
			2145	2135	1759	2028	2129
			2145	2135	1759	2027	2129
			2145	2135	1759	2027	2129
			2145	2135	1759	2027	2129
			2145	2135	1759	2027	2129
			2145	2135	1759	2026	2129
			2145	2135	1759	2026	2129
			2145	2135	1758	2026	2129
			2145	2135	1758	2026	2129
			2145	2135	1758	2026	2129
			2145	2135	1758	2026	2128
			2145	2135	1758	2026	2128
			2145	2135	1758	2026	2128
			2145	2135	1758	2026	2128
			2145	2135	1758	2026	2128
			2145	2135	1758	2026	2128
			2145	2135	1758	2025	2128
			2145	2135	1758	2025	2128
			2145	2135	1758	2025	2128
			2145	2135	1757	2025	2128
			2145	2135	1757	2025	2128
			2145	2135	1757	2025	2128
			2145	2135	1757	2025	2128
			2145	2135	1757	2025	2128
			2145	2135	1757	2025	2128
			2145	2135	1757	2025	2128
			2145	2135	1757	2025	2128
			2145	2135	1757	2025	2128
			2145	2135	1757	2025	2128
			2145	2135	1757	2025	2128
			2145	2135	1757	2024	2128
			2145	2135	1757	2024	2128
			2145	2135	1757	2024	2128
			2145	2135	1757	2024	2128
			2145	2135	1756	2024	2128
			2145	2135	1756	2024	2128
			2145	2135	1756	2024	2128
			2145	2134	1756	2024	2128
			2145	2134	1756	2024	2128
			2145	2134	1756	2023	2128
			2145	2134	1756	2023	2128
			2145	2134	1756	2023	2128
			2145	2134	1755	2023	2128
			2145	2134	1755	2023	2128
			2145	2134	1755	2023	2128
			2145	2134	1755	2023	2128
			2145	2134	1755	2023	2128
			2145	2134	1755	2023	2128
			2145	2134	1755	2022	2128
			2145	2134	1755	2022	2128
			2145	2134	1755	2022	2127
			2145	2134	1755	2022	2127
			2144	2134	1755	2022	2127
			2144	2134	1755	2022	2127
			2144	2134	1755	2022	2127
			2144	2134	1754	2022	2127
			2144	2134	1754	2022	2127
			2144	2134	1754	2022	2127
			2144	2134	1754	2022	2127
			2144	2134	1754	2022	2127
			2144	2134	1754	2022	2127
			2144	2134	1754	2022	2127
			2144	2134	1754	2021	2127
			2144	2134	1754	2021	2127
			2144	2134	1754	2021	2127
			2144	2134	1754	2021	2127
			2144	2134	1754	2021	2127
			2144	2134	1754	2021	2127
			2144	2134	1753	2021	2127
			2144	2134	1753	2020	2127
			2144	2134	1753	2020	2127
			2144	2134	1753	2020	2127
			2144	2134	1753	2020	2127
			2144	2133	1753	2020	2127
			2144	2133	1753	2020	2127
			2144	2133	1753	2020	2127
			2144	2133	1753	2020	2127
			2144	2133	1753	2019	2127
			2144	2133	1753	2019	2127
			2144	2133	1753	2019	2127
			2144	2133	1753	2019	2127
			2144	2133	1753	2019	2126
			2144	2133	1753	2019	2126
			2144	2133	1753	2019	2126
			2144	2133	1752	2019	2126
			2144	2133	1752	2018	2126
			2144	2133	1752	2018	2126
			2144	2133	1752	2018	2126
			2144	2133	1752	2018	2126
			2144	2133	1752	2018	2126
			2144	2133	1752	2018	2126
			2144	2133	1751	2018	2126
			2144	2133	1751	2018	2126
			2144	2133	1751	2018	2126
			2144	2133	1751	2017	2126
			2144	2133	1751	2017	2126
			2144	2133	1751	2017	2126
			2144	2133	1751	2017	2126
			2144	2133	1750	2017	2126
			2144	2133	1750	2017	2126
			2144	2133	1750	2017	2126
			2144	2133	1750	2017	2126
			2144	2133	1750	2017	2126
			2144	2133	1750	2017	2126
			2144	2133	1750	2017	2126
			2144	2133	1749	2017	2126
			2144	2133	1749	2016	2126
			2144	2133	1749	2016	2125
			2144	2133	1748	2016	2125
			2144	2133	1748	2016	2125
			2144	2133	1748	2016	2125
			2144	2133	1748	2016	2125
			2144	2133	1748	2016	2125
			2144	2133	1748	2015	2125
			2144	2132	1748	2015	2125
			2144	2132	1748	2015	2125
			2144	2132	1748	2015	2125
			2143	2132	1748	2015	2125
			2143	2132	1748	2015	2125
			2143	2132	1748	2015	2125
			2143	2132	1748	2015	2125
			2143	2132	1747	2015	2125
			2143	2132	1747	2015	2125
			2143	2132	1747	2015	2125
			2143	2132	1747	2015	2125
			2143	2132	1747	2015	2125
			2143	2132	1747	2015	2125
			2143	2132	1747	2014	2125
			2143	2132	1747	2014	2125
			2143	2132	1746	2014	2125
			2143	2132	1746	2014	2125
			2143	2132	1746	2014	2125
			2143	2132	1746	2014	2125
			2143	2132	1746	2014	2125
			2143	2132	1746	2014	2125
			2143	2132	1746	2014	2125
			2143	2132	1746	2014	2125
			2143	2132	1746	2014	2124
			2143	2132	1746	2013	2124
			2143	2132	1746	2013	2124
			2143	2132	1745	2013	2124
			2143	2132	1745	2013	2124
			2143	2132	1745	2013	2124
			2143	2132	1745	2013	2124
			2143	2132	1745	2013	2124
			2143	2132	1745	2013	2124
			2143	2132	1745	2013	2124
			2143	2132	1745	2013	2124
			2143	2132	1744	2013	2124
			2143	2132	1744	2013	2124
			2143	2132	1744	2013	2124
			2143	2132	1744	2012	2124
			2143	2131	1744	2012	2124
			2143	2131	1744	2012	2124
			2143	2131	1744	2012	2124
			2143	2131	1744	2012	2124
			2143	2131	1744	2012	2124
			2143	2131	1743	2012	2124
			2143	2131	1743	2011	2124
			2143	2131	1743	2011	2124
			2143	2131	1743	2011	2124
			2143	2131	1743	2011	2124
			2143	2131	1743	2011	2124
			2143	2131	1743	2011	2124
			2143	2131	1743	2011	2124
			2143	2131	1742	2011	2124
			2143	2131	1742	2010	2124
			2142	2131	1742	2010	2124
			2142	2131	1742	2010	2124
			2142	2131	1742	2010	2124
			2142	2131	1742	2010	2124
			2142	2131	1741	2010	2124
			2142	2131	1741	2010	2124
			2142	2131	1741	2009	2124
			2142	2131	1741	2009	2124
			2142	2131	1740	2009	2124
			2142	2131	1740	2009	2124
			2142	2131	1740	2009	2123
			2142	2131	1740	2009	2123
			2142	2131	1740	2008	2123
			2142	2131	1740	2008	2123
			2142	2131	1740	2008	2123
			2142	2131	1740	2008	2123
			2142	2131	1740	2008	2123
			2142	2131	1739	2008	2123
			2142	2131	1739	2008	2123
			2142	2131	1739	2007	2123
			2142	2131	1739	2007	2123
			2142	2131	1739	2007	2123
			2142	2131	1739	2007	2123
			2142	2131	1739	2007	2123
			2142	2131	1739	2007	2123
			2142	2131	1739	2007	2123
			2142	2130	1739	2007	2123
			2142	2130	1739	2007	2123
			2142	2130	1739	2006	2123
			2142	2130	1738	2006	2123
			2142	2130	1738	2006	2123
			2142	2130	1738	2006	2123
			2142	2130	1738	2006	2123
			2142	2130	1738	2006	2123
			2142	2130	1738	2006	2123
			2142	2130	1738	2006	2123
			2142	2130	1738	2005	2123
			2142	2130	1738	2005	2123
			2142	2130	1738	2005	2123
			2142	2130	1737	2005	2123
			2142	2130	1737	2005	2123
			2142	2130	1737	2005	2123
			2142	2130	1737	2005	2123
			2142	2130	1737	2005	2122
			2142	2130	1737	2005	2122
			2142	2130	1737	2005	2122
			2142	2130	1737	2004	2122
			2142	2130	1737	2004	2122
			2142	2130	1737	2004	2122
			2142	2130	1737	2004	2122
			2142	2130	1737	2004	2122
			2142	2130	1737	2004	2122
			2142	2130	1737	2004	2122
			2142	2130	1736	2004	2122
			2142	2130	1736	2004	2122
			2142	2130	1736	2003	2122
			2142	2129	1736	2003	2122
			2142	2129	1736	2003	2122
			2142	2129	1736	2003	2122
			2141	2129	1736	2003	2122
			2141	2129	1736	2003	2122
			2141	2129	1736	2002	2122
			2141	2129	1736	2002	2122
			2141	2129	1736	2002	2122
			2141	2129	1736	2002	2122
			2141	2129	1735	2002	2122
			2141	2129	1735	2002	2122
			2141	2129	1735	2002	2122
			2141	2129	1735	2001	2122
			2141	2129	1735	2001	2122
			2141	2129	1735	2001	2122
			2141	2129	1735	2001	2122
			2141	2129	1735	2001	2121
			2141	2129	1734	2001	2121
			2141	2129	1734	2001	2121
			2141	2129	1734	2001	2121
			2141	2129	1734	2000	2121
			2141	2129	1733	2000	2121
			2141	2129	1733	2000	2121
			2141	2129	1733	2000	2121
			2141	2129	1733	2000	2121
			2141	2129	1733	2000	2121
			2141	2129	1733	2000	2121
			2141	2129	1733	2000	2121
			2141	2129	1733	2000	2121
			2141	2129	1732	2000	2121
			2141	2129	1732	2000	2121
			2141	2129	1732	2000	2121
			2141	2129	1732	2000	2121
			2141	2128	1732	2000	2121
			2141	2128	1732	2000	2121
			2141	2128	1732	2000	2121
			2141	2128	1732	1999	2121
			2141	2128	1731	1999	2121
			2141	2128	1731	1999	2121
			2141	2128	1731	1999	2121
			2141	2128	1731	1999	2121
			2141	2128	1731	1999	2121
			2141	2128	1731	1999	2121
			2141	2128	1731	1998	2121
			2141	2128	1730	1998	2121
			2141	2128	1730	1998	2121
			2141	2128	1730	1998	2121
			2141	2128	1730	1998	2121
			2141	2128	1730	1998	2121
			2141	2128	1730	1998	2121
			2140	2128	1730	1997	2121
			2140	2128	1730	1997	2121
			2140	2128	1730	1997	2121
			2140	2128	1730	1997	2120
			2140	2128	1729	1997	2120
			2140	2128	1729	1997	2120
			2140	2128	1728	1997	2120
			2140	2128	1728	1997	2120
			2140	2128	1728	1996	2120
			2140	2128	1728	1996	2120
			2140	2127	1728	1996	2120
			2140	2127	1728	1996	2120
			2140	2127	1728	1996	2120
			2140	2127	1728	1995	2120
			2140	2127	1728	1995	2120
			2140	2127	1728	1995	2120
			2140	2127	1728	1995	2120
			2140	2127	1727	1995	2120
			2140	2127	1727	1995	2120
			2140	2127	1727	1995	2120
			2140	2127	1727	1995	2120
			2140	2127	1727	1995	2120
			2140	2127	1727	1995	2120
			2140	2127	1727	1995	2120
			2140	2127	1726	1995	2120
			2140	2127	1726	1995	2120
			2140	2127	1726	1994	2120
			2140	2127	1726	1994	2120
			2140	2127	1726	1994	2120
[truncated: 17,624 more rows]

## Sheet: Fig.3i
	no insertion				simple insertion				complex insertion
		DMSO	LIG1i			DMSO	LIG1i			DMSO	LIG1i
		53.2957	59.7383			42.4039	38.2235			4.30032	2.03825
		58.8908	55.9723			36.3258	41.459			4.78336	2.56871
		61.9707	54.2373			31.5579	44.0678			6.47137	1.69492

## Sheet: Fig.3j
	simple	DMSO	LIG1i		complex	DMSO	LIG1i
		222	2055			67	736
		112	3798			68	1080
		11566	91			97	456
		7192	2562			153	78
		606	1393			88	403
		1463	156			66	397
		739	1290			214	767
		423	2525			50	442
		1130	1585			268	239
		5574	5318			231	363
		1209	4890			84	447
		1448	3168			58	230
		1417	3987			50	433
		519	4747			55	223
		207	139			50	65
		184	1353			182	381
		384	917			62	850
		6592	2194			81	910
		2532	4894			28	552
		3832	582			130	182
		924	494			87	212
		1182	2988			147	670
		410	133			85	739
		389	4934			90	439
		2777	417			182	636
		69	7569			139	162
		83	1110			122	511
		1840	5205			87	61
		2910	223			275	524
		1226	2212			137	170
		310	768			240	161
		3165	1444			93	226
		1490	3838			67	114
		1354	166			70	154
		6611	11416			93	61
		557	7251			308	57
		806	5473			117	326
		208	134			115	65
		176	5332			103	146
		383	1177			437	99
		379	491			116	620
		6598	2973			100	798
		4804	101			124	452
		301	5426			49	229
		6435	2721			104	543
		796	146			100	145
		637	499			249	498
		344	2963			112	2128
		2420	1582			262	1824
		272	2953			91	620
		2424	1442			82	629
		405	749			271	2053
		1407	4566			197	181
		1125	2018			87	186
		1371	1423			77	745
		955	1346			46	169
		3658	6182			118	172
		258	231			45	191
		123	495			120	1262
		750	2971			107	213
		833	1447			224	148
		1860	744			150	187
		821	485			96	232
		1847	2941			194	209
		1051	6030			191	129
		1416	178			92	187
		605	6582			58	546
		1469	1023			124	448
		420	56			68	413
		3687	328			221	1774
		155	1520			112	1046
		117	1508			1031	216
		75	173			408	261
		923	167			201	314
		164	745			115	361
		1993	1445			47	403
		6299	3093			53	878
		983	2049			91	1661
		2906	295			80	818
		279	3383			88	3060
		2028	138			62	2843
		2307	1344			67	88
		7399	5670			79	71
		7962	1019			53	49
		75	1621			104	644
		920	758			248	370
		1499	5257			113	354
		1630	63			150	338
		2808	2480			113	134
		333	243			157	207
		153	846			305	280
		6288	1288			158	490
		1259	81			104	416
		495	127			67	60
		189	883			138	222
		190	2687			121	1031
		383	129			81	168
		1839	1979			144	352
		965	1582			580	1495
		2316	5597			136	1115
		479	5826			270	479
		610	789			140	1274
		368	4405			304	336
		592	1932			282	137
		1292	1499			71	207
		2497	2639			224	279
		3480	7849			61	491
		355	10925			198	1574
		5616	3961			183	207
		292	2509			425	82
		1741	5335			202	146
		409	1176			85	588
		208	493			317	343
		165	2978			72	129
		150	3556			264	204
		134	1029			279	281
		406	2079			698	492
		121	86			213	338
		62	747			245	133
		835	1449			198	207
		739	9951			82	280
		244	8135			317	489
		286	1951			72	208
		6843	544			268	90
		2435	2133			276	3532
		903	2480			629	3612
		5341	544			212	288
		716	1971			247	682
		756	1579			201	196
		519	4312			86	226
		1056	768			317	1804
		1418	2824			72	3171
		408	127			266	3579
		117	1984			278	972
		1405	4394			689	244
		1122	1934			212	241
		370	313			246	213
		589	2854			136	206
		174	600			74	1173
		4878	1008			172	944
		2616	1875			89	1346
		314	1121			146	788
		2926	1198			80	1010
		1225	713			155	74
		9482	4000			51	3389
		184	237			166	262
		351	494			202	1995
		630	2986			83	1455
		2433	798			317	71
		897	5683			72	1861
		1352	722			222	506
		955	1728			286	205
		4651	4708			687	10660
		329	2068			212	504
		2913	6536			247	593
		280	741			201	1023
		150	5989			79	2188
		134	3661			317	1965
		1058	1839			72	1434
		1401	3683			264	4018
		1374	6589			279	954
		952	1042			689	1222
		2897	1875			209	723
		279	1115			249	250
		149	10900			346	100
		1986	320			319	65
		4267	848			179	147
		773	1296			165	99
		1053	59			249	67
		1416	3086			208	6163
		2432	1167			1749	104
		186	1283			221	2529
		2636	1482			135	1582
		718	2669			584	92
		629	10227			436	2071
		653	9828			954	1016
		2729	1118			433	173
		310	5209			403	1520
		1739	2887			441	175
		416	661			91	6369
		826	491			68	4687
		1867	2983			161	411
		255	2000			174	181
		668	3192			181	1172
		289	2598			274	1608
		6295	3970			169	5127
		191	308			108	250
		2142	2824			152	153
		3161	7805			124	144
		906	2366			89	247
		6302	75			125	212
		981	4432			110	67
		1056	9046			133	4713
		1410	7449			84	417
		2759	4237			68	171
		69	5166			147	4693
		6190	3523			282	412
		811	5783			393	176
		5840	101			223	3430
		291	5385			240	4752
		6033	65			322	2053
		200	6083			348	180
		1725	766			1019	371
		414	444			182	395
		144	4401			137	4684
		6661	1919			342	406
		1137	8626			401	183
		4841	7225			1996	475
		2297	4117			206	892
		741	1854			351	1171
		485	1848			253	102
		1269	3666			637	307
		2921	488			301	673
		280	2977			383	2598
		1056	4914			1242	64
		1411	576			98	863
		4811	3697			326	3226
		299	228			266	484
		1726	1720			223	712
		417	2145			585	2592
		2035	3522			147	69
		2312	5779			198	853
		200	6378			330	182
		188	5239			68	371
		1277	834			589	386
		1041	1282			621	4447
		341	425			2506	7762
		127	5329			304	1164
		649	797			248	7803
		346	6190			372	96
		1360	134			265	240
		763	4959			198	3937
		4678	4883			448	672
		1390	582			149	994
		330	6393			68	1606
		765	1306			194	292
		5760	1221			635	1369
		5578	887			1013	4673
		275	1114			307	387
		6289	5199			368	176
		2702	382			83	521
		485	664			265	3463
		2758	4897			5949	1709
		69	3173			322	475
		1732	696			192	882
		413	183			209	1170
		2439	485			214	262
		151	2962			325	2770
		250	5471			283	2836
		320	134			121	3553
		1048	6613			215	779
		1411	1038			145	6324
		2614	1502			248	1604
		379	2656			371	294
		2614	353			265	1366
		309	662			196	2600
		1733	9506			449	64
		411	10174			150	869
		2791	71			154	166
		67	53			140	680
		1348	3581			343	656
		688	2217			337	476
		411	1524			239	895
		120	1511			1098	1170
		2528	382			331	3422
		3835	1651			70	4759
		4683	1800			587	2041
		1389	5631			618	180
		138	4320			2515	371
		273	3083			309	386
		2787	8346			92	67
		1399	10053			110	6173
		1111	2034			129	104
		2768	3795			128	202
		52	5491			100	124
		4047	135			314	427
		2849	2187			825	74
		3270	2745			185	3377
		1723	6621			145	264
		407	1037			678	1603
		2027	2768			229	294
		1518	578			180	1367
		4164	1021			91	2622
		3011	3755			70	64
		280	1426			234	860
		97	1354			374	474
		414	9937			227	893
		120	8160			154	1170
		828	170			160	806
		1864	5010			198	1222
		1571	129			193	810
		2977	1986			328	3112
		1060	3459			253	347
		1416	1479			217	511
		1746	4315			360	3950
		6608	3074			272	379
		1367	2042			4937	642
		954	3800			353	82
		367	1877			334	185
		595	1119			375	12527
		236	3510			705	481
		187	5756			340	893
		1039	311			592	1165
		4710	2851			615	6258
		247	4327			2516	71
		153	3079			307	3007
		173	1877			56	4681
		5541	1118			84	414
		714	661			439	177
		537	5583			486	471
		1360	4319			569	897
		957	789			378	1171
		148	8841			278	2608
		134	226			153	64
		965	1254			149	867
		2317	1810			4352	6306
		273	1117			824	74
		138	5227			187	3008
		5215	220			145	476
		3931	2224			677	885
		386	496			229	1170
		185	2977			85	5378
		2909	803			101	1053
		278	4841			78	633
		907	3443			115	227
		522	1461			223	541
		2422	2036			657	146
		183	678			568	207
		2777	4862			65	155
		68	192			474	174
		3961	1878			473	85
		1497	1124			64	156
		309	138			569	160
		3154	1355			658	133
		1104	486			1034	82
		308	2982			405	92
		868	1882			5568	76
		237	1105			347	112
		255	151			224	81
		568	1716			457	145
		5665	173			151	204
		726	5035			629	155
		1412	1494			225	172
		1117	2654			64	84
		479	4112			662	167
		611	1867			97	158
		4810	251			586	134
		299	7075			67	82
		339	4705			593	85
		126	2079			741	79
		325	101			195	128
		1389	5419			146	146
		3475	1869			134	79
		111	1110			4038	150
		3574	4899			1727	228
		164	581			910	125
		2656	60			683	234
		724	3083			1368	93
		2418	128			3951	398
		181	277			405	544
		1100	5890			53	144
		302	1829			65	206
		2897	1406			215	155
		2164	1342			244	172
		1052	310			611	170
		1417	2844			183	160
		1412	1426			178	134
		1128	1351			249	148
		159	711			632	150
		185	2446			62	229
		334	825			89	125
		2333	3297			156	233
		390	119			128	290
		527	1981			158	2907
		3216	254			104	1105
		351	7353			2372	2555
		1118	1197			426	127
		2377	2229			207	216
		1731	1530			465	64
		416	9546			65	116
		4992	114			569	186
		546	1985			657	3825
		381	5347			161	1958
		1931	1177			265	239
		927	4900			192	1163
		4734	582			406	69
		2771	1118			1137	119
		69	1343			884	293
		960	708			306	699
		6616	6693			260	239
		276	4897			314	1164
		6295	579			276	69
		303	8721			3277	119
		168	9373			969	293
		3242	545			799	702
		1677	1969			339	239
		358	174			223	1166
		637	5015			1252	68
		75	6613			120	119
		915	1032			206	295
		2373	6186			4556	700
		1793	4819			4770	239
		58	4370			305	1158
		4040	783			149	69
		2914	2341			159	118
		280	190			4772	289
		2691	57			249	700
		488	327			380	239
		88	3397			305	1165
		112	2058			371	69
		1402	123			349	119
		1135	1982			410	293
		8051	306			349	699
		173	2851			177	1637
		2724	1432			102	3872
		309	3942			6089	130
		2520	1334			129	118
		3841	3162			4213	177
		543	175			70	63
		2885	5028			329	238
		292	1884			207	1157
		3143	1117			347	69
		191	883			1524	119
		1215	2683			758	293
		828	102			648	700
		1867	5425			2566	237
		1276	126			989	1155
		284	1972			992	69
		82	322			2936	119
		1834	5067			4170	292
		7371	9061			108	702
		7945	751			998	77
		5742	4785			1117	151
		53	63			2759	226
		2353	2452			908	99
		2351	2602			578	1410
		181	336			101	1761
		2873	5812			399	599
		402	1200			5600	616
		950	721			347	4995
		828	885			101	1700
		1861	2680			1971	267
		150	4554			848	1729
		134	91			5621	1412
		2543	4099			66	159
		1969	1855			288	995
		7398	1855			7017	591
		7962	1054			499	219
		94	4806			892	410
		919	63			188	264
		538	3102			429	90
		526	2051			339	165
		3687	1206			143	2060
		119	720			1331	143
		1055	2075			927	262
		1412	86			635	71
		1512	6606			5897	587
		214	1035			3425	219
		7248	2084			5612	411
		10082	85			66	264
		5847	1586			280	92
		291	4319			8527	754
		190	6133			7135	405
		427	227			238	507
		445	1270			2107	1099
		5900	547			869	752
		2378	6383			2434	406
		1790	1302			1639	504
		818	4880			620	1104
		1860	581			204	164
		338	309			175	114
		126	2860			205	286
		4069	4903			223	66
		1365	581			100	175
		3975	176			245	1868
		3546	2252			368	253
		372	185			1027	133
		600	2849			6340	967
		63	10524			1033	204
		532	7221			86	249
		1376	3946			1364	95
		953	2498			180	752
		127	3994			1341	405
		73	236			3774	505
		5340	1980			2012	1099
		715	206			4842	1100
		6283	1878			305	505
		978	1114			149	406
		1297	224			280	745
		2475	2214			4501	742
		2582	1586			335	404
		249	4291			7012	504
		828	4408			498	1111
		1863	1933			898	746
		2434	1973			1339	406
		186	70			2160	505
		2428	818			960	1101
		186	6444			5613	747
		1373	4402			496	396
		953	1938			259	504
		2908	3720			89	1103
		280	234			1374	299
		3182	5340			154	180
		331	1180			4829	1570
		404	1877			305	744
		120	1085			151	634
		9124	2635			380	776
		9063	1771			305	67
		1279	493			376	6718
		1044	2986			88	1262
		570	913			1374	262
		459	907			181	167
		358	225			88	97
		629	2178			1373	412
		1410	1873			179	95
		1125	1118			89	67
		5785	3646			1371	6443
		133	565			174	7223
		3556	137			2093	992
		6160	1358			871	233
		5919	1333			2430	302
		4758	4970			320	1271
		868	1431			225	268
		3427	728			4706	175
		3987	890			4442	99
		235	2410			326	178
		3822	586			69	874
		6679	6220			89	347
		4253	3515			1366	102
		2758	1000			179	830
		3708	488			209	1388
		3623	2990			253	2117
		5938	319			708	830
		1572	3989			210	164
		1841	4882			201	114
		5984	579			386	284
		118	2185			4817	66
		6199	926			305	1276
		564	1878			151	277
		913	1123			130	176
		6360	4389			4215	99
		6158	1932			79	752
		161	493			2189	405
		2465	2977			124	503
		3381	308			279	1099
		1876	3384			238	268
		511	1852			1685	1726
		5918	3688			699	1413
		5363	5358			377	160
		8166	1173			308	1303
		722	491			337	3188
		6440	2965			230	437
		4030	127			467	1323
		6648	1977			823	385
		4742	773			380	117
		5795	1120			299	350
		275	6220			375	2972
		5041	1524			1075	743
		1911	1880			53	402
		5949	1114			3250	506
		5079	4441			1372	1102
		423	612			278	180
		1121	135			199	1865
		3055	4956			1036	251
		4949	1882			903	136
		1086	1113			114	751
		1459	5469			127	406
		97	133			4219	505
		5738	2430			79	1102
		162	1925			178	286
		5161	5515			6410	105
		4096	3917			789	6441
		1804	2452			4833	1013
		164	1061			306	180
		3376	2427			151	1964
		275	1878			2569	796
		1784	6494			986	684
		73	3897			996	718
		4645	8295			5570	4684
		1740	4402			66	88
		302	5623			286	692
		3805	566			77	5464
		275	6366			1361	255
		3114	2300			179	2477
		2064	5771			238	148
		6195	3993			461	142
		162	6312			278	317
		4241	4172			189	3358
		2045	5862			427	4803
		6260	5964			339	1726
		5175	2589			70	462
		5635	6661			142	2692
		4813	1062			87	375
		5938	2919			64	533
		3808	1186			52	97
		5518	5159			134	627
		163	1252			68	635
		2989	5947			72	798
		1986	2564			268	6696
		167	3086			181	239
		66	5440			63	56
		2405	5091			88	1050
		6457	2331			87	482
		5348	1075			108	60
		2334	5989			70	2031
		1798	5146			55	217
		8149	4898			52	56
		5635	6349			47	1046
		4261	5847			108	709
		6498	5951			101	77
		1113	6657			74	1001
		844	6126			74	487
		254	6703			127	60
		161	1308			120	2045
		6464	5414			94	242
		3408	3467			52	56
		1043	7054			98	1052
		2635	961			71	239
		6728	4161			72	56
		190	5913			49	1043
		4321	300			103	509
		157	4806			106	1035
		212	5020			187	2168
		3888	1709			124	5506
		6249	6541			135	1235
		1958	824			746	111
		163	2862			80	6004
		5222	4039			54	3822
		709	5674			103	366
		5034	5903			143	488
		5447	5251			156	54
		2270	4544			209	2039
		4254	2545			86	95
		4827	5832			433	3074
		5044	9896			393	64
		1058	3075			134	2775
		163	3465			142	1113
		5985	3546			167	3390
		5642	576			57	5498
		1920	5249			447	1231
		5792	971			131	110
		2256	6656			81	674
		3760	10248			390	3031
		91	3122			77	2528
		3873	4431			141	794
		413	6729			349	679
		5267	3224			174	711
		141	8257			298	795
		7034	1668			236	681
		2461	9081			318	719
		274	2871			165	506
		407	2775			133	1256
		5939	5051			74	404
		2271	3000			158	2467
		3700	6680			285	1215
		2807	2941			103	1083
		6492	462			50	74
		1666	6749			110	2803
		3101	8868			91	71
		109	5024			123	164
		1296	4168			107	550
		6367	1129			239	544
		3095	8421			138	273
		355	1761			124	204
		2219	3098			146	196
		802	7476			170	3155
		380	1935			69	3727
		3978	230			93	1893
		5897	5823			101	4930
		161	1131			126	801
		3427	6492			103	630
		360	3313			91	84
		6490	4089			102	242
		6083	2317			41	313
		118	3314			64	484
		163	456			43	60
		2369	2880			55	2051
		785	2319			60	95
		785	5931			45	4127
		242	4830			34	290
		5839	5046			97	6318
		215	1523			47	196
		1105	5027			114	100
		7621	327			42	714
		164	1124			61	1608
		187	4479			42	227
		2070	4954			62	236
		821	2988			43	56
		916	1135			55	1049
		324	5060			60	792
		7319	6231			46	7803
		2383	3874			34	8084
		677	3510			97	1090
		3709	336			47	749
		6034	5969			114	732
		162	6261			42	292
		561	272			42	220
		4100	3979			115	1662
		1088	3801			47	407
		551	6433			97	1622
		560	1365			47	1383
		1460	3836			60	486
		2278	5098			55	60
		914	2946			43	2044
		4095	5608			64	715
		2900	1248			42	271
		1910	1412			42	200
		5037	3472			64	1806
		3357	6598			43	2306
		4008	3511			55	935
		4422	6365			60	487
		161	6235			46	60
		5772	2143			34	2046
		3133	7865			97	1574
		6061	3582			47	672
		2821	4857			115	942
		982	5395			42	792
		3932	6543			64	684
		3704	5522			43	725
		4348	1773			55	499
		5775	79			60	125
		6680	4822			46	66
		5522	17			36	1567
		6666	709			97	670
		163	5976			47	938
		5843	2225			114	489
		5546	558			42	60
		3537	2205			64	2038
		3806	4165			43	200
		2721	617			55	207
		5585	2778			60	1144
		2401	1868			46	706
		5143	5450			97	74
		1748	1640			47	1002
		4541	1526			115	91
		1414	6332			42	55
		348	6442			221	629
		155	4572			199	1714
		163	508			306	229
		3246	4078			562	3357
		5779	5925			61
		4000	5947			132
		62	261			151
		7456	3096			509
		3868	4345			119
		163	6073			58
		6196	2484			115
		4094	1745			47
		5536	1833			97
		1060	3597			36
		2271	2406			46
		1878	1258			60
		7111	4432			55
		1190	6195			43
		7617	4780			64
		5001	3393			42
		4410	5388			42
		3572	5512			65
		4879	466			43
		1368	1042			55
		6443	2922			60
		919	6642			46
		804	2384			36
		162	6123			97
		592	4995			115
		2990	6267			42
		295	3961			42
		920	5034			64
		2237	1616			43
		1217	6605			55
		163	6672			60
		2473	613			46
		644	4802			34
		5574	1215			98
		2683	2425			115
		1329	2727			42
		1966	3099			64
		6161	83			43
		3119	6120			55
		2464	5480			60
		4772	1102			46
		3987	6073			97
		2323	1420			115
		3485	1177			154
		6322	5082			174
		199	1060			491
		5534	5449			130
		6261	5635			145
		7295	6163			166
		802	35			246
		202	2942			111
		819	6210			97
		1062	5554			36
		163	4059			46
		4648	9018			60
		176	5923			55
		4454	3395			43
		163	4419			64
		3803	3398			42
		6083	1742			77
		823	3376			111
		223	1060			157
		428	150			417
		5489	3389			423
		6491	4797			171
		5637	3360			657
		163	5473			539
		6034	6734			338
		6146	455			446
		4424	1591			1375
		4353	6470			256
		5755	751			89
		6034	5679			286
		1070	6741			78
		2145	5417			112
		2261	1419			157
		4244	4762			417
		4007	894			416
		158	1456			172
		1476	1250			659
		5093	497			77
		5762	4009			108
		4163	4800			157
		5878	3029			417
		6722	6641			421
		233	1241			173
		1875	5098			664
		4663	3820			156
		3276	2996			266
		163	1456			83
		6670	6657			68
		6188	5083			109
		5785	1921			219
		925	4257			138
		1091	5461			328
		1798	2547			2422
		5915	6111			103
		2218	5845			610
		6659	6510			535
		116	3471			227
		4027	5296			618
		6622	1711			199
		880	1793			123
		2640	671			73
		6000	2581			188
		6116	6690			265
		1520	6883			314
		1068	3463			198
		4132	3544			3003
		335	1984			419
		3100	3058			197
		6447	1455			314
		5601	627			283
		5042	3373			742
		803	5389			546
		6630	2880			430
		6970	5642			282
		2278	3485			199
		3169	268			1064
		3984	5108			1186
		4201	6666			156
		1467	7870			183
		1292	9875			155
		3556	2587			467
		286	5402			2450
		274	5449			209
		3948	4174			150
		152	3324			124
		4433	2408			326
		860	1454			178
		7157	2416			298
		165	1922			418
		4251	4473			115
		5033	1770			1371
		6254	1453			278
		1607	5935			122
		2520	3048			148
		1874	3041			1070
		5976	5945			684
		4062	5077			178
		4273	6098			97
		4146	8856			125
		2621	4403			272
		433	4208			527
		149	4157			210
		3187	5370			161
		2266	4670			351
		824	5049			478
		11967	7113			627
		5994	4389			222
		2472	5736			556
		3807	6179			349
		1941	6091			528
		5743	5403			4943
		6484	6630			451
		6726	3920			267
		4437	3297			2197
		8073	3266			108
		6318	6437			584
		1969	327			450
		1437	5265			268
		4929	2230			2196
		2982	3353			105
		720	4162			584
		1519	4869			156
		6075	1008			216
		5713	3258			316
		3117	1131			282
		2802	2237			316
		6156	1561			255
		159	1477			67
		149	1041			126
		5813	5967			1681
		7912	4071			6933
		275	5310			238
		2214	404			132
		6718	1698			175
		5511	2389			140
		1472	4703			143
		3701	2410			285
		2402	2631			118
		378	1727			148
		988	6041			1067
		6615	3386			680
		2215	2569			139
		121	558			170
		4292	1057			277
		188	5502			194
		5538	1970			318
		4209	6139			239
		379	6025			130
		260	172			185
		823	5919			126
		3850	6106			161
		293	5166			2756
		468	5542			398
		2817	1478			1366
		5800	3738			264
		2389	5554			5563
		6461	1753			664
		6413	4290			1840
		120	2872			4113
		879	5980			239
		320	7451			117
		1834	209			722
		434	4785			796
		1380	6675			106
		6688	6545			240
		2451	6464			318
		3674	3843			348
		1676	300			176
		4748	1759			4909
		3877	2594			1046
		5472	2991			2113
		1408	4695			249
		5939	3395			208
		314	2422			359
		6463	2998			4269
		5404	3388			321
		1785	5335			1819
		6337	4218			291
		6522	5408			5651
		5874	236			245
		592	5322			456
		3969	1905			311
		3105	755			517
		2624	4172			635
		2397	3623			177
		2740	5785			254
		4098	300			441
		6558	3739			988
		160	2861			1463
		4741	1121			1182
		6076	1514			582
		3801	1461			90
		6222	1445			1544
		111	3798			5657
		6522	777			2071
		2384	4227			112
		3804	1762			135
		160	2425			160
		2729	4840			336
		5353	1311			106
		1395	6219			239
		6037	6103			345
		259	1022			341
		1096	1691			435
		6376	4432			577
		6641	4420			727
		6338	3763			288
		163	5505			58
		1688	5001			290
		6113	7165			6316
		1407	3097			1363
		4540	6589			207
		3672	496			144
		447	4354			151
		1657	3818			213
		6700	5588			61
		4244	5614			2729
		4929	6550			6026
		276	2219			180
		4828	5519			455
		1179	6308			212
		6303	3598			214
		3778	3846			239
		3146	2149			609
		5187	5746			693
		294	1454			737
		3259	6433			597
		649	4154			261
		278	1573			1398
		5610	4722			167
		641	6685			179
		6022	6632			572
		301	5357			137
		162	4428			113
		6174	4228			202
		163	2700			346
		6455	1002			337
		5847	1417			239
		6085	1454			106
		808	1422			106
		658	5598			239
		6433	5470			347
		2612	2405			344
		2611	3399			3438
		6631	2935			685
		3144	619			453
		5785	2410			1196
		4446	6326			238
		924	4438			2720
		2283	4785			210
		6483	2881			326
		884	5176			959
		412	7490			3527
		618	3336			3122
		3104	6077			5758
		121	2981			790
		3575	128			632
		6646	4351			273
		5321	5688			263
		4922	260			156
		407	1976			4142
		6501	3483			559
		3509	144			94
		3862	6330			400
		3434	178			179
		4106	1260			3840
		411	5817			728
		178	2775			77
		1625	6110			522
		622	1508			2212
		2528	151			3608
		67	1458			170
		6416	5692			516
		157	4705			1089
		120	2294			191
		684	2088			672
		786	2718			325
		4300	2930			2593
		3973	5357			1179
		653	1953			943
		5332	4601			234
		6628	3155			405
		10690	2365			229
		3803	5595			1261
		5447	2198			935
		2718	997			399
		6705	4170			1239
		5464	4644			961
		2063	2596			3515
		7690	4832			3119
		4748	5239			277
		3084	3572			1728
		5039	144			198
		6499	5257			275
		3756	4830			1733
		408	6113			201
		4906	3824			1304
		4724	4210			251
		6388	2975			435
		3699	6156			3688
		3138	2274			332
		6212	1613			872
		140	2758			6221
		3639	8308			267
		163	828			955
		4723	830			936
		3557	3377			396
		6538	2388			1252
		3570	6639			402
		5741	4702			226
		6683	4713			1265
		6488	1172			960
		247	171			2507
		2397	5528			4511
		2979	5133			1021
		756	6247			1919
		2387	293			2157
		7694	1313			2329
		3825	5605			513
		5632	3362			169
		162	2789			2036
		3780	5399			832
		3134	696			634
		162	8228			292
		6084	2427			3986
		6019	5969			383
		2265	3806			1705
		4285	3523			2117
		1875	3867			3087
		3813	1559			214
		4321	5388			635
		6389	3577			3086
		347	6015			1403
		3779	6541			974
		2971	6662			206
		337	5109			698
		3129	201			5978
		1983	4191			158
		5133	4357			63
		4730	6367			5829
		677	6627			283
		888	6739			2977
		6320	1515			373
		2980	3362			332
		3806	10274			285
		6144	2980			374
		2601	3060			626
		244	1804			2495
		1738	4814			6800
		1478	6108			544
		411	6048			218
		6666	4668			391
		411	6357			187
		5596	6100			136
		3563	1451			80
		172	4218			315
		2485	1177			2980
		273	5987			373
		567	6132			332
		3289	5957			1073
		3566	4847			160
		9107	6373			4069
		6200	225			650
		162	5910			820
		2631	177			82
		311	522			4180
		2782	1830			71
		1966	5804			342
		159	3137			276
		5631	489			1738
		276	3466			202
		4632	1660			73
		1658	899			410
		6136	3366			124
		277	945			922
		4931	975			396
		10889	2922			1253
		3802	773			457
		1091	2406			73
		5160	4842			169
		3539	3466			165
		1857	1246			532
		1384	6342			389
		5790	4778			1174
		1338	5319			939
		182	6495			237
		2221	978			63
		4278	1671			6947
		5838	4327			308
		5993	5384			956
		4973	5481			3516
		825	3810			3115
		275	5870			243
		5331	5678			222
		326	6663			182
		2614	5667			1453
		3141	3250			1061
		3469	8293			1015
		464	109			1434
		3145	6554			942
		160	6430			338
		5650	5417			965
		6349	1134			3514
		1802	6113			3117
		2519	4166			100
		3295	1653			677
		6747	6052			748
		442	4538			4058
		160	4112			728
		4466	3111			167
		5914	3387			2981
		6703	5317			373
		840	3383			333
		163	2763			358
		918	6094			527
		2252	5212			156
		159	2432			937
		2592	5379			397
		6606	5666			1251
		1447	6198			950
		538	6307			3523
		6328	3899			3139
		1491	5634			276
		5984	5471			1732
		3563	3361			202
		5011	588			4148
		165	4394			563
		171	1314			94
		6501	2398			437
		4675	3795			218
		6538	463			579
		3104	1464			400
		3902	2036			227
		4536	8345			1261
		1424	534			6585
		817	3033			979
		194	1464			134
		191	4002			405
		4708	3480			216
		613	42			1248
		942	4941			648
		4750	6359			1279
		163	4807			120
		6268	6352			1174
		3571	6543			6905
		3873	5008			315
		1734	6089			241
		3778	758			223
		1957	1478			182
		162	3828			490
		5986	3110			1020
		2260	5400			363
		162	6473			2078
		163	2937			2418
		1087	2927			3679
		875	5465			961
		4226	5470			3501
		6277	7102			3098
		6366	7021			1308
		4309	1431			251
		121	1920			434
		2980	5476			1372
		6825	2338			268
		2470	5306			1305
		9487	5380			291
		6228	1243			3962
		6268	3481			381
		1914	3838			133
		3461	3268			159
		163	4619			134
		6444	5991			82
		802	165			94
		194	5936			79
		164	4188			127
		5048	3104			146
		1025	4148			74
		1432	1514			150
		6459	5143			228
		6452	1018			119
		5538	1315			235
		4733	746			289
		2291	5406			810
		5588	6005			553
		5649	2994			147
		4082	1524			204
		1675	5945			155
		2692	5858			172
		2981	543			85
		676	1513			172
		2451	552			156
		6468	2995			134
		6065	3888			82
		2069	6011			91
		3121	555			79
		4433	1984			128
		3990	254			146
		4838	5464			76
		92	5109			150
		162	1848			226
		6521	6504			124
		3276	1772			235
		555	878			290
		6679	6333			92
		6022	4185			84
		161	2777			90
		4928	5685			54
		277	9161			88
		5157	2312			117
		275	2960			70
		5901	111			56
		5636	6088			115
		4031	6582			234
		5973	6375			97
		6058	3085			488
		3505	214			120
		6626	6116			151
		4894	5251			162
		1636	4685			458
		146	1568			95
		162	3994			92
		6361	4332			188
		5015	7046			60
		5295	2416			231
		163	1223			125
		5615	5464			224
		2730	5246			82
		2274	2869			85
		62	5012			284
		2595	2596			131
		4524	1830			122
		6817	5969			51
		2057	4837			90
		4844	2447			92
		824	5230			84
		4098	5251			84
		2376	4463			54
		167	2233			88
		5049	2322			117
		3794	3365			74
		5112	4926			56
		4308	5924			115
		4648	4241			234
		6068	6319			97
		5625	1450			489
		5178	6629			120
		3869	6067			149
		3864	8309			162
		164	1984			458
		847	4788			95
		6339	3027			92
		1126	2449			188
		6388	4476			60
		2931	5459			228
		4916	4869			125
		322	1518			227
		2802	782			82
		2801	42			85
		162	4467			286
		4248	6502			131
		4690	998			122
		340	746			51
		6602	3828			90
		146	6049			92
		3119	4819			87
		3817	5447			84
		1861	3595			54
		6504	3076			88
		3695	5251			117
		7319	4182			74
		1869	2228			115
		1655	1702			237
		2730	7161			97
		6142	3499			485
		2621	4602			120
		808	5831			151
		6086	4894			148
		3660	2887			456
		164	5686			95
		2990	2604			89
		1105	4414			187
		6321	6081			60
		5384	2925			226
		3885	4300			125
		163	5377			226
		5012	2429			78
		5184	3473			85
		3756	2589			286
		6928	1321			131
		1794	5412			121
		5170	6585			51
		1782	3559			90
		5177	4026			92
		1017	5683			85
		4290	5584			85
		168	2633			88
		1987	5428			117
		3775	1910			74
		5670	4393			56
		4736	860			116
		3780	4489			233
		6635	5241			97
		3471	6113			489
		1836	5970			120
		162	1482			152
		4277	2183			160
		5980	2651			458
		5055	1921			93
		1405	5955			92
		4635	8690			188
		3006	3072			61
		2387	5470			226
		5629	5911			125
		5903	2991			232
		5552	5829			82
		5886	1823			85
		5940	4832			285
		5164	3060			128
		5990	4397			121
		1684	1933			51
		121	3380			91
		1430	961			92
		1091	5900			84
		4057	1724			85
		1937	5680			54
		5158	1682			88
		2409	3132			117
		6209	317			74
		2117	2261			56
		4621	3583			115
		6657	6811			234
		5582	1967			97
		5757	3830			488
		3779	2427			116
		2601	1752			151
		160	6615			162
		6292	6040			460
		6411	177			95
		401	4606			92
		1799	2632			187
		1881	5550			60
		2267	10260			227
		1357	5639			125
		2271	6626			227
		3128	5237			82
		6484	2491			85
		2092	3565			283
		162	111			131
		164	4834			121
		6003	299			90
		163	4153			97
		160	1729			91
		4746	5844			108
		250	8096			54
		67	1521			86
		3813	6384			117
		436	5646			120
		884	6351			236
		163	827			97
		3689	2413			486
		4929	5625			122
		6445	1250			152
		4725	105			162
		2238	15			459
		133	1183			96
		6363	6478			92
		6035	2873			188
		6324	3780			60
		124	2583			228
		1595	4143			126
		84	4821			224
		3593	1460			76
		559	1254			88
		6818	3145			291
		4822	6265			129
		5896	1166			98
		902	5482			69
		5541	2971			78
		4510	4969			119
		1213	5497			105
		860	3799			94
		1713	2950			90
		407	1177			87
		68	5902			108
		5660	3878			74
		2860	4070			107
		848	497			171
		111	5308			126
		442	2877			73
		262	3589			356
		270	459			56
		5155	3086			58
		2974	1926			148
		5146	3094			54
		2992	4843			181
		5685	3715			88
		215	5202			61
		323	5013			152
		352	5028			296
		2609	4945			152
		1455	1696			65
		3176	4920			105
		408	2234			297
		491	5897			299
		6057	2877			164
		4165	6366			140
		291	5377			49
		245	3987			126
		2570	5708			68
		2494	5595			125
		261	1127			71
		239	5613			137
		98	350			52
		263	351			125
		4876	6640			69
		702	294			124
		917	2881			237
		257	1165			274
		782	6661			58
		715	4166			173
		963	1183			122
		641	7476			58
		611	3022			50
		790	4500			64
		4358	2186			119
		158	2670			50
		4189	7114			130
		199	1664			85
		258	3314			77
		612	811			144
		1523	976			114
		1298	5888			124
		502	5232			98
		5801	5508			95
		175	5910			109
		1213	6456			156
		860	1282			149
		433	2867			79
		469	4165			91
		1384	3803			67
		291	6745			72
		305	261			53
		235	968			181
		305	377			264
		1644	2973			230
		17	735			79
		4528	2575			161
		1463	2212			253
		1246	7100			103
		1179	4759			242
		2803	4870			55
		816	6236			210
		854	4972			350
		868	294			299
		6703	5664			65
		4899	5231			78
		4290	1082			357
		70	2849			194
		5660	3982			131
		1932	4715			131
		2932	5305			115
		5819	3916			51
		270	5658			80
		306	5884			86
		236	6111			72
		229	3453			113
		5169	2427			150
		17	2841			94
		4523	5438			228
		375	1520			210
		268	3402			139
		7599	4001			151
		9039	6139			492
		6249	6337			850
		793	1319			373
		70	1928			584
		5652	5938			74
		239	5810			51
		330	1495			64
		2069	6104			120
		1014	1122			131
		81	1320			80
		5726	4163			144
		2043	2467			112
		149	1567			122
		1758	6400			97
		1475	5835			94
		3421	2833			108
		1875	3848			156
		518	6120			149
		6112	3284			78
		53	954			93
		1568	5398			17
		952	6608			65
		162	300			71
		1754	1590			51
		1472	481			121
		2589	2947			132
		1392	2355			71
		715	3823			143
		890	3831			111
		71	1186			95
		5661	3827			54
		1173	2876			109
		2798	4017			154
		636	2903			149
		956	5401			67
		5150	8498			87
		281	6388			17
		1925	5155			65
		2920	6406			72
		673	5112			92
		5579	3987			235
		6558	4164			183
		225	6194			618
		773	5682			175
		825	3475			67
		862	5839			172
		1215	3034			58
		1073	5086			215
		240	6725			83
		1258	4408			194
		91	3030			77
		1093	1169			85
		4873	3803			133
		1909	4337			221
		722	4141			167
		1082	6776			325
		239	498			64
		1048	974			105
		4825	6103			168
		307	3960			75
		236	4008			195
		3076	5097			401
		402	5898			251
		1071	3193			146
		5636	5668			281
		306	6381			620
		1637	760			285
		777	236			146
		1697	2949			275
		3129	4190			195
		1498	640			223
		4226	4425			371
		123	6410			293
		72	1634			218
		2210	953			253
		639	5323			327
		614	4819			217
		1750	4956			131
		1468	4454			3668
		5153	6626			56
		2970	6739			63
		1902	6637			178
		204	396			786
		1177	5492			267
		2764	1782			91
		158	1372			120
		4204	5822			299
		163	1459			1111
		4143	3260			645
		4158	6632			468
		288	2986			311
		4160	3474			216
		288	233			322
		862	2144			196
		1211	7037			468
		17	6634			313
		4529	5017			183
		3170	5968			594
		56	1514			367
		5333	4878			225
		621	1027			190
		629	110			256
		958	1129			152
		3161	2433			560
		190	3844			348
		348	5588			182
		513	3485			147
		5549	1437			142
		654	6518			113
		158	2872			57
		3367	2935			144
		303	4860			48
		976	615			171
		784	5674			65
		128	2130			75
		2031	1927			17
		100	7356			25
		87	3469			72
		101	1450			105
		337	5668			17
		852	4218			32
		3143	2578			19
		1514	3750			177
		5324	5004			85
		610	2014			175
		305	4941			132
		1643	3092			210
		422	1492			309
		3514	3108			268
		242	5012			221
		260	6089			136
		546	3479			287
		3639	6006			269
		3288	2476			75
		3734	5677			486
		1281	4799			107
		68	6550			108
		539	814			53
		548	6088			140
		1076	818			17
		238	3398			24
		304	3358			15
		1647	1123			56
		6818	2546			106
		172	458			56
		774	3375			177
		5282	2840			251
		625	2599			261
		958	1742			156
		720	3400			257
		889	4223			197
		857	554			550
		384	5112			163
		1346	4751			579
		3193	4154			150
		307	1964			229
		1635	552			403
		71	457			593
		2208	1533			1097
		304	5778			101
		1632	466			276
		2738	4667			182
		129	882			649
		1386	1425			76
		291	176			70
		3158	3116			358
		190	5094			285
		1749	237			125
		1461	3229			60
		5564	4790			188
		662	758			450
		5450	5152			66
		174	1469			479
		245	6098			136
		3509	3548			17
		241	6606			27
		566	567			14
		1026	5988			52
		453	1173			109
		2337	2947			56
		2682	4208			177
		70	1182			17
		5655	6345			28
		630	755			18
		956	969			56
		4163	6562			109
		289	4765			55
		1396	4444			177
		505	1735			53
		70	5592			17
		5778	4360			30
		74	2941			77
		2107	4004			105
		5324	152			55
		615	2981			179
		2134	5989			17
		882	2015			29
		74	3131			79
		327	3398			104
		3193	1929			13
		409	5265			46
		304	1021			180
		1644	2882			25
		5149	1014			16
		280	5472			79
		3979	1246			109
		170	5469			33
		3199	828			17
		407	5480			171
		241	2407			17
		563	4858			28
		3185	1805			14
		398	737			63
		1213	6347			108
		863	1845			56
		5713	6639			174
		131	3702			759
		642	522			293
		273	1129			688
		645	6256			201
		300	4346			837
		245	5375			2763
		2576	1743			190
		4952	42			259
		4349	7031			178
		1755	4436			259
		1470	5047			295
		1589	3178			217
		1065	6338			307
		668	40			370
		145	6855			136
		17	5488			482
		4523	831			66
		4318	3401			101
		2035	6352			84
		274	6046			78
		5382	1525			93
		9000	18			188
		676	1517			135
		5147	6235			98
		280	339			57
		1453	6652			1044
		1378	6373			106
		4170	4792			1094
		288	478			57
		3169	760			17
		58	999			28
		1094	4160			79
		553	2606			109
		9069	381			56
		8120	1791			177
		1070	71			25
		4877	6728			13
		5154	1490			79
		280	2114			109
		1032	2420			56
		371	1880			177
		2278	1076			17
		4449	438			28
		3165	797			79
		65	6706			108
		17	64			58
		4520	696			177
		421	168			17
		3519	2927			28
		136	785			79
		182	5941			108
		714	1662			56
		640	62			178
		3344	1075			17
		375	399			28
		420	9448			79
		3506	361			109
		3158	2036			56
		189	179			177
		82	6080			16
		2140	360			28
		69	1637			79
		5649	63			109
		2455	126			56
		1844	5882			178
		4898	1806			17
		4281	2300			28
		1005	3532			74
		4897	4861			107
		267	56			56
		4894	6726			174
		5401	568			70
		131	2677			311
		561	1816			420
		583	2260			282
		1453	1320			100
		1075	155			198
		63	1624			17
		5649	323			28
		4523	84			80
		683	5753			108
		5153	3545			53
		2981	4886			177
		4706	784			25
		558	2761			16
		1585	104			79
		1030	85			109
		5231	3641			57
		616	2142			177
		318	1063			17
		170	3107			28
		2083	1052			79
		1499	3102			109
		5325	133			58
		622	821			177
		5751	281			17
		2090	2314			28
		1161	212			79
		2788	3838			110
		4018	200			56
		2337	423			177
		6718	688			16
		530	2201			28
		5848	512			79
		4859	153			109
		1739	1795			58
		976	2299			177
		639	235			17
		610	3262			28
		71	3606			77
		113	419			112
		3716	202			56
		226	2757			177
		1208	2407			17
		855	1986			28
		17	1806			79
		4524	2252			107
		863	4685			56
		1215	3191			177
		255	64			16
		2823	3036			28
		2070	90			79
		1010	2969			109
		1130	1663			56
		689	62			177
		70	148			15
		5655	2911			28
		718	281			75
		230	2326			109
		860	169			56
		1204	2721			176
		345	64			17
		6086	701			28
		2019	1584			79
		759	543			109
		421	1079			56
		3500	438			179
		1032	232			17
		1327	3262			28
		425	182			79
		2121	616			109
		3779	147			56
		5090	5527			177
		1446	1798			1418
		472	2300			1710
		3592	2401			3161
		6107	1980			583
		2965	125			638
		1796	5937			989
		6437	233			17
		1603	4668			28
		5496	176			78
		65	8946			109
		3996	4293			55
		6272	957			176
		2459	2039			17
		1247	180			28
		6379	793			79
		3467	2756			109
		6002	1661			56
		162	62			177
		175	3404			17
		363	630			28
		3135	1651			79
		6676	454			105
		2644	461			59
		1306	2700			177
		160	217			17
		5796	2518			28
		6230	1058			78
		4612	3102			110
		120	1020			56
		4247	255			177
		1233	1882			19
		256	4284			23
		5433	4208			79
		3382	3193			109
		1298	139			56
		6379	2933			177
		2319	1614			17
		6381	320			28
		284	7938			79
		1665	1279			111
		2136	463			56
		3722	2692			178
		4699	1806			17
		763	2242			28
		3763	798			79
		5840	3385			109
		2475	8122			60
		1462	8147			177
		3060	1062			17
		4508	3104			28
		1713	313			79
		1131	1067			109
		4234	2517			54
		1414	4981			177
		3846	4035			17
		480	532			30
		1246	1038			79
		5982	5159			110
		62	281			60
		5825	2336			177
		4669	5229			17
		3783	64			28
		9790	9426			77
		4480	364			109
		3394	1803			56
		3369	2303			177
		5999	1809			16
		6690	2296			28
		5590	632			79
		5996	5758			106
		3650	1889			56
		6479	4284			177
		523	785			17
		6112	2759			28
		2047	757			79
		835	585			109
		4021	69			56
		5449	1104			181
		230	3481			17
		2923	2896			28
		3070	578			78
		4613	2718			109
		2983	66			50
		2806	1101			177
		156	459			17
		4137	814			28
[truncated: 2,207 more rows]
