# Supplementary material for: Mitotic microhomology-mediated break-induced replication promotes chromoanasynthesis
Source: Nat Commun. 2026 Mar 3;17:3375. doi: 10.1038/s41467-026-70086-y (PMC13065848; doi:10.1038/s41467-026-70086-y)
Supplement: Supplementary file 17 — Source Data [file 41467_2026_70086_MOESM17_ESM.zip › Ngo et al source data file/Supp.Fig.5-8.xlsx]

## Sheet: Supp Fig.5a
		insertion			unprocessed			deletion
		WT	Q KO		WT	Q KO		WT	Q KO
		1	0.650283		1	0.500135		1	1.28848
		1	0.667081		1	1.55939		1	1.30991
		1	0.297958		1	1.07508		1	0.886697

## Sheet: Supp Fig.5c
		blunt					overlap					ins/gap
	WT	17.5058	19.7663	19.6303	17.4533		49.3164	51.3145	52.7289	50.7135		33.1777	28.9192	27.6408	31.8332
	POLQ KO	15.9341	15.2314	18.9189	17.5532		54.3956	56.9409	53.7967	52.9497		29.6703	27.8278	27.2844	29.4971

## Sheet: Supp Fig.5d
		WT	POLQ KO
		1	1
		1	1
		1	1
		1	1
		1	1
		1	1
		1	1
		1	1
		1	1
		1	1
		1	1
		1	1
		1	1
		1	1
		1	1
		1	1
		1	1
		1	1
		1	1
		1	1
		1	1
		1	1
		1	1
		1	1
		1	1
		1	1
		1	1
		1	1
		1	1
		1	1
		1	1
		1	1
		1	1
		1	1
		1	1
		1	1
		1	1
		1	1
		1	1
		1	1
		1	1
		1	1
		1	1
		1	1
		1	1
		1	1
		1	1
		1	1
		1	1
		1	1
		1	1
		1	1
		1	1
		1	1
		1	1
		1	1
		1	1
		1	1
		1	1
		1	1
		1	1
		1	1
		1	1
		1	1
		1	1
		1	1
		1	1
		1	1
		1	1
		1	1
		1	1
		1	1
		1	1
		1	1
		1	1
		1	1
		1	1
		1	1
		1	1
		1	1
		1	1
		1	1
		1	1
		1	1
		1	1
		1	1
		1	1
		1	1
		1	1
		1	1
		1	1
		1	1
		1	1
		1	1
		1	1
		1	1
		1	1
		1	1
		1	1
		1	1
		1	1
		1	1
		1	1
		1	1
		1	1
		1	1
		1	1
		1	1
		1	1
		1	1
		1	1
		1	1
		1	1
		1	1
		1	1
		1	1
		1	1
		1	1
		1	1
		1	1
		1	1
		1	1
		1	1
		1	1
		1	1
		1	1
		1	1
		1	1
		1	1
		1	2
		1	2
		1	2
		1	2
		1	2
		1	2
		1	2
		1	2
		1	2
		1	2
		1	2
		1	2
		1	2
		1	2
		1	2
		1	2
		1	2
		1	2
		1	2
		1	2
		1	2
		1	2
		1	2
		1	2
		1	2
		1	2
		1	2
		1	2
		1	2
		1	2
		1	2
		1	2
		1	2
		1	2
		1	2
		1	2
		1	2
		1	2
		1	2
		1	2
		1	2
		1	2
		1	2
		1	2
		1	2
		1	2
		1	2
		1	2
		1	2
		1	2
		1	2
		1	2
		1	2
		1	2
		1	2
		1	2
		1	2
		1	2
		1	2
		1	2
		1	2
		1	2
		1	2
		1	2
		1	2
		1	2
		1	2
		1	2
		1	2
		1	2
		1	2
		1	2
		1	2
		1	2
		1	2
		1	2
		1	2
		1	2
		1	2
		1	2
		1	2
		1	2
		1	2
		1	2
		1	2
		1	2
		1	3
		1	3
		1	3
		1	3
		1	3
		1	3
		1	3
		1	3
		1	3
		1	3
		1	3
		1	3
		1	3
		1	3
		1	3
		1	3
		1	3
		1	3
		1	3
		1	3
		1	3
		1	3
		1	3
		1	3
		1	3
		1	3
		1	3
		1	3
		1	3
		1	3
		1	3
		1	3
		1	3
		1	3
		1	3
		1	3
		1	3
		1	3
		1	3
		1	3
		1	3
		1	3
		1	3
		1	3
		1	3
		1	3
		1	3
		1	3
		1	3
		1	3
		1	3
		1	3
		1	3
		1	3
		1	3
		1	3
		1	3
		1	3
		1	3
		1	3
		1	3
		1	3
		1	3
		1	3
		1	3
		1	3
		1	3
		1	3
		1	3
		1	3
		1	3
		1	3
		1	3
		1	3
		1	4
		1	4
		1	4
		1	4
		1	4
		1	4
		1	4
		1	4
		1	4
		1	4
		1	4
		1	4
		1	4
		1	4
		1	4
		1	4
		1	4
		1	4
		1	4
		1	4
		1	4
		1	4
		1	4
		1	4
		1	4
		1	4
		1	4
		1	4
		1	4
		1	4
		1	4
		1	4
		1	5
		1	5
		1	5
		1	5
		1	5
		1	5
		1	5
		1	5
		1	5
		1	5
		1	5
		1	5
		1	5
		1	5
		1	5
		1	6
		1	6
		1	6
		1	6
		1	6
		1	6
		1	6
		1	6
		1	6
		1	6
		1	6
		1	6
		1	6
		1	6
		1	6
		1	6
		1	6
		1	6
		1	7
		1	7
		1	7
		1	7
		1	7
		1	7
		1	7
		1	7
		1	7
		1	7
		1	7
		1	8
		1	8
		1	8
		1	8
		1	8
		1	8
		1	8
		1	8
		1	8
		1	9
		2	9
		2	9
		2	9
		2	10
		2	10
		2	10
		2	11
		2	12
		2	12
		2	13
		2	13
		2	13
		2	13
		2	14
		2	17
		2	17
		2	18
		2	27
		2	1
		2	1
		2	1
		2	1
		2	1
		2	1
		2	1
		2	1
		2	1
		2	1
		2	1
		2	1
		2	1
		2	1
		2	1
		2	1
		2	1
		2	1
		2	1
		2	1
		2	1
		2	1
		2	1
		2	1
		2	1
		2	1
		2	1
		2	1
		2	1
		2	1
		2	1
		2	1
		2	1
		2	1
		2	1
		2	1
		2	1
		2	1
		2	1
		2	1
		2	1
		2	1
		2	1
		2	1
		2	1
		2	1
		2	1
		2	1
		2	1
		2	1
		2	1
		2	1
		2	1
		2	1
		2	1
		2	1
		2	1
		2	1
		2	1
		2	1
		2	1
		2	1
		2	1
		2	1
		2	1
		2	1
		2	1
		2	1
		2	1
		2	1
		2	1
		2	1
		2	1
		2	1
		2	1
		2	1
		2	1
		2	1
		2	1
		2	1
		2	1
		2	1
		2	1
		2	1
		2	1
		2	1
		2	1
		2	1
		2	1
		2	1
		2	1
		2	1
		2	1
		2	1
		2	1
		2	1
		2	1
		2	1
		2	1
		2	1
		2	1
		2	1
		2	1
		2	1
		2	1
		2	1
		2	1
		2	1
		2	1
		2	1
		2	1
		2	1
		2	1
		2	1
		2	1
		2	1
		2	1
		2	1
		2	1
		2	1
		2	1
		2	1
		2	1
		2	1
		2	1
		2	1
		2	1
		2	1
		2	1
		2	1
		2	1
		2	1
		2	1
		2	1
		2	1
		2	1
		2	1
		2	1
		2	1
		2	1
		2	1
		2	1
		2	1
		2	1
		2	1
		2	1
		2	1
		2	1
		2	1
		2	1
		2	1
		2	1
		2	1
		2	1
		2	1
		2	1
		2	1
		2	1
		2	1
		2	1
		2	1
		2	1
		2	1
		2	1
		2	1
		2	1
		2	1
		2	1
		2	1
		2	1
		2	1
		2	1
		2	1
		2	1
		2	1
		2	1
		2	1
		2	1
		2	1
		2	1
		2	1
		2	1
		2	1
		2	1
		2	1
		2	1
		2	1
		2	1
		2	1
		2	1
		2	1
		2	1
		2	1
		2	1
		2	1
		2	1
		2	1
		2	1
		2	1
		2	1
		2	1
		2	1
		2	1
		2	1
		2	1
		2	1
		2	1
		2	1
		2	1
		2	1
		2	1
		2	1
		2	1
		2	1
		2	1
		2	1
		2	1
		2	1
		2	1
		2	1
		2	1
		2	1
		2	1
		2	1
		2	1
		2	1
		2	1
		2	1
		2	1
		2	1
		2	1
		2	1
		2	1
		2	1
		2	1
		2	1
		2	1
		2	1
		2	1
		2	1
		2	1
		2	1
		2	1
		2	1
		2	1
		2	1
		2	1
		2	1
		2	1
		2	1
		2	1
		2	1
		2	1
		2	1
		2	1
		2	1
		2	1
		2	1
		2	1
		2	1
		2	1
		2	1
		2	1
		2	1
		2	1
		2	1
		2	1
		2	1
		2	1
		2	1
		2	1
		2	1
		2	1
		2	1
		2	1
		2	1
		2	1
		2	1
		2	1
		3	1
		3	1
		3	1
		3	1
		3	1
		3	1
		3	1
		3	1
		3	1
		3	1
		3	1
		3	1
		3	1
		3	1
		3	1
		3	1
		3	1
		3	1
		3	2
		3	2
		3	2
		3	2
		3	2
		3	2
		3	2
		3	2
		3	2
		3	2
		3	2
		3	2
		3	2
		3	2
		3	2
		3	2
		3	2
		3	2
		3	2
		3	2
		3	2
		3	2
		3	2
		3	2
		3	2
		3	2
		3	2
		3	2
		3	2
		3	2
		3	2
		3	2
		3	2
		3	2
		3	2
		3	2
		3	2
		3	2
		3	2
		3	2
		3	2
		3	2
		3	2
		3	2
		3	2
		3	2
		3	2
		3	2
		3	2
		3	2
		3	2
		3	2
		3	2
		3	2
		3	2
		3	2
		3	2
		3	2
		3	2
		3	2
		3	2
		3	2
		3	2
		3	2
		3	2
		3	2
		3	2
		3	2
		3	2
		3	2
		3	2
		3	2
		3	2
		3	2
		3	2
		3	2
		3	2
		3	2
		3	2
		3	2
		3	2
		3	2
		3	2
		3	2
		3	2
		3	2
		3	2
		3	2
		3	2
		3	2
		3	2
		3	2
		3	2
		3	2
		3	2
		3	2
		3	2
		3	2
		3	2
		3	2
		3	2
		3	2
		3	2
		3	2
		3	2
		3	2
		3	2
		3	2
		3	2
		3	2
		3	2
		3	2
		3	2
		3	2
		3	2
		3	2
		3	2
		3	2
		3	2
		3	2
		3	2
		3	2
		3	2
		3	2
		3	2
		3	2
		3	2
		3	2
		3	2
		3	2
		3	2
		3	2
		3	2
		3	2
		3	2
		3	2
		3	2
		3	2
		3	2
		3	2
		3	2
		3	2
		3	2
		3	2
		3	2
		3	2
		3	2
		3	2
		3	2
		3	2
		3	2
		3	2
		3	2
		3	2
		3	2
		3	2
		3	2
		3	2
		3	2
		3	2
		3	2
		3	2
		3	2
		3	2
		3	2
		3	2
		3	2
		3	2
		3	2
		3	2
		3	2
		3	2
		3	2
		3	2
		3	2
		3	2
		3	2
		3	2
		3	2
		3	2
		3	2
		3	2
		3	2
		3	2
		3	3
		3	3
		3	3
		3	3
		3	3
		3	3
		3	3
		3	3
		3	3
		3	3
		3	3
		3	3
		3	3
		3	3
		3	3
		3	3
		3	3
		3	3
		3	3
		3	3
		3	3
		3	3
		3	3
		3	3
		3	3
		3	3
		3	3
		3	3
		3	3
		3	3
		3	3
		3	3
		3	3
		3	3
		3	3
		3	3
		3	3
		3	3
		3	3
		4	3
		4	3
		4	3
		4	3
		4	3
		4	3
		4	3
		4	3
		4	3
		4	3
		4	3
		4	3
		4	3
		4	3
		4	3
		4	3
		4	3
		4	3
		4	3
		4	3
		4	3
		4	3
		4	3
		4	3
		4	3
		4	3
		4	3
		4	3
		4	3
		4	3
		4	3
		4	3
		4	3
		4	3
		4	3
		4	3
		4	3
		4	3
		4	3
		4	3
		4	3
		4	3
		4	3
		4	3
		4	3
		4	3
		4	3
		4	3
		4	3
		4	3
		4	3
		4	3
		4	3
		4	3
		4	3
		4	3
		4	3
		4	3
		4	3
		4	3
		4	3
		4	3
		4	3
		4	3
		4	4
		4	4
		4	4
		4	4
		4	4
		4	4
		4	4
		4	4
		4	4
		4	4
		4	4
		4	4
		4	4
		4	4
		4	4
		4	4
		4	4
		4	4
		4	4
		4	4
		4	4
		4	4
		4	4
		4	4
		4	4
		4	4
		4	4
		4	4
		4	4
		4	4
		4	4
		4	4
		4	4
		4	4
		4	4
		4	4
		4	4
		4	4
		4	4
		4	4
		4	4
		4	4
		4	4
		4	4
		4	4
		4	4
		4	4
		4	4
		4	4
		4	4
		4	4
		4	4
		4	4
		4	4
		4	4
		4	4
		4	4
		4	4
		4	4
		4	4
		4	4
		4	4
		4	4
		4	4
		4	4
		4	4
		4	4
		4	4
		4	4
		4	4
		4	4
		5	4
		5	4
		5	4
		5	4
		5	4
		5	4
		5	4
		5	4
		5	4
		5	4
		5	4
		5	4
		5	4
		5	4
		5	4
		5	4
		5	4
		5	4
		5	4
		5	4
		5	4
		5	5
		5	5
		5	5
		5	5
		5	5
		5	5
		5	5
		5	5
		5	5
		5	5
		5	5
		5	5
		5	5
		5	5
		5	5
		5	5
		5	5
		5	5
		5	5
		5	5
		5	5
		5	5
		5	5
		5	5
		5	5
		5	5
		5	5
		5	5
		5	5
		5	5
		5	5
		5	5
		5	5
		5	5
		5	5
		5	5
		5	5
		5	5
		5	5
		5	5
		5	5
		5	5
		5	5
		5	5
		5	5
		5	5
		5	5
		5	5
		5	5
		5	5
		5	5
		5	5
		5	5
		5	5
		5	5
		5	5
		5	5
		5	6
		5	6
		5	6
		5	6
		5	6
		5	6
		5	6
		5	6
		5	6
		5	6
		5	6
		5	6
		5	6
		5	6
		5	6
		5	6
		5	6
		5	6
		5	6
		5	6
		5	6
		5	6
		5	6
		5	6
		5	6
		5	6
		5	6
		5	6
		5	6
		5	6
		5	6
		5	7
		5	7
		5	7
		5	7
		5	7
		5	7
		5	7
		5	7
		5	7
		5	7
		5	7
		5	7
		5	7
		5	7
		5	7
		5	7
		5	7
		5	7
		5	7
		5	7
		5	7
		5	7
		5	7
		5	7
		5	7
		5	7
		5	7
		5	8
		6	8
		6	8
		6	8
		6	8
		6	8
		6	8
		6	8
		6	8
		6	8
		6	8
		6	8
		6	8
		6	8
		6	8
		6	8
		6	8
		6	8
		6	8
		6	8
		6	8
		6	8
		6	8
		6	8
		6	8
		6	8
		6	8
		6	9
		6	9
		6	9
		6	9
		6	9
		6	9
		6	9
		6	9
		6	9
		6	9
		6	9
		6	9
		6	9
		6	9
		6	9
		6	9
		6	9
		6	9
		6	9
		6	9
		6	10
		6	10
		6	10
		6	10
		6	10
		6	10
		6	10
		6	10
		6	10
		6	11
		6	11
		6	11
		6	11
		6	11
		6	11
		6	11
		6	11
		6	11
		6	11
		6	11
		6	12
		6	12
		6	12
		7	13
		7	13
		7	13
		7	13
		7	13
		7	13
		7	13
		7	14
		7	14
		7	15
		7	16
		7	18
		7	18
		7	21
		7	21
		7	29
		7	32
		7	1
		7	1
		7	1
		7	1
		7	1
		7	1
		7	1
		7	1
		7	1
		7	1
		7	1
		7	1
		7	1
		7	1
		7	1
		7	1
		7	1
		7	1
		7	1
		7	1
		7	1
		7	1
		7	1
		7	1
		7	1
		7	1
		7	1
		7	1
		8	1
		8	1
		8	1
		8	1
		8	1
		8	1
		8	1
		8	1
		8	1
		8	1
		8	1
		8	1
		8	1
		8	1
		8	1
		8	1
		8	1
		8	1
		8	1
		8	1
		8	1
		8	1
		8	1
		8	1
		8	1
		8	1
		8	1
		8	1
		8	1
		8	1
		8	1
		8	1
		8	1
		8	1
		8	1
		8	1
		8	1
		8	1
		8	1
		8	1
		8	1
		8	1
		8	1
		8	1
		8	1
		8	1
		9	1
		9	1
		9	1
		9	1
		9	1
		9	1
		9	1
		9	1
		9	1
		9	1
		9	1
		9	1
		9	1
		9	1
		9	1
		9	1
		9	1
		9	1
		9	1
		9	1
		9	1
		9	1
		9	1
		9	1
		9	1
		9	1
		9	1
		9	1
		9	1
		9	1
		9	1
		9	1
		9	1
		10	1
		10	1
		10	1
		10	1
		10	1
		10	1
		10	1
		10	1
		10	1
		10	1
		10	1
		10	1
		10	1
		10	1
		10	1
		10	1
		10	1
		11	1
		11	1
		11	1
		11	1
		11	1
		11	1
		11	1
		11	1
		11	1
		11	1
		11	2
		11	2
		11	2
		11	2
		11	2
		11	2
		11	2
		11	2
		12	2
		12	2
		12	2
		12	2
		12	2
		12	2
		12	2
		12	2
		12	2
		12	2
		13	2
		13	2
		13	2
		13	2
		13	2
		13	2
		13	2
		13	2
		13	2
		13	2
		13	2
		13	2
		14	2
		14	2
		14	2
		14	2
		14	2
		14	2
		14	2
		14	2
		14	2
		15	2
		15	2
		15	2
		15	2
		15	2
		15	2
		15	2
		16	2
		16	2
		16	2
		16	2
		16	2
		17	2
		18	2
		19	2
		20	2
		22	2
		24	2
		24	2
		25	2
		26	2
		27	2
		29	2
		31	3
		31	3
		32	3
		32	3
		32	3
		35	3
		50	3
		1	3
		1	3
		1	3
		1	3
		1	3
		1	3
		1	3
		1	3
		1	3
		1	3
		1	3
		1	3
		1	3
		1	3
		1	3
		1	3
		1	3
		1	3
		1	3
		1	3
		1	3
		1	3
		1	3
		1	3
		1	3
		1	3
		1	3
		1	3
		1	3
		1	3
		1	3
		1	3
		1	3
		1	3
		1	3
		1	3
		1	3
		1	3
		1	3
		1	3
		1	3
		1	3
		1	3
		1	3
		1	3
		1	3
		1	3
		1	3
		1	3
		1	3
		1	3
		1	3
		1	3
		1	3
		1	3
		1	3
		1	3
		1	4
		1	4
		1	4
		1	4
		1	4
		1	4
		1	4
		1	4
		1	4
		1	4
		1	4
		1	4
		1	4
		1	4
		1	4
		1	4
		1	4
		1	4
		1	4
		1	4
		1	4
		1	4
		1	4
		1	4
		1	4
		1	4
		1	4
		1	4
		1	4
		1	4
		1	4
		1	4
		1	4
		1	4
		1	4
		1	4
		1	4
		1	4
		1	4
		1	4
		1	4
		1	4
		1	4
		1	4
		1	4
		1	4
		1	4
		1	5
		1	5
		1	5
		1	5
		1	5
		1	5
		1	5
		1	5
		1	5
		1	5
		1	5
		1	5
		1	5
		1	5
		1	5
		1	5
		1	5
		1	5
		1	5
		1	5
		1	5
		1	5
		1	5
		1	5
		1	5
		1	5
		1	5
		1	5
		1	5
		1	5
		1	5
		1	5
		1	5
		1	6
		1	6
		1	6
		1	6
		1	6
		1	6
		1	6
		1	6
		1	6
		1	6
		1	6
		1	6
		1	6
		1	6
		1	6
		1	6
		1	6
		1	6
		1	6
		1	6
		1	6
		2	6
		2	6
		2	6
		2	6
		2	6
		2	6
		2	6
		2	6
		2	7
		2	7
		2	7
		2	7
		2	7
		2	7
		2	8
		2	8
		2	8
		2	8
		2	8
		2	8
		2	8
		2	8
		2	8
		2	9
		2	9
		2	9
		2	9
		2	9
		2	9
		2	9
		2	9
		2	9
		2	9
		2	9
		2	11
		2	11
		2	11
		2	11
		2	11
		2	11
		2	11
		2	11
		2	12
		2	12
		2	12
		2	12
		2	13
		2	13
		2	14
		2	14
		2	14
		2	15
		2	16
		2	17
		2	17
		2	19
		2	26
		2	1
		2	1
		2	1
		2	1
		2	1
		2	1
		2	1
		2	1
		2	1
		2	1
		2	1
		2	1
		2	1
		2	1
		2	1
		2	1
		2	1
		2	1
		2	1
		2	1
		2	1
		2	1
		2	1
		2	1
		2	1
		2	1
		2	1
		2	1
		2	1
		2	1
		2	1
		2	1
		2	1
		2	1
		2	1
		2	1
		2	1
		2	1
		2	1
		2	1
		2	1
		2	1
		2	1
		2	1
		2	1
		2	1
		2	1
		3	1
		3	1
		3	1
		3	1
		3	1
		3	1
		3	1
		3	1
		3	1
		3	1
		3	1
		3	1
		3	1
		3	1
		3	1
		3	1
		3	1
		3	1
		3	1
		3	1
		3	1
		3	1
		3	1
		3	1
		3	1
		3	1
		3	1
		3	1
		3	1
		3	1
		3	1
		3	1
		3	1
		3	1
		3	1
		3	1
		3	1
		3	1
		3	1
		3	1
		3	1
		3	1
		3	1
		3	1
		3	1
		3	1
		3	1
		3	1
		3	1
		3	1
		3	1
		3	1
		3	1
		3	1
		3	1
		3	1
		3	1
		3	1
		3	1
		3	1
		3	1
		3	1
		3	1
		3	1
		3	1
		3	1
		3	1
		3	1
		3	1
		3	1
		3	1
		3	1
		3	1
		3	1
		4	1
		4	1
		4	1
		4	1
		4	1
		4	1
		4	1
		4	1
		4	1
		4	1
		4	1
		4	1
		4	1
		4	1
		4	1
		4	1
		4	1
		4	1
		4	1
		4	1
		4	1
		4	1
		4	1
		4	1
		4	1
		4	1
		4	1
		4	1
		4	1
		4	1
		4	1
		4	1
		4	1
		4	1
		4	1
		4	1
		4	1
		4	1
		4	1
		4	1
		4	1
		4	1
		4	1
		4	1
		4	1
		4	1
		4	1
		4	1
		4	1
		4	1
		4	1
		4	1
		4	1
		4	1
		4	1
		4	1
		5	1
		5	1
		5	1
		5	1
		5	1
		5	1
		5	1
		5	1
		5	1
		5	1
		5	1
		5	1
		5	1
		5	1
		5	1
		5	1
		5	1
		5	1
		5	1
		5	1
		5	1
		5	1
		5	1
		5	1
		5	1
		5	1
		5	1
		5	1
		5	1
		5	1
		5	1
		5	1
		5	1
		5	1
		5	1
		5	1
		5	1
		5	1
		5	1
		5	1
		5	1
		5	1
		5	1
		5	1
		5	1
		5	1
		5	1
		6	1
		6	1
		6	1
		6	1
		6	1
		6	1
		6	1
		6	1
		6	1
		6	1
		6	1
		6	1
		6	1
		6	1
		6	1
		6	1
		6	1
		6	1
		6	1
		6	1
		6	1
		6	1
		6	1
		6	1
		6	1
		6	1
		6	1
		6	1
		7	1
		7	1
		7	1
		7	1
		7	1
		7	1
		7	1
		7	1
		7	1
		7	1
		7	1
		7	1
		7	1
		7	1
		7	1
		8	1
		8	1
		8	1
		8	1
		8	1
		8	1
		8	1
		8	1
		8	1
		9	1
		9	1
		9	1
		9	1
		9	1
		10	1
		10	1
		10	1
		11	1
		11	1
		11	1
		12	1
		12	1
		13	1
		13	1
		13	1
		13	1
		13	1
		14	1
		14	1
		14	1
		15	1
		15	1
		17	1
		17	1
		20	1
		24	1
		27	1
		29	1
		31	1
		1	1
		1	1
		1	1
		1	1
[truncated: 1,044 more rows]

## Sheet: Supp Fig.5e
	simple	WT	Q KO		complex	WT	Q KO
		86.8132	73.224			60	50
		82.387	75.6881			34.7107	71.1538
		81.5851	82.8283			41.6667	30.7692
		84.9231	69.9752			21.7949	75.4098

## Sheet: Supp Fig.5f
		DMSO						WEE1i						CHK1i						ATRi
		< G1	G1	S	G2/M	> G2		< G1	G1	S	G2/M	> G2		< G1	G1	S	G2/M	> G2		< G1	G1	S	G2/M	> G2
		1.47	58.9	9.45	29.2	0.96		2.15	71.43	6.76	19.14	0.52		0.92	65.9	7.53	25.3	0.34		1.05	62.94	5.35	30.3	0.35
		1.65	61.26	8.32	27.59	1.15		2.03	73.74	7.01	16.69	0.51		1.66	64.99	7.38	25.49	0.48		1.84	61.8	6.39	28.69	1.21
		1.24	62.44	7.14	28.64	0.51		1.93	72.13	5.47	20.01	0.41		1.36	64.89	7.49	25.18	1.06		0.97	63.78	5.44	28.96	0.82

## Sheet: Supp Fig.6a
		1 day						1 day						2 days						2 days
		DMSO						ATMi						DMSO						ATMi
		< G1	G1	S	G2/M	> G2		< G1	G1	S	G2/M	> G2		< G1	G1	S	G2/M	> G2		< G1	G1	S	G2/M	> G2
		1.1	67.8	6.6	23.5	1		1.3	77	5.9	15.4	0.4		1.1	82.8	2.8	12.6	0.7		0.7	72.7	3.1	22.6	0.9
		1.2	69.9	5.4	23.1	0.4		1.1	78.4	5	15	0.5		0.9	82.2	3	12.9	1		0.6	72.5	2.9	22.8	1.2

## Sheet: Supp Fig.6c
		insertion			unprocessed			deletion
		DMSO	ATMi		DMSO	ATMi		DMSO	ATMi
		1	1.80567		1	0.55745		1	0.033941
		1	3.35699		1	1.15205		1	0.141607
		1	2.03966		1	0.535947		1	0.113705

## Sheet: Supp Fig.6d
		blunt				overlap				ins/gap
	DMSO	20.4735	19.5933	25.024		63.649	63.2163	62.2244		15.8774	17.1904	12.7517
	ATMi	29.8828	29.2751	28.6893		54.1016	52.881	55.912		16.0156	17.8439	15.3987

## Sheet: Supp Fig.6e
	no insertion	DMSO	ATMi		simple insertion	DMSO	ATMi		complex insertion	DMSO	ATMi
		85.3553	13.7255			13.8648	85.098			0.779896	1.17647
		81.853	31.7557			17.8275	64.8855			0.319489	3.35878
		85.59	17.1587			13.8662	79.3358			0.543774	3.50554

## Sheet: Supp Fig.8a
	no insertion	DMSO	ART	NVB		simple insertion	DMSO	ART	NVB		complex insertion	DMSO	ART	NVB
		55.9466	63.3297	62.3936			40.5337	35.3645	36.5854			3.51967	1.30577	1.02099
		51.4333	63.1392	65.8368			44.5263	35.685	33.195			4.0404	1.17583	0.968188
		49.4458	62.4045	69.1752			46.5856	36.1182	29.8615			3.96854	1.47733	0.963275

[truncated: 5 more sheets: Supp Fig.8b, Supp Fig.8c, Supp Fig.8d, Supp Fig.8e, Supp Fig.8f]
