# Supplementary material for: Mitotic microhomology-mediated break-induced replication promotes chromoanasynthesis
Source: Nat Commun. 2026 Mar 3;17:3375. doi: 10.1038/s41467-026-70086-y (PMC13065848; doi:10.1038/s41467-026-70086-y)
Supplement: Supplementary file 17 — Source Data [file 41467_2026_70086_MOESM17_ESM.zip › Ngo et al source data file/Supp.Fig.9-11.xlsx]

## Sheet: Supp.Fig.9a
		Con				ART558
		10	2	2		1	16	4
		3	2	7		28	0	2
		3	3	3		1	2	0
		13	16	15		2	3	3
		11	4	41		10	1	11
		3	2	1		3	2	0
		0	14	0		8	4	0
		0	0	0		1	11	1
		19	22	40		0	0	0
		0	29	0		2	0	0
		6	5	7		0	2	0
		0	3	0		10	0	0
		4	0	0		3	0	0
		16	25	0		9	2	1
		9	7	34		0	0	4
		4	5	3		2	2	0
		4	0	24		6	2	2
		0	5	27		0	2	0
		14	23	0		0	2	8
		24	7	0		30	2	0
		2	7	25		0	2	0
		31	20	24		0	12	2
		7	2	7		5	0	3
		4	3	0		0	1	1
		3	3	0		0	3	9
		32	19	9		0	0	0
		1	4	0		1	2	0
		34	1	0		0	4	0
		2	11	0		0	0	0
		20	19	3		4	15	3
		2	3	9		2	0	0
		0	5	29		0	2	1
		3	1	1		0	16	0
		0	0	0		4	0	0
		5	1	29		0	9	2
		1	1	6		7	1	2
		13	1	10		2	1	4
		3	1	0		1	1	4
		3	1	19		1	1	0
		0	2	9		0	6	1
		5	1	0		6	0	0
		7	8	31		0	1	2
		2	6	46		0	1	0
		2	5	1		0	4	1
		1	33	1		2	1	0
		0	2	1		4	0	0
		0	0	5		2	3	0
		5	11	3		3	1	9
		6	14	2		0	4	0
		15	9	2		0	5	2

## Sheet: Supp Fig.9b
		CON	D1	E1	Q
		1	0.159462	0.320627	0.284099
		1	0.189157	0.333339	0.285222
		1	0.187225	0.30471	0.340178

## Sheet: Supp Fig.9c
	insertion	CON	D1	E1	Q		unprocessed	CON	D1	E1	Q		deletion	CON	D1	E1	Q
		1	0.603512	0.263651	0.272125			1	1.30703	0.903622	0.599852			1	0.69751	0.439987	0.632712
		1	0.639747	0.666123	0.837376			1	0.358631	0.229222	0.625506			1	0.477034	0.55634	1.13189
		1	0.350538	0.309737	0.733058			1	0.874468	0.432421	0.562131			1	0.250456	0.26939	0.922571

## Sheet: Supp Fig.9d
	no insertion	CON	D1	E1	Q		simple insertion	CON	D1	E1	Q
		52.765	33.5699	40.9502	60.5083			42.3523	63.7331	50.7919	38.0925
		50.8397	45.7576	55.2174	70.5678			43.0371	49.8485	40.5797	27.0375
		57.7387	49.0909	49.3789	68.8186			35.8035	47.0455	43.6335	28.8186
		44.1848	39.7573	40.4361	50.8422			49.4746	55.7558	55.5763	45.7268

## Sheet: Supp Fig.9e
		con	D1	E1	Q
		1	1	1	1
		1	1	1	1
		1	1	1	1
		1	1	1	1
		1	1	1	1
		1	1	1	1
		1	1	1	1
		1	1	1	1
		1	1	1	1
		1	1	1	1
		1	1	1	1
		1	1	1	1
		1	1	1	1
		1	1	1	1
		1	1	1	1
		1	1	1	1
		1	1	1	1
		1	1	1	1
		1	1	1	1
		1	1	1	1
		1	1	1	1
		1	1	1	1
		1	1	1	1
		1	1	1	1
		1	1	1	1
		1	1	1	1
		1	1	1	1
		1	1	1	1
		1	1	1	1
		1	1	1	1
		1	1	1	1
		1	1	1	1
		1	1	1	1
		1	1	1	1
		1	1	1	1
		1	1	1	1
		1	1	1	1
		1	1	1	1
		1	1	1	1
		1	1	1	1
		1	1	1	1
		1	1	1	1
		1	1	1	1
		1	1	1	1
		1	1	1	1
		1	1	1	1
		1	1	1	1
		1	1	1	1
		1	1	1	1
		1	1	1	1
		1	1	1	1
		1	1	1	1
		1	1	1	1
		1	1	1	1
		1	1	1	1
		1	1	1	1
		1	1	1	1
		1	1	1	1
		1	1	1	1
		1	1	1	1
		1	1	1	1
		1	1	1	1
		1	1	1	1
		1	1	1	1
		1	1	1	1
		1	1	1	1
		1	1	1	1
		1	1	1	1
		1	1	1	1
		1	1	1	1
		1	1	1	1
		1	1	1	1
		1	1	1	1
		1	1	1	1
		1	1	1	1
		1	1	1	1
		1	1	1	1
		1	1	1	1
		1	1	1	1
		1	1	1	1
		1	1	1	1
		1	1	1	1
		1	1	1	1
		1	1	1	1
		1	1	1	1
		1	1	1	1
		1	1	1	1
		1	1	1	1
		1	1	1	1
		1	1	1	1
		1	1	1	1
		1	1	1	1
		1	1	1	1
		1	1	1	1
		1	1	1	1
		1	1	1	1
		1	1	1	1
		1	1	1	1
		1	1	1	1
		1	1	1	1
		1	1	1	1
		1	1	1	1
		1	1	1	1
		1	1	1	1
		1	1	1	1
		1	1	1	1
		1	1	1	1
		1	1	1	1
		1	1	1	1
		1	1	1	1
		1	1	1	1
		1	1	1	1
		1	1	1	1
		1	1	1	1
		1	1	1	1
		1	1	1	1
		1	1	1	1
		1	1	1	1
		1	1	1	1
		1	1	1	1
		1	1	1	1
		1	1	1	1
		1	1	1	1
		1	1	1	1
		1	1	1	1
		1	1	1	1
		1	1	1	1
		1	1	1	1
		1	1	1	1
		1	1	1	1
		1	1	1	1
		1	1	1	1
		1	1	1	1
		1	1	1	1
		1	1	1	1
		1	1	1	1
		1	1	1	1
		1	1	1	1
		1	1	1	1
		1	1	1	1
		1	1	1	1
		1	1	1	1
		1	1	1	1
		1	1	1	1
		1	1	1	1
		1	1	1	1
		1	1	1	1
		1	1	1	1
		1	1	1	1
		1	1	1	1
		1	1	1	1
		1	1	1	1
		1	1	1	1
		1	1	1	1
		1	1	1	1
		1	1	1	1
		1	1	1	1
		1	1	1	1
		1	1	1	1
		1	1	1	1
		1	1	1	1
		1	1	2	1
		1	1	2	1
		1	1	2	1
		1	1	2	1
		1	1	2	1
		1	1	2	1
		1	1	2	1
		1	1	2	1
		1	1	2	1
		1	1	2	1
		1	1	2	1
		1	1	2	1
		1	1	2	1
		1	1	2	1
		1	1	2	1
		1	1	2	1
		1	1	2	1
		1	1	2	1
		1	1	2	1
		1	1	2	1
		1	1	2	1
		1	1	2	1
		1	1	2	1
		1	1	2	1
		1	1	2	1
		1	1	2	1
		1	1	2	1
		1	1	2	1
		1	1	2	1
		1	1	2	1
		1	1	2	1
		1	1	2	1
		1	1	2	1
		1	1	2	1
		1	1	2	1
		1	1	2	1
		1	1	2	1
		1	1	2	1
		1	1	2	1
		1	1	2	1
		1	1	2	1
		1	1	2	1
		1	1	2	1
		1	1	2	1
		1	1	2	1
		1	1	2	1
		1	1	2	1
		1	1	2	1
		1	1	2	1
		1	1	2	1
		1	1	2	1
		1	1	2	1
		1	1	2	1
		1	1	2	1
		1	1	2	1
		1	1	2	1
		1	1	2	1
		1	1	2	1
		1	1	2	1
		1	1	2	1
		1	1	2	1
		1	1	2	1
		1	1	2	1
		1	1	2	1
		1	1	2	1
		1	1	2	1
		1	1	2	1
		1	1	2	1
		1	1	2	1
		1	1	2	1
		1	1	2	1
		1	1	2	1
		1	1	2	1
		1	1	2	1
		1	1	2	1
		1	1	2	1
		1	1	2	1
		1	1	2	1
		1	1	2	1
		1	1	2	1
		1	1	2	1
		1	1	2	1
		1	1	2	1
		1	1	2	1
		1	1	2	1
		1	1	2	1
		1	1	2	1
		1	1	2	1
		1	1	2	1
		1	1	2	1
		1	1	2	1
		1	1	2	1
		1	1	2	1
		1	1	2	1
		1	1	2	1
		1	1	2	1
		1	1	2	1
		1	1	2	1
		1	1	2	1
		1	1	2	1
		1	1	2	1
		1	1	2	1
		1	1	2	1
		1	1	2	1
		1	1	2	1
		1	1	2	1
		1	1	2	1
		1	1	2	1
		1	1	2	1
		1	1	2	1
		1	1	2	1
		1	1	2	1
		1	1	2	1
		1	1	2	1
		1	1	2	1
		1	1	2	1
		1	2	2	1
		1	2	2	1
		1	2	2	1
		1	2	2	1
		1	2	2	1
		1	2	2	1
		1	2	2	1
		1	2	2	1
		1	2	2	1
		1	2	2	1
		1	2	2	1
		1	2	2	1
		1	2	2	1
		1	2	2	1
		1	2	2	1
		1	2	2	1
		1	2	2	1
		1	2	2	1
		1	2	2	1
		1	2	2	1
		1	2	2	1
		1	2	2	1
		1	2	2	1
		1	2	2	1
		1	2	2	1
		1	2	2	1
		1	2	2	1
		1	2	2	1
		1	2	2	1
		1	2	2	1
		1	2	2	1
		1	2	2	1
		1	2	2	1
		1	2	2	1
		1	2	3	1
		1	2	3	1
		1	2	3	1
		1	2	3	1
		1	2	3	1
		1	2	3	1
		1	2	3	1
		1	2	3	1
		1	2	3	1
		1	2	3	1
		1	2	3	1
		1	2	3	1
		1	2	3	1
		1	2	3	1
		1	2	3	1
		1	2	3	1
		1	2	3	1
		1	2	3	1
		1	2	3	1
		1	2	3	1
		1	2	3	1
		1	2	3	1
		1	2	3	1
		1	2	3	1
		1	2	3	1
		1	2	3	1
		1	2	3	1
		1	2	3	1
		1	2	3	1
		1	2	3	1
		1	2	3	1
		1	2	3	1
		1	2	3	1
		1	2	3	1
		1	2	3	1
		1	2	3	1
		1	2	3	1
		1	2	3	1
		1	2	3	1
		1	2	3	1
		1	2	3	1
		1	2	3	1
		1	2	3	1
		1	2	3	1
		1	2	3	1
		1	2	3	1
		1	2	3	1
		1	2	3	1
		1	2	3	1
		1	2	3	1
		1	2	3	1
		1	2	3	1
		1	2	3	1
		1	2	3	1
		1	2	3	1
		1	2	3	1
		1	2	3	1
		1	2	3	1
		1	2	3	1
		1	2	3	1
		1	2	3	1
		1	2	3	1
		1	2	3	1
		1	2	3	1
		1	2	3	1
		1	2	3	1
		1	2	3	1
		1	2	3	1
		1	2	3	1
		1	2	3	1
		1	2	3	1
		1	2	3	1
		1	2	3	1
		1	2	3	1
		1	2	3	1
		1	2	3	1
		1	2	3	1
		1	2	3	1
		1	2	3	1
		1	2	3	1
		1	2	3	1
		1	2	3	1
		1	2	3	1
		1	2	3	1
		1	2	3	1
		1	2	3	1
		1	2	3	1
		1	2	3	1
		1	2	3	1
		1	2	3	1
		1	2	3	1
		1	2	3	1
		1	2	3	1
		1	2	3	1
		1	2	3	1
		1	2	3	1
		1	2	3	1
		1	2	3	1
		1	2	3	1
		1	2	3	1
		1	2	3	1
		1	2	3	1
		1	2	3	1
		1	2	3	1
		1	2	3	1
		1	2	3	1
		1	2	3	1
		1	2	3	1
		1	2	3	1
		1	2	3	1
		1	2	3	1
		1	2	3	1
		1	2	3	1
		1	2	3	1
		1	2	3	1
		1	2	3	1
		1	2	3	1
		1	2	3	1
		1	2	3	1
		1	2	3	1
		1	2	3	1
		1	2	3	1
		1	2	3	1
		1	2	3	1
		1	2	3	1
		1	2	3	1
		1	2	3	1
		1	2	3	1
		1	2	3	1
		1	2	3	1
		1	2	3	1
		1	2	3	1
		1	2	3	1
		1	2	3	1
		1	2	3	1
		1	2	3	1
		1	2	3	1
		1	2	3	1
		1	2	3	1
		1	2	3	1
		1	2	3	1
		1	2	3	1
		1	2	3	1
		1	2	3	1
		1	2	3	1
		1	2	3	1
		1	2	3	1
		1	2	3	1
		1	2	3	1
		1	2	3	1
		1	2	3	1
		1	2	3	1
		1	2	3	1
		1	2	3	1
		1	2	3	1
		1	2	3	1
		1	2	3	1
		1	2	3	1
		1	2	3	1
		1	2	3	1
		1	2	3	1
		1	2	3	1
		1	2	3	1
		1	2	3	1
		1	2	3	1
		1	2	3	1
		1	2	3	1
		1	2	3	1
		1	2	3	1
		1	2	3	1
		1	2	3	1
		1	2	3	1
		1	2	3	1
		1	2	3	1
		1	2	3	1
		1	2	3	1
		1	2	3	1
		1	2	3	1
		1	2	3	1
		1	2	3	1
		1	2	3	1
		1	2	3	1
		1	2	3	1
		1	2	3	1
		1	2	3	1
		1	2	3	1
		1	2	3	1
		1	2	3	1
		1	2	3	1
		1	2	3	1
		1	2	3	1
		1	2	3	1
		1	2	4	1
		1	2	4	1
		1	2	4	1
		1	2	4	1
		1	2	4	1
		1	2	4	1
		1	2	4	1
		1	2	4	1
		1	2	4	1
		1	2	4	1
		1	2	4	1
		1	2	4	1
		1	2	4	1
		1	2	4	1
		1	2	4	1
		1	2	4	1
		1	2	4	1
		1	2	4	1
		1	2	4	1
		1	2	4	1
		1	2	4	1
		1	2	4	1
		1	2	4	1
		1	2	4	1
		1	2	4	1
		1	2	4	1
		1	2	4	1
		1	2	4	1
		1	2	4	1
		1	2	4	1
		1	2	4	1
		1	2	4	1
		1	2	4	1
		1	2	4	1
		1	2	4	1
		1	2	4	1
		1	2	4	1
		1	2	4	1
		1	2	4	1
		1	2	4	1
		1	2	4	1
		1	2	4	1
		1	2	4	1
		1	2	4	1
		1	2	4	1
		1	2	4	1
		1	2	4	1
		1	3	4	1
		1	3	4	1
		1	3	4	1
		1	3	4	1
		1	3	4	1
		1	3	4	1
		1	3	4	1
		1	3	4	1
		1	3	4	1
		1	3	4	1
		1	3	4	1
		1	3	4	1
		1	3	4	1
		1	3	4	1
		1	3	4	1
		1	3	4	1
		1	3	4	1
		1	3	4	1
		1	3	4	1
		1	3	4	1
		1	3	4	1
		1	3	4	1
		1	3	4	1
		1	3	4	1
		1	3	4	1
		1	3	4	1
		1	3	4	1
		1	3	4	1
		1	3	4	1
		1	3	4	1
		1	3	4	1
		1	3	4	1
		1	3	4	1
		1	3	4	1
		1	3	4	1
		1	3	4	1
		1	3	4	1
		1	3	4	1
		1	3	4	1
		1	3	4	1
		1	3	4	1
		1	3	5	1
		1	3	5	1
		2	3	5	1
		2	3	5	1
		2	3	5	1
		2	3	5	1
		2	3	5	1
		2	3	5	1
		2	3	5	1
		2	3	5	1
		2	3	5	1
		2	3	5	1
		2	3	5	1
		2	3	5	1
		2	3	5	1
		2	3	5	1
		2	3	5	1
		2	3	5	1
		2	3	5	1
		2	3	5	1
		2	3	5	1
		2	3	5	1
		2	3	5	1
		2	3	5	1
		2	3	5	1
		2	3	5	1
		2	3	5	1
		2	3	5	1
		2	3	5	1
		2	3	5	2
		2	3	5	2
		2	3	5	2
		2	3	5	2
		2	3	5	2
		2	3	5	2
		2	3	5	2
		2	3	5	2
		2	3	5	2
		2	3	5	2
		2	3	5	2
		2	3	5	2
		2	3	5	2
		2	3	5	2
		2	3	5	2
		2	3	5	2
		2	3	5	2
		2	3	5	2
		2	3	5	2
		2	3	5	2
		2	3	5	2
		2	3	5	2
		2	3	5	2
		2	3	5	2
		2	3	5	2
		2	3	5	2
		2	3	5	2
		2	3	5	2
		2	3	5	2
		2	3	5	2
		2	3	5	2
		2	3	5	2
		2	3	5	2
		2	3	5	2
		2	3	5	2
		2	3	5	2
		2	3	5	2
		2	3	5	2
		2	3	5	2
		2	3	5	2
		2	3	5	2
		2	3	5	2
		2	3	5	2
		2	3	5	2
		2	3	5	2
		2	3	5	2
		2	3	5	2
		2	3	5	2
		2	3	5	2
		2	3	5	2
		2	3	5	2
		2	3	5	2
		2	3	5	2
		2	3	5	2
		2	3	5	2
		2	3	5	2
		2	3	5	2
		2	3	5	2
		2	3	5	2
		2	3	5	2
		2	3	5	2
		2	3	5	2
		2	3	5	2
		2	3	5	2
		2	3	5	2
		2	3	5	2
		2	3	5	2
		2	3	5	2
		2	3	5	2
		2	3	5	2
		2	3	5	2
		2	3	5	2
		2	3	5	2
		2	3	5	2
		2	3	5	2
		2	3	5	2
		2	3	5	2
		2	3	5	2
		2	3	5	2
		2	3	5	2
		2	3	5	2
		2	3	5	2
		2	3	5	2
		2	3	6	2
		2	3	6	2
		2	3	6	2
		2	4	6	2
		2	4	6	2
		2	4	6	2
		2	4	6	2
		2	4	6	2
		2	4	6	2
		2	4	6	2
		2	4	6	2
		2	4	6	2
		2	4	6	2
		2	4	6	2
		2	4	6	2
		2	4	6	2
		2	4	6	2
		2	4	6	2
		2	4	6	2
		2	4	6	2
		2	4	6	2
		2	4	6	2
		2	4	6	2
		2	4	6	2
		2	4	6	2
		2	4	6	2
		2	4	6	2
		2	4	6	2
		2	4	6	2
		2	4	6	2
		2	4	6	2
		2	4	6	2
		2	4	6	2
		2	4	6	2
		2	4	6	2
		2	4	6	2
		2	4	6	2
		2	4	6	2
		2	4	6	2
		2	4	6	2
		2	4	6	2
		2	4	6	2
		2	4	6	2
		2	4	6	2
		2	4	6	2
		2	4	6	2
		2	4	6	2
		2	4	6	2
		2	4	6	2
		2	4	6	2
		2	4	6	2
		2	4	6	2
		2	4	6	2
		2	4	6	2
		2	4	6	2
		2	4	6	2
		2	4	6	2
		2	4	6	2
		2	4	6	2
		2	4	6	2
		2	4	6	2
		2	4	7	2
		2	4	7	2
		2	4	7	2
		2	4	7	2
		2	4	7	2
		2	4	7	2
		2	4	7	2
		2	4	7	2
		2	4	7	2
		2	4	7	2
		2	4	7	2
		2	4	7	2
		2	4	7	2
		2	4	7	2
		2	4	7	2
		2	4	7	2
		2	4	7	2
		2	4	7	2
		2	4	7	2
		2	4	7	2
		2	4	7	2
		2	4	7	2
		2	4	7	2
		2	4	7	2
		2	4	7	2
		2	4	7	2
		2	4	7	2
		2	4	7	2
		2	4	7	2
		2	4	7	2
		2	4	7	2
		2	4	7	2
		2	4	7	2
		2	4	7	2
		2	4	8	2
		2	4	8	2
		2	4	8	2
		2	4	8	2
		2	4	8	2
		2	4	8	2
		2	4	8	2
		2	4	8	2
		2	4	8	2
		2	4	8	2
		2	4	8	2
		2	4	8	2
		2	4	8	2
		2	4	8	2
		2	4	8	2
		2	4	8	2
		2	4	8	2
		2	4	8	2
		2	5	8	2
		2	5	8	2
		2	5	8	2
		2	5	8	2
		2	5	9	2
		2	5	9	2
		2	5	9	2
		2	5	9	2
		2	5	9	2
		2	5	9	2
		2	5	9	2
		2	5	9	2
		2	5	9	2
		2	5	9	2
		2	5	9	2
		2	5	9	2
		2	5	9	2
		2	5	9	2
		2	5	10	2
		2	5	10	2
		2	5	10	2
		2	5	10	2
		2	5	10	2
		2	5	10	2
		2	5	10	2
		2	5	10	2
		2	5	10	2
		2	5	10	2
		2	5	10	2
		2	5	10	2
		2	5	10	2
		2	5	10	2
		2	5	11	2
		2	5	11	2
		2	5	11	2
		2	5	11	2
		2	5	11	2
		2	5	11	2
		2	5	11	2
		2	5	11	2
		2	5	11	2
		2	5	11	2
		2	5	11	2
		2	5	12	2
		2	5	12	2
		2	5	13	2
		2	5	13	2
		2	5	13	2
		2	5	13	2
		2	5	13	2
		2	5	13	2
		2	5	13	2
		2	5	13	2
		2	5	14	2
		2	5	14	2
		2	5	14	2
		2	5	14	2
		2	5	15	2
		2	5	16	2
		2	5	17	2
		2	5	17	2
		2	5	17	2
		2	5	17	2
		2	5	17	2
		2	5	17	2
		2	5	18	2
		2	5	18	2
		2	5	20	2
		2	5	26	2
		2	5	1	2
		2	5	1	2
		2	5	1	2
		2	5	1	2
		2	5	1	2
		2	5	1	2
		2	5	1	2
		2	5	1	2
		2	5	1	2
		2	5	1	2
		2	5	1	2
		2	5	1	2
		2	5	1	2
		2	5	1	2
		2	6	1	2
		2	6	1	2
		2	6	1	2
		2	6	1	2
		2	6	1	2
		2	6	1	2
		2	6	1	2
		2	6	1	2
		2	6	1	2
		2	6	1	2
		2	6	1	2
		2	6	1	2
		2	6	1	2
		2	6	1	2
		2	6	1	2
		2	6	1	2
		2	6	1	2
		2	6	1	2
		2	6	1	2
		2	6	1	2
		2	6	1	2
		2	6	1	2
		2	6	1	2
		2	6	1	2
		2	6	1	2
		2	6	1	2
		2	6	1	2
		2	6	1	2
		2	6	1	2
		2	6	1	2
		2	6	1	2
		2	6	1	2
		2	6	1	2
		2	6	1	2
		2	6	1	2
		2	6	1	2
		2	6	1	2
		2	6	1	2
		2	6	1	2
		2	6	1	2
		2	6	1	2
		2	6	1	2
		2	6	1	2
		2	6	1	2
		2	6	1	2
		2	6	1	2
		2	6	1	2
		2	6	1	2
		2	6	1	2
		2	6	1	2
		2	6	1	2
		2	6	1	2
		2	6	1	2
		2	6	1	2
		2	6	1	2
		2	6	1	2
		2	6	1	2
		2	6	1	2
		2	6	1	2
		2	6	1	2
		2	6	1	2
		2	6	1	2
		2	6	1	2
		2	6	1	2
		2	6	1	2
		2	6	1	2
		2	6	1	2
		2	6	1	2
		2	6	1	2
		2	7	1	2
		2	7	1	2
		2	7	1	2
		2	7	1	2
		2	7	1	2
		2	7	1	2
		2	7	1	2
		2	7	1	2
		2	7	1	2
		2	7	1	2
		2	7	1	2
		2	7	1	2
		2	7	1	2
		2	7	1	2
		2	7	1	2
		2	7	1	2
		2	7	1	2
		2	7	1	2
		2	7	1	2
		2	7	1	2
		2	7	1	2
		2	7	1	2
		2	7	1	2
		2	7	1	2
		2	7	1	2
		2	7	1	2
		2	7	1	2
		2	7	1	2
		2	7	1	2
		2	7	1	2
		2	7	1	2
		2	7	1	2
		2	7	1	2
		2	7	1	2
		2	7	1	2
		2	7	1	2
		2	7	1	2
		2	7	1	2
		2	7	1	2
		2	7	1	2
		2	7	1	2
		2	7	1	2
		2	8	1	2
		2	8	1	2
		2	8	1	2
		2	8	1	2
		2	8	1	2
		2	8	1	2
		2	8	1	2
		2	8	1	2
		2	8	1	2
		2	8	1	2
		2	8	1	2
		2	8	1	2
		2	8	1	2
		2	8	1	2
		2	8	1	2
		2	8	1	2
		2	8	1	2
		2	8	1	2
		2	8	1	2
		2	8	1	2
		2	8	1	2
		2	8	1	2
		2	8	1	2
		2	8	1	2
		2	8	1	2
		2	8	1	2
		2	8	1	2
		2	8	1	2
		2	8	1	2
		2	8	1	2
		2	8	1	2
		2	8	1	3
		2	8	1	3
		2	8	1	3
		2	8	1	3
		2	9	1	3
		2	9	1	3
		2	9	1	3
		2	9	1	3
		2	9	1	3
		2	9	1	3
		2	9	1	3
		2	9	1	3
		2	9	1	3
		2	9	1	3
		2	9	1	3
		2	9	1	3
		2	9	1	3
		2	9	1	3
		2	9	1	3
		2	9	1	3
		2	9	1	3
		2	9	1	3
		2	9	1	3
		2	9	1	3
		2	9	1	3
		2	10	1	3
		2	10	1	3
		2	10	1	3
		2	10	1	3
		2	10	1	3
		2	10	1	3
		2	10	1	3
		2	10	1	3
		2	10	1	3
		2	10	1	3
		2	10	1	3
		2	10	1	3
		2	11	1	3
		2	11	1	3
		2	11	1	3
		2	11	1	3
		2	11	1	3
		2	11	1	3
		2	11	1	3
		2	11	1	3
		2	12	1	3
		2	12	1	3
		2	12	1	3
		2	12	1	3
		2	12	1	3
		2	13	1	3
		2	13	1	3
		2	13	1	3
		2	13	1	3
		2	13	1	3
		2	13	1	3
		2	14	1	3
		2	14	1	3
		2	14	1	3
		2	14	1	3
		2	14	1	3
		2	14	1	3
		2	14	1	3
		2	14	1	3
		2	14	1	3
		2	14	1	3
		2	14	1	3
		2	15	1	3
		2	15	1	3
		2	16	1	3
		2	18	1	3
		2	18	1	3
		2	19	1	3
		2	20	1	3
		2	20	1	3
		2	21	1	3
		2	22	1	3
		2	22	1	3
		2	23	1	3
		2	23	1	3
		2	26	1	3
		2	27	1	3
		2	27	1	3
		2	28	1	3
		2	28	1	3
		2	28	1	3
		2	30	1	3
		2	32	1	3
		2	32	1	3
		2	32	1	3
		2	34	1	3
		2	1	1	3
		2	1	1	3
		2	1	1	3
		2	1	1	3
		2	1	1	3
		2	1	1	3
		2	1	1	3
		2	1	1	3
		2	1	1	3
		2	1	1	3
		2	1	1	3
		2	1	2	3
		2	1	2	3
		2	1	2	3
		2	1	2	3
		2	1	2	3
		2	1	2	3
		2	1	2	3
		2	1	2	3
		2	1	2	3
		2	1	2	3
		2	1	2	3
		2	1	2	3
		2	1	2	3
		2	1	2	3
		2	1	2	3
		2	1	2	3
		2	1	2	3
		2	1	2	3
		2	1	2	3
		2	1	2	3
		2	1	2	3
		2	1	2	3
		2	1	2	3
		2	1	2	3
		2	1	2	3
		2	1	2	3
		2	1	2	3
		2	1	2	3
		2	1	2	3
		2	1	2	3
		2	1	2	3
		2	1	2	3
		2	1	2	3
		2	1	2	3
		2	1	2	3
		2	1	2	3
		2	1	2	3
		2	1	2	3
		2	1	2	3
		2	1	2	3
		2	1	2	3
		2	1	2	3
		2	1	2	3
		2	1	2	3
		2	1	2	3
		2	1	2	3
		2	1	2	3
		2	1	2	3
		2	1	2	3
		2	1	2	3
		2	1	2	3
		2	1	2	3
		2	1	2	3
		2	1	2	3
		2	1	2	3
		2	1	2	3
		2	1	2	3
		2	1	2	3
		2	1	2	3
		2	1	2	3
		2	1	2	3
		2	1	2	3
		2	1	2	3
		2	1	2	3
		2	1	2	3
		2	1	2	3
		2	1	2	3
		2	1	2	3
		2	1	2	3
		2	1	2	3
		2	1	2	3
		3	1	2	3
		3	1	2	3
		3	1	2	3
		3	1	2	3
		3	1	2	3
		3	1	2	3
		3	1	2	3
		3	1	2	3
		3	1	2	3
		3	1	2	3
		3	1	2	3
		3	1	2	3
		3	1	2	3
		3	1	2	3
		3	1	2	3
		3	1	2	3
		3	1	2	3
		3	1	2	3
		3	1	2	3
		3	1	2	3
		3	1	2	3
		3	1	2	3
		3	1	2	3
		3	1	2	3
		3	1	2	3
		3	1	2	3
		3	1	2	3
		3	1	2	3
		3	1	2	3
		3	1	2	3
		3	1	2	3
		3	1	2	3
		3	1	2	3
		3	1	2	3
		3	1	2	3
		3	1	2	3
		3	1	2	3
		3	1	2	3
		3	1	2	3
		3	1	2	3
		3	1	2	3
		3	1	2	3
		3	1	2	3
		3	1	2	3
		3	1	2	3
		3	1	2	3
		3	1	2	3
		3	1	2	3
		3	1	2	3
		3	1	2	3
		3	1	2	3
		3	1	2	3
		3	1	2	3
		3	1	2	3
		3	1	2	3
		3	1	2	3
		3	1	2	3
		3	1	2	3
		3	1	2	3
		3	1	2	3
		3	1	2	3
		3	1	2	3
		3	1	2	3
		3	1	2	3
		3	1	2	3
		3	1	2	3
		3	1	2	3
		3	1	2	3
		3	1	2	3
		3	1	2	3
		3	1	2	3
		3	1	2	3
		3	1	2	3
		3	1	2	3
		3	1	2	3
		3	1	2	3
		3	1	2	3
		3	1	2	3
		3	1	2	3
		3	1	2	3
		3	1	2	3
		3	1	2	3
		3	1	2	3
		3	1	2	3
		3	1	2	3
		3	1	2	3
		3	1	2	3
		3	1	2	3
		3	1	2	3
		3	1	2	3
		3	1	2	3
		3	1	2	3
		3	1	2	3
		3	1	2	3
		3	1	2	3
		3	1	2	3
		3	1	2	3
		3	1	2	3
		3	1	2	3
		3	1	2	3
		3	1	2	3
		3	1	2	3
		3	1	2	3
		3	1	2	3
		3	1	2	4
		3	1	2	4
		3	1	2	4
		3	1	2	4
		3	1	2	4
		3	1	2	4
		3	1	2	4
		3	1	2	4
		3	1	2	4
		3	1	2	4
		3	1	2	4
		3	1	2	4
		3	1	2	4
		3	1	2	4
		3	1	2	4
		3	1	2	4
		3	1	2	4
		3	1	2	4
		3	1	2	4
		3	1	2	4
		3	1	2	4
		3	1	2	4
		3	1	2	4
		3	1	2	4
		3	1	2	4
		3	1	2	4
		3	1	2	4
		3	1	2	4
		3	1	2	4
		3	1	2	4
		3	1	2	4
		3	1	2	4
		3	1	2	4
		3	1	2	4
		3	1	2	4
		3	1	2	4
		3	1	2	4
		3	1	2	4
		3	1	2	4
		3	1	2	4
		3	1	2	4
		3	1	2	4
		3	1	2	4
		3	1	2	4
		3	1	2	4
		3	1	2	4
		3	1	2	4
		3	1	2	4
		3	1	2	4
		3	1	2	4
		3	1	2	4
		3	1	2	4
		3	1	2	4
		3	1	2	4
		3	1	2	4
		3	1	2	4
		3	1	2	4
		3	1	2	4
		3	1	2	4
		3	1	3	4
		3	1	3	4
		3	1	3	4
		3	1	3	4
		3	1	3	4
		3	1	3	4
		3	1	3	4
		3	1	3	4
		3	1	3	4
		3	1	3	4
		3	1	3	4
		3	1	3	4
		3	1	3	4
		3	1	3	4
		3	2	3	4
		3	2	3	4
		3	2	3	4
		3	2	3	4
		3	2	3	4
		3	2	3	4
		3	2	3	4
		3	2	3	4
		3	2	3	4
		3	2	3	4
		3	2	3	4
		3	2	3	4
		3	2	3	4
		3	2	3	4
		3	2	3	4
		3	2	3	4
		3	2	3	4
		3	2	3	4
		3	2	3	4
		3	2	3	4
		3	2	3	4
		3	2	3	4
		3	2	3	4
		3	2	3	4
		3	2	3	4
		3	2	3	4
		3	2	3	4
		3	2	3	4
		3	2	3	4
		3	2	3	4
		3	2	3	4
		3	2	3	4
		3	2	3	4
		3	2	3	4
		3	2	3	4
		3	2	3	4
		3	2	3	4
		3	2	3	4
		3	2	3	4
		3	2	3	4
		3	2	3	4
		3	2	3	4
		3	2	3	4
		3	2	3	4
		3	2	3	4
		3	2	3	4
		3	2	3	4
		3	2	3	4
		3	2	3	4
		3	2	3	4
		3	2	3	4
		3	2	3	4
		3	2	3	4
		3	2	3	4
		3	2	3	4
		3	2	3	4
		3	2	3	4
		3	2	3	4
		3	2	3	4
		3	2	3	4
		3	2	3	4
		3	2	3	4
		3	2	3	4
		3	2	3	4
		3	2	3	4
		3	2	3	4
		3	2	3	4
		3	2	3	4
		3	2	3	4
		3	2	3	4
		3	2	3	4
		3	2	3	4
		3	2	3	4
		3	2	3	4
		3	2	3	4
		3	2	3	4
		3	2	3	4
		3	2	3	4
		3	2	3	4
		3	2	3	4
		3	2	3	4
		3	2	3	4
		3	2	3	4
		3	2	3	4
		3	2	3	4
		3	2	3	4
		3	2	3	4
		3	2	3	4
		3	2	3	4
		3	2	3	4
		3	2	3	4
		3	2	3	4
		3	2	3	4
		3	2	3	4
		3	2	3	4
		3	2	3	4
		3	2	3	4
		3	2	3	4
		3	2	3	4
		3	2	3	4
		3	2	3	4
		3	2	3	4
		3	2	3	4
		3	2	3	4
		3	2	3	4
		3	2	3	4
		3	2	3	4
		3	2	3	4
		3	2	3	4
		3	2	3	4
		3	2	3	4
		3	2	3	4
		3	2	3	4
		3	2	3	4
		3	2	3	4
		3	2	3	4
		3	2	3	4
		3	2	3	4
		3	2	3	4
		3	2	3	4
		3	2	3	4
		3	2	3	4
		3	2	3	4
		3	2	3	4
		3	2	3	4
		3	2	3	4
		3	2	3	4
		3	2	3	4
		3	2	3	4
		3	2	3	4
		3	2	3	4
		3	2	3	4
		3	2	3	4
		3	2	3	4
		3	2	3	4
		3	2	3	4
		3	2	3	4
		3	2	3	5
		3	2	3	5
		3	2	3	5
		3	2	3	5
		3	2	3	5
		3	2	3	5
		3	2	3	5
		3	2	3	5
		3	2	3	5
		3	2	3	5
		3	2	3	5
		3	2	3	5
		3	2	3	5
		3	2	3	5
		3	2	3	5
		3	2	3	5
		3	2	3	5
		3	2	3	5
		3	2	3	5
		3	2	3	5
		3	2	3	5
		3	2	3	5
		3	2	3	5
		3	2	3	5
		3	2	3	5
		3	2	3	5
		3	2	4	5
		3	2	4	5
		3	2	4	5
		3	2	4	5
		3	2	4	5
		3	2	4	5
		3	2	4	5
		3	2	4	5
		3	2	4	5
		3	2	4	5
		3	2	4	5
		3	3	4	5
		3	3	4	5
		3	3	4	5
		3	3	4	5
		3	3	4	5
		3	3	4	5
		3	3	4	5
		3	3	4	5
		3	3	4	5
		3	3	4	5
		3	3	4	5
		3	3	4	5
		3	3	4	5
		3	3	4	5
		3	3	4	5
		3	3	4	5
		3	3	4	5
		3	3	4	5
		3	3	4	5
		3	3	4	5
		3	3	4	5
		3	3	4	5
		3	3	4	5
		3	3	4	5
		3	3	4	5
		3	3	4	5
		3	3	4	5
		3	3	4	5
		3	3	4	5
		3	3	4	5
		3	3	4	5
		3	3	4	5
		3	3	4	5
		3	3	4	5
		3	3	4	5
		3	3	4	5
		3	3	4	5
		3	3	4	5
		3	3	4	5
		3	3	4	5
		3	3	4	5
		3	3	4	5
		3	3	4	5
		3	3	4	5
		3	3	4	5
		3	3	4	5
		3	3	4	5
		3	3	4	5
		3	3	4	5
		3	3	4	5
		3	3	4	5
		3	3	4	5
		3	3	4	5
		3	3	4	5
		3	3	4	5
		3	3	4	5
		3	3	4	5
		3	3	4	5
		3	3	4	5
		3	3	4	5
		3	3	4	5
		3	3	4	5
		3	3	4	5
		3	3	4	5
		3	3	4	5
		3	3	4	5
		3	3	4	5
		3	3	4	5
		3	3	4	5
		3	3	4	5
		3	3	4	5
		3	3	4	5
		3	3	4	5
		3	3	4	5
		3	3	4	5
		3	3	4	5
		3	3	4	5
		3	3	4	5
		3	3	4	5
		3	3	4	5
		3	3	4	5
		3	3	4	5
		3	3	5	5
		3	3	5	5
		3	3	5	5
		3	3	5	5
		3	3	5	5
		3	3	5	5
		3	3	5	5
		3	3	5	5
		3	3	5	5
		3	3	5	5
		3	3	5	5
		3	3	5	5
		3	3	5	5
		3	3	5	5
		3	3	5	5
		3	3	5	5
		3	3	5	5
		3	3	5	5
		3	3	5	5
		3	3	5	5
		3	3	5	5
		3	3	5	5
		3	3	5	5
		3	3	5	5
		3	3	5	6
		3	3	5	6
		3	3	5	6
		3	3	5	6
		3	3	5	6
		3	3	5	6
		3	3	5	6
		3	3	5	6
		3	3	5	6
		3	3	5	6
		3	3	5	6
		3	3	5	6
		3	3	5	6
		3	3	5	6
		3	3	5	6
		3	3	5	6
		3	3	5	6
		3	3	5	6
		3	3	5	6
		3	3	5	6
		3	3	5	6
		3	3	5	6
		3	3	5	6
		3	3	5	6
		3	3	5	6
		3	3	5	6
		3	3	5	6
		3	3	5	6
		3	3	5	6
		3	3	5	6
		3	3	5	6
		3	3	5	6
		3	3	5	6
		3	3	5	6
		3	3	5	6
		3	3	5	6
		3	3	5	6
		3	3	5	6
		3	3	5	6
		3	3	5	6
		3	3	5	6
		3	3	6	6
		3	3	6	6
		3	3	6	6
		3	3	6	6
		3	3	6	6
		3	3	6	6
		3	3	6	6
		3	3	6	6
		3	3	6	6
		3	3	6	6
		4	3	6	6
		4	3	6	6
		4	3	6	6
		4	3	6	6
		4	3	6	6
		4	3	6	6
		4	3	6	6
		4	3	6	6
		4	3	6	6
		4	3	6	6
		4	3	6	6
		4	3	6	6
		4	3	6	6
		4	3	6	6
		4	3	6	6
		4	3	6	6
		4	3	6	6
		4	3	6	6
		4	3	6	6
		4	4	6	6
		4	4	6	6
		4	4	6	6
		4	4	6	6
		4	4	6	6
		4	4	6	6
		4	4	6	6
		4	4	6	6
		4	4	6	6
		4	4	6	6
		4	4	6	7
		4	4	6	7
		4	4	6	7
		4	4	6	7
		4	4	6	7
		4	4	6	7
		4	4	6	7
		4	4	6	7
		4	4	6	7
		4	4	6	7
		4	4	6	7
		4	4	6	7
		4	4	6	7
		4	4	6	7
		4	4	6	7
		4	4	6	7
		4	4	6	7
		4	4	6	7
		4	4	6	7
		4	4	6	7
		4	4	6	7
		4	4	6	7
		4	4	6	7
		4	4	6	7
		4	4	6	7
		4	4	6	7
		4	4	6	7
		4	4	6	7
		4	4	6	7
		4	4	6	7
		4	4	6	7
		4	4	6	7
		4	4	6	7
		4	4	6	7
		4	4	6	7
		4	4	6	7
		4	4	6	7
		4	4	6	7
		4	4	6	7
		4	4	6	7
		4	4	6	7
		4	4	6	7
		4	4	6	7
		4	4	6	7
		4	4	6	7
		4	4	6	7
		4	4	6	7
		4	4	7	7
		4	4	7	7
		4	4	7	7
		4	4	7	7
		4	4	7	7
		4	4	7	7
		4	4	7	7
		4	4	7	7
		4	4	7	7
		4	4	7	7
		4	4	7	7
		4	4	7	7
		4	4	7	7
		4	4	7	7
		4	4	7	7
		4	4	7	7
		4	4	7	7
		4	4	7	7
		4	4	7	7
		4	4	7	7
		4	4	7	7
		4	4	7	7
		4	4	7	7
		4	4	7	7
		4	4	7	7
		4	4	7	7
		4	4	7	7
		4	4	7	7
		4	4	7	7
		4	4	7	7
		4	4	7	7
		4	5	7	7
		4	5	7	7
		4	5	7	7
		4	5	7	7
		4	5	7	8
		4	5	7	8
		4	5	7	8
		4	5	7	8
		4	5	7	8
		4	5	7	8
		4	5	8	8
		4	5	8	8
		4	5	8	8
		4	5	8	8
		4	5	8	8
		4	5	8	8
		4	5	8	8
		4	5	8	8
		4	5	8	8
		4	5	8	8
		4	5	8	8
		4	5	8	8
		4	5	8	8
		4	5	8	8
		4	5	8	8
		4	5	8	8
		4	5	8	8
		4	5	8	8
		4	5	8	8
		4	5	8	8
		4	5	8	8
		4	5	8	8
		4	5	8	8
		4	5	8	8
		4	5	8	8
		4	5	8	8
		4	5	8	8
		4	5	8	8
		4	5	8	8
		4	5	8	8
		4	5	8	8
		4	5	8	8
		4	5	8	8
		4	5	9	8
		4	5	9	8
		4	5	9	8
		4	5	9	8
		4	5	9	9
		4	5	9	9
		4	5	9	9
		4	5	9	9
		4	5	9	9
		4	5	9	9
		4	5	9	9
		4	5	9	9
		4	5	9	9
		4	5	9	9
		4	5	9	9
		4	5	9	9
		4	5	9	9
		4	5	9	9
		4	5	9	9
		4	5	9	9
		4	5	9	9
		4	5	9	9
		4	5	9	9
		4	5	9	9
		4	5	9	9
		4	5	9	9
		4	5	9	9
		4	5	9	9
		4	5	9	9
		4	5	9	9
		4	5	10	9
		4	5	10	9
		4	5	10	9
		4	5	10	9
		4	5	10	9
		4	5	10	10
		4	5	10	10
		4	5	10	10
		4	5	10	10
		4	5	10	10
		4	5	10	10
		4	6	10	10
		4	6	10	10
		4	6	10	10
		4	6	10	10
		4	6	10	10
		4	6	10	10
		4	6	10	10
		4	6	10	10
		4	6	10	10
		4	6	11	10
		4	6	11	10
		4	6	11	10
		4	6	11	10
		4	6	11	10
		4	6	11	10
		4	6	11	10
		4	6	11	10
		4	6	11	10
		4	6	11	10
		4	6	11	10
		4	6	11	10
		4	6	11	10
		4	6	11	11
		4	6	11	11
		4	6	11	11
		4	6	11	11
		4	6	11	11
		4	6	11	11
		4	6	12	11
		4	6	12	11
		4	6	12	11
		4	6	13	11
		4	6	13	11
		4	6	13	11
		4	6	13	11
		4	6	13	11
		4	6	13	11
		4	6	13	11
		4	6	13	11
		4	6	13	11
		4	6	13	12
		4	6	14	12
		4	6	14	12
		4	6	14	12
		4	6	14	12
		4	6	14	12
		4	6	14	12
		4	7	14	12
		4	7	15	12
		4	7	15	12
		4	7	15	12
		4	7	15	12
		4	7	15	12
		4	7	15	12
		4	7	15	12
		4	7	15	12
		4	7	15	12
		4	7	16	12
		4	7	16	12
		4	7	17	12
		4	7	17	13
		4	7	17	13
		4	7	18	13
		4	7	19	13
		4	7	20	13
		4	7	20	13
		4	7	21	13
		4	7	21	14
		4	7	21	14
		4	7	21	14
		4	7	22	14
		4	7	25	14
		4	7	27	14
		4	7	29	14
		4	7	32	14
		4	7	1	14
		4	7	1	14
		4	7	1	14
		4	7	1	14
		4	7	1	14
		4	7	1	14
		4	7	1	14
		4	7	1	14
		4	7	1	14
		4	7	1	14
		4	7	1	14
[truncated: 12,028 more rows]

## Sheet: Supp Fig.9f
		blunt					overlap					ins/gap
	CON	14.8398	11.5028	11.6077	11.6983		54.7524	53.1299	55.6342	54.5415		30.4079	35.3672	32.7581	33.7602
	D1	19.6906	17.1732	14.8588	15.2375		47.6171	47.5639	48.737	51.4732		32.6923	35.2629	36.4042	33.2894
	E1	13.9027	14.0019	14.0887	16.5861		55.6733	53.7306	57.5369	51.1343		30.4239	32.2674	28.3744	32.2797
	Q	19.2014	18.1924	17.508	15.5216		51.3927	54.0749	51.3099	54.4105		29.406	27.7327	31.1821	30.0679

## Sheet: Supp Fig.9g
	simple	con	D1	E1	Q		complex	con	D1	E1	Q
		68.196	86.7327	74.0942	84.7534			19.8917	42.1053	20.4482	28.4916
		63.2954	84.4612	74.8191	79.9514			18.0516	25	23.0088	42.1456
		56.4029	82.5911	68.0672	81.7			20.7502	20	15.0538	29.4498
		71.7199	77.9171	80.2139	83.9041			26.2528	20.8502	40.0844	32.9167

## Sheet: Supp Fig.10a
					Chemiluminescence						Chemiluminescence + marker
					Chemiluminescence					Chemiluminescence + marker

## Sheet: Supp Fig.10b
		WT CON	WT siPIF1	PIF1 cl.3	PIF1 cl.3 siPIF1
		1	0.415483	0.581767	0.169902
		1	0.457792	0.564966	0.14316
		1	0.450727	0.560237	0.16871

## Sheet: Supp Fig.10c
	siCON							siPIF1							siPOLD3
		< G1	G1	S	G2/M	> G2			< G1	G1	S	G2/M	> G2			< G1	G1	S	G2/M	> G2
		0.9	76.1	5.3	16	1.7			1.6	89.5	3.3	5.3	0.3			1.9	75.3	13.9	8	0.9
		0.6	78.9	4.5	14.5	1.5			1.4	89.9	3.3	5.1	0.3			2.9	71.4	14.9	9.5	1.3

[truncated: 11 more sheets: Supp Fig.10d, Supp Fig.10e, Supp Fig.10f, Supp Fig.10g, Supp Fig.10h, Supp Fig.10i, Supp Fig.11a, Supp Fig.11b, Supp Fig.11c, Supp Fig.11e, Supp Fig.11f]
