# Supplementary material for: Mitotic microhomology-mediated break-induced replication promotes chromoanasynthesis
Source: Nat Commun. 2026 Mar 3;17:3375. doi: 10.1038/s41467-026-70086-y (PMC13065848; doi:10.1038/s41467-026-70086-y)
Supplement: Supplementary file 17 — Source Data [file 41467_2026_70086_MOESM17_ESM.zip › Ngo et al source data file/Fig.2.xlsx]

## Sheet: Fig.2c
		alignment number
		111
		45
		33
		32
		31
		28
		22
		20
		19
		18
		17
		17
		17
		16
		16
		16
		16
		16
		15
		15
		15
		14
		14
		14
		14
		14
		14
		13
		13
		13
		13
		13
		13
		13
		13
		13
		13
		13
		13
		13
		13
		13
		13
		12
		12
		12
		12
		12
		12
		12
		12
		12
		12
		12
		12
		12
		12
		12
		12
		11
		11
		11
		11
		11
		11
		11
		11
		11
		11
		11
		11
		11
		11
		11
		11
		11
		11
		11
		10
		10
		10
		10
		10
		10
		10
		10
		10
		10
		10
		10
		10
		10
		10
		10
		10
		10
		10
		10
		10
		10
		10
		10
		10
		10
		10
		10
		10
		10
		10
		10
		10
		10
		10
		10
		10
		10
		10
		10
		9
		9
		9
		9
		9
		9
		9
		9
		9
		9
		9
		9
		9
		9
		9
		9
		9
		9
		9
		9
		9
		9
		9
		9
		9
		9
		9
		9
		9
		9
		9
		9
		9
		9
		9
		9
		9
		9
		9
		9
		9
		9
		9
		9
		9
		9
		9
		9
		9
		9
		9
		9
		9
		9
		9
		9
		9
		9
		9
		9
		9
		9
		9
		9
		9
		9
		9
		9
		9
		9
		9
		9
		9
		9
		9
		9
		9
		9
		9
		9
		9
		9
		9
		9
		9
		9
		9
		9
		9
		9
		9
		9
		9
		9
		9
		9
		9
		9
		9
		9
		9
		9
		9
		9
		9
		9
		9
		9
		9
		9
		9
		9
		9
		9
		9
		9
		9
		9
		9
		9
		9
		9
		9
		9
		9
		9
		9
		9
		9
		9
		9
		9
		9
		9
		9
		9
		9
		9
		9
		9
		9
		9
		9
		9
		9
		9
		9
		9
		9
		9
		9
		9
		9
		9
		9
		9
		9
		9
		9
		9
		9
		9
		9
		9
		9
		9
		9
		9
		9
		9
		9
		9
		9
		9
		9
		9
		9
		9
		9
		9
		9
		9
		9
		9
		9
		9
		9
		9
		9
		9
		9
		9
		9
		9
		9
		9
		9
		9
		9
		9
		9
		9
		9
		9
		9
		9
		9
		9
		9
		9
		9
		9
		9
		9
		9
		9
		9
		9
		9
		9
		9
		9
		9
		9
		8
		8
		8
		8
		8
		8
		8
		8
		8
		8
		8
		8
		8
		8
		8
		8
		8
		8
		8
		8
		8
		8
		8
		8
		8
		8
		8
		8
		8
		8
		8
		8
		8
		8
		8
		8
		8
		8
		8
		8
		8
		8
		8
		8
		8
		8
		8
		8
		8
		8
		8
		8
		8
		8
		8
		8
		8
		8
		8
		8
		8
		8
		8
		8
		8
		8
		8
		8
		8
		8
		8
		8
		8
		8
		8
		8
		8
		8
		8
		8
		8
		8
		8
		8
		8
		8
		8
		8
		8
		8
		8
		8
		8
		8
		8
		8
		8
		8
		8
		8
		8
		8
		8
		8
		8
		8
		8
		8
		8
		8
		8
		8
		8
		8
		8
		8
		8
		8
		8
		8
		8
		8
		8
		8
		8
		8
		8
		8
		8
		8
		8
		8
		8
		8
		8
		8
		8
		8
		8
		8
		8
		8
		8
		8
		8
		8
		8
		8
		8
		8
		8
		8
		8
		8
		8
		8
		8
		8
		8
		8
		8
		8
		8
		8
		8
		8
		8
		8
		8
		8
		8
		8
		8
		8
		8
		8
		8
		8
		8
		8
		8
		8
		8
		8
		8
		8
		8
		8
		8
		8
		8
		8
		8
		8
		8
		8
		8
		8
		8
		8
		8
		8
		8
		8
		8
		8
		8
		8
		8
		8
		8
		8
		8
		8
		8
		8
		8
		8
		8
		8
		8
		8
		8
		8
		8
		8
		8
		8
		8
		8
		8
		8
		8
		8
		8
		8
		8
		8
		8
		8
		8
		8
		8
		8
		8
		8
		8
		8
		8
		8
		8
		8
		8
		8
		8
		8
		8
		8
		8
		8
		8
		8
		8
		8
		8
		8
		8
		8
		8
		8
		8
		8
		8
		8
		8
		8
		8
		8
		8
		8
		8
		8
		8
		8
		8
		8
		8
		8
		8
		8
		8
		8
		8
		8
		8
		8
		8
		8
		8
		8
		8
		8
		8
		8
		8
		8
		8
		8
		8
		8
		8
		8
		8
		8
		8
		8
		8
		8
		8
		8
		8
		8
		8
		8
		8
		8
		8
		8
		7
		7
		7
		7
		7
		7
		7
		7
		7
		7
		7
		7
		7
		7
		7
		7
		7
		7
		7
		7
		7
		7
		7
		7
		7
		7
		7
		7
		7
		7
		7
		7
		7
		7
		7
		7
		7
		7
		7
		7
		7
		7
		7
		7
		7
		7
		7
		7
		7
		7
		7
		7
		7
		7
		7
		7
		7
		7
		7
		7
		7
		7
		7
		7
		7
		7
		7
		7
		7
		7
		7
		7
		7
		7
		7
		7
		7
		7
		7
		7
		7
		7
		7
		7
		7
		7
		7
		7
		7
		7
		7
		7
		7
		7
		7
		7
		7
		7
		7
		7
		7
		7
		7
		7
		7
		7
		7
		7
		7
		7
		7
		7
		7
		7
		7
		7
		7
		7
		7
		7
		7
		7
		7
		7
		7
		7
		7
		7
		7
		7
		7
		7
		7
		7
		7
		7
		7
		7
		7
		7
		7
		7
		7
		7
		7
		7
		7
		7
		7
		7
		7
		7
		7
		7
		7
		7
		7
		7
		7
		7
		7
		7
		7
		7
		7
		7
		7
		7
		7
		7
		7
		7
		7
		7
		7
		7
		7
		7
		7
		7
		7
		7
		7
		7
		7
		7
		7
		7
		7
		7
		7
		7
		7
		7
		7
		7
		7
		7
		7
		7
		7
		7
		7
		7
		7
		7
		7
		7
		7
		7
		7
		7
		7
		7
		7
		7
		7
		7
		7
		7
		7
		7
		7
		7
		7
		7
		7
		7
		7
		7
		7
		7
		7
		7
		7
		7
		7
		7
		7
		7
		7
		7
		7
		7
		7
		7
		7
		7
		7
		7
		7
		7
		7
		7
		7
		7
		7
		7
		7
		7
		7
		7
		7
		7
		7
		7
		7
		7
		7
		7
		7
		7
		7
		7
		7
		7
		7
		7
		7
		7
		7
		7
		7
		7
		7
		7
		7
		7
		7
		7
		7
		7
		7
		7
		7
		7
		7
		7
		7
		7
		7
		7
		7
		7
		7
		7
		7
		7
		7
		7
		7
		7
		7
		7
		7
		7
		7
		7
		7
		7
		7
		7
		7
		7
		7
		7
		7
		7
		7
		7
		7
		7
		7
		7
		7
		7
		7
		7
		7
		7
		7
		7
		7
		7
		7
		7
		7
		7
		7
		7
		7
		7
		7
		7
		7
		7
		7
		7
		7
		7
		7
		7
		7
		7
		7
		7
		7
		7
		7
		7
		7
		7
		7
		7
		7
		7
		7
		7
		7
		7
		7
		7
		7
		7
		7
		7
		7
		7
		7
		7
		7
		7
		7
		7
		7
		7
		7
		7
		7
		7
		7
		7
		7
		7
		7
		7
		7
		7
		7
		7
		7
		7
		7
		7
		7
		7
		7
		7
		7
		7
		7
		7
		7
		7
		7
		7
		7
		7
		7
		7
		7
		7
		7
		7
		7
		7
		7
		7
		7
		7
		7
		7
		7
		7
		7
		7
		7
		7
		7
		7
		7
		7
		7
		7
		7
		7
		7
		7
		7
		7
		7
		7
		7
		7
		7
		7
		7
		7
		7
		7
		7
		7
		7
		7
		7
		7
		7
		7
		7
		7
		7
		7
		7
		7
		7
		7
		7
		7
		7
		7
		7
		7
		7
		7
		7
		7
		7
		7
		7
		7
		7
		7
		7
		7
		7
		7
		7
		7
		7
		7
		7
		7
		7
		7
		7
		6
		6
		6
		6
		6
		6
		6
		6
		6
		6
		6
		6
		6
		6
		6
		6
		6
		6
		6
		6
		6
		6
		6
		6
		6
		6
		6
		6
		6
		6
		6
		6
		6
		6
		6
		6
		6
		6
		6
		6
		6
		6
		6
		6
		6
		6
		6
		6
		6
		6
		6
		6
		6
		6
		6
		6
		6
		6
		6
		6
		6
		6
		6
		6
		6
		6
		6
		6
		6
		6
		6
		6
		6
		6
		6
		6
		6
		6
		6
		6
		6
		6
		6
		6
		6
		6
		6
		6
		6
		6
		6
		6
		6
		6
		6
		6
		6
		6
		6
		6
		6
		6
		6
		6
		6
		6
		6
		6
		6
		6
		6
		6
		6
		6
		6
		6
		6
		6
		6
		6
		6
		6
		6
		6
		6
		6
		6
		6
		6
		6
		6
		6
		6
		6
		6
		6
		6
		6
		6
		6
		6
		6
		6
		6
		6
		6
		6
		6
		6
		6
		6
		6
		6
		6
		6
		6
		6
		6
		6
		6
		6
		6
		6
		6
		6
		6
		6
		6
		6
		6
		6
		6
		6
		6
		6
		6
		6
		6
		6
		6
		6
		6
		6
		6
		6
		6
		6
		6
		6
		6
		6
		6
		6
		6
		6
		6
		6
		6
		6
		6
		6
		6
		6
		6
		6
		6
		6
		6
		6
		6
		6
		6
		6
		6
		6
		6
		6
		6
		6
		6
		6
		6
		6
		6
		6
		6
		6
		6
		6
		6
		6
		6
		6
		6
		6
		6
		6
		6
		6
		6
		6
		6
		6
		6
		6
		6
		6
		6
		6
		6
		6
		6
		6
		6
		6
		6
		6
		6
		6
		6
		6
		6
		6
		6
		6
		6
		6
		6
		6
		6
		6
		6
		6
		6
		6
		6
		6
		6
		6
		6
		6
		6
		6
		6
		6
		6
		6
		6
		6
		6
		6
		6
		6
		6
		6
		6
		6
		6
		6
		6
		6
		6
		6
		6
		6
		6
		6
		6
		6
		6
		6
		6
		6
		6
		6
		6
		6
		6
		6
		6
		6
		6
		6
		6
		6
		6
		6
		6
		6
		6
		6
		6
		6
		6
		6
		6
		6
		6
		6
		6
		6
		6
		6
		6
		6
		6
		6
		6
		6
		6
		6
		6
		6
		6
		6
		6
		6
		6
		6
		6
		6
		6
		6
		6
		6
		6
		6
		6
		6
		6
		6
		6
		6
		6
		6
		6
		6
		6
		6
		6
		6
		6
		6
		6
		6
		6
		6
		6
		6
		6
		6
		6
		6
		6
		6
		6
		6
		6
		6
		6
		6
		6
		6
		6
		6
		6
		6
		6
		6
		6
		6
		6
		6
		6
		6
		6
		6
		6
		6
		6
		6
		6
		6
		6
		6
		6
		6
		6
		6
		6
		6
		6
		6
		6
		6
		6
		6
		6
		6
		6
		6
		6
		6
		6
		6
		6
		6
		6
		6
		6
		6
		6
		6
		6
		6
		6
		6
		6
		6
		6
		6
		6
		6
		6
		6
		6
		6
		6
		6
		6
		6
		6
		6
		6
		6
		6
		6
		6
		6
		6
		6
		6
		6
		6
		6
		6
		6
		6
		6
		6
		6
		6
		6
		6
		6
		6
		6
		6
		6
		6
		6
		6
		6
		6
		6
		6
		6
		6
		6
		6
		6
		6
		6
		6
		6
		6
		6
		6
		6
		6
		6
		6
		6
		6
		6
		6
		6
		6
		6
		6
		6
		6
		6
		6
		6
		6
		6
		6
		6
		6
		6
		6
		6
		6
		6
		6
		6
		6
		6
		6
		6
		6
		6
		6
		6
		6
		6
		6
		6
		6
		6
		6
		6
		6
		6
		6
		6
		6
		6
		6
		6
		6
		6
		6
		6
		6
		6
		6
		6
		6
		6
		6
		6
		6
		6
		6
		6
		6
		6
		6
		6
		6
		6
		6
		6
		6
		6
		6
		6
		6
		6
		6
		6
		6
		6
		6
		6
		6
		6
		6
		6
		6
		6
		6
		6
		6
		6
		6
		6
		6
		6
		6
		6
		6
		6
		6
		6
		6
		6
		6
		6
		6
		6
		6
		6
		6
		6
		6
		6
		6
		6
		6
		6
		6
		6
		6
		6
		6
		6
		6
		6
		6
		6
		6
		6
		6
		6
		6
		6
		6
		6
		6
		6
		6
		6
		6
		6
		6
		6
		6
		6
		6
		6
		6
		6
		6
		6
		6
		6
		6
		6
		6
		6
		6
		6
		6
		6
		6
		6
		6
		6
		6
		6
		6
		6
		6
		6
		6
		6
		6
		6
		6
		6
		6
		6
		6
		6
		6
		6
		6
		6
		6
		6
		6
		6
		6
		6
		6
		6
		6
		6
		6
		6
		6
		6
		6
		6
		6
		6
		6
		6
		6
		6
		6
		6
		6
		6
		6
		6
		6
		6
		6
		6
		6
		6
		6
		6
		6
		6
		6
		6
		6
		6
		6
		6
		6
		6
		6
		6
		6
		6
		6
		6
		6
		6
		6
		6
		6
		6
		6
		6
		6
		6
		6
		6
		6
		6
		6
		6
		6
		6
		6
		6
		6
		6
		6
		6
		6
		6
		6
		6
		6
		6
		6
		6
		6
		6
		6
		6
		6
		6
		6
		6
		6
		6
		6
		6
		6
		6
		6
		6
		6
		6
		6
[truncated: 222,690+ more rows]

## Sheet: Fig.2d
	no insertion					simple insertion					complex insertion
		HCT	U2OS	FIBRO			HCT	U2OS	FIBRO			HCT	U2OS	FIBRO
		60.1412	86.6667	90.3221			34.2248	11.0753	9.22679			5.63399	2.25806	0.451146
		61.6271	83.5938	92.4306			33.8013	14.0625	7.11027			4.57163	2.34375	0.459086
		63.0613	83.6634	90.3391			32.891	14.4802	8.89822			4.04778	1.85644	0.762672
				91.573					7.33453					1.09251

## Sheet: Fig.2e
	chromosomes	1	2	3	4	5	6	7	8	9	10	11	12	13	14	15	16	17	18	19	20	21	22	M	X	Y
		37.9336	1.84993	0	0.213637	7.96108	0.847522	7.31736	2.7905	7.34491	2.13469	0	0	6.01698	0	0	0.348566	0.258895	0	7.83178	2.04473	9.31965	5.7862	0	0	0
		30.6037	1.36114	0	0.219539	7.83754	0.90011	5.13721	1.77827	10.5379	4.72009	0.0878156	0.0658617	6.36663	0	0	0.439078	0.153677	0	12.7333	4.61032	7.72777	4.72009	0	0	0
		27.6615	2.29078	0.0926907	0.278072	8.72617	2.29078	9.36176	2.06568	8.44809	2.84693	0.132415	0.0264831	8.03761	0.0132415	0.0662076	0.370763	0.119174	0	11.5731	1.95975	8.77913	4.8464	0	0	0.0132415

## Sheet: Fig.2f
		flank	ins
		2107	227
		2114	190
		2109	189
		2100	90
		2100	113
		2099	64
		2099	61
		2083	94
		2082	108
		2059	97
		2054	245
		2069	142
		2079	103
		2147	109
		2000	188
		2116	71
		2116	116
		2110	79
		2110	100
		2109	75
		2106	82
		2102	97
		2102	93
		2102	213
		2102	103
		2096	52
		2095	93
		2084	108
		2079	143
		2097	82
		2046	71
		2083	66
		2023	81
		2015	66
		2010	89
		1969	70
		2034	77
		2068	66
		2050	95
		1926	120
		2156	83
		2156	55
		2153	55
		2145	116
		2143	65
		2142	74
		2136	80
		2119	79
		2117	161
		2080	72
		2065	119
		1988	80
		2073	100
		2070	155
		2069	195
		2069	63
		2068	183
		2068	112
		2067	58
		2063	86
		2062	134
		2062	97
		2062	102
		2061	226
		2061	131
		2061	198
		2060	107
		2060	161
		2057	121
		2053	195
		2042	269
		2037	161
		2035	146
		1972	129
		1968	230
		1953	132
		1947	68
		2036	91
		1941	100
		1970	148
		1968	107
		1969	132
		2061	71
		2155	613
		2155	373
		2150	115
		2145	214
		2041	91
		2153	145
		2014	88
		2033	269
		2039	229
		2065	188
		2054	195
		2049	182
		2042	307
		2038	88
		2031	100
		2029	174
		2019	117
		1994	76
		1991	256
		1966	82
		2070	165
		2069	55
		2068	104
		2065	890
		2065	328
		2064	338
		2063	322
		2062	88
		2061	97
		2061	63
		2061	123
		2061	69
		2057	76
		2050	109
		2048	171
		2040	68
		2039	82
		2037	93
		2035	55
		2034	85
		2028	269
		2022	569
		1902	134
		2057	63
		2055	69
		2051	77
		1989	194
		2085	67
		2023	177
		2011	65
		1995	122
		2009	82
		2003	118
		1998	82
		1955	188
		1952	193
		2058	237
		1933	51
		1933	60
		1930	90
		1924	61
		1984	129
		1982	110
		1979	124
		1979	315
		1974	278
		1966	924
		1956	213
		1978	496
		1977	138
		1975	93
		1966	51
		1962	135
		2043	90
		1979	257
		1966	181
		1864	88
		1992	175
		1897	174
		1878	122
		1988	952
		1920	132
		2011	353
		1993	203
		1988	122
		1985	291
		1972	197
		1969	150
		1968	53
		1995	183
		1971	447
		1954	257
		1865	116
		1974	60
		1978	115
		1975	165
		1971	140
		1960	97
		2019	444
		1993	160
		1973	94
		1973	113
		1969	84
		1983	122
		1961	102
		1962	80
		1942	63
		1988	278
		1982	87
		1977	97
		1966	145
		1953	111
		1948	103
		1947	132
		1942	123
		1948	127
		1989	138
		1980	93
		1975	275
		1971	381
		1968	360
		1967	71
		1913	177
		1847	103
		1961	355
		1971	213
		1963	259
		1954	133
		1861	182
		1922	83
		1995	68
		1960	156
		1970	201
		1953	115
		1932	182
		1955	87
		1934	276
		1905	558
		1892	246
		1868	486
		1917	343
		1952	320
		1952	2458
		1948	359
		1946	126
		1946	138
		1940	380
		1935	98
		1926	330
		1924	408
		1920	485
		1918	532
		1915	93
		1914	130
		1908	69
		1946	464
		1925	118
		1935	559
		1934	400
		1922	325
		1914	209
		1910	346
		1906	385
		1925	192
		1922	118
		1903	198
		1946	253
		1910	111
		1957	45
		1952	46
		1948	148
		1948	223
		1946	91
		1946	80
		1940	78
		1938	209
		1938	194
		1936	91
		1933	252
		1930	81
		1929	140
		1928	83
		1928	93
		1927	240
		1927	294
		1927	298
		1927	67
		1925	657
		1925	290
		1922	248
		1921	464
		1917	190
		1906	260
		1903	196
		1900	57
		1897	150
		1878	80
		1904	93
		1887	229
		1789	103
		1914	742
		1880	286
		1945	186
		1881	220
		1929	96
		1913	283
		1908	105
		1906	96
		1906	228
		1906	360
		1904	188
		1903	103
		1901	181
		1901	98
		1901	195
		1901	671
		1901	767
		1900	55
		1898	305
		1898	957
		1897	214
		1897	119
		1897	269
		1897	938
		1896	125
		1895	417
		1895	352
		1895	256
		1895	634
		1892	382
		1892	66
		1891	384
		1890	260
		1889	282
		1887	128
		1887	338
		1886	286
		1883	174
		1881	66
		1881	199
		1880	88
		1879	520
		1878	64
		1878	210
		1871	295
		1847	512
		1844	356
		1833	958
		1809	592
		1896	186
		1895	396
		1894	344
		1883	343
		1880	326
		1887	1180
		1875	469
		1855	217
		1894	360
		1782	210
		1906	76
		1883	124
		1860	197
		1831	101
		1839	107
		1780	69
		1820	132
		1901	109
		1855	100
		1920	160
		1902	82
		1895	68
		1890	150
		1889	87
		1888	372
		1886	179
		1882	455
		1882	339
		1881	440
		1853	520
		1833	97
		1895	188
		1893	605
		1890	311
		1886	211
		1884	317
		1882	415
		1881	227
		1881	224
		1880	828
		1880	288
		1880	83
		1874	207
		1871	493
		1868	186
		1866	527
		1866	181
		1864	211
		1862	408
		1807	388
		1734	208
		1882	182
		1897	111
		1855	336
		1852	345
		1850	388
		1846	72
		1846	400
		1816	232
		1908	152
		1906	309
		1904	126
		1898	97
		1898	327
		1894	223
		1894	1136
		1894	258
		1893	205
		1892	169
		1892	2303
		1891	134
		1891	153
		1890	720
		1890	725
		1890	151
		1890	87
		1889	2303
		1889	170
		1889	210
		1888	244
		1888	305
		1887	415
		1887	502
		1887	935
		1885	568
		1885	510
		1882	298
		1882	891
		1882	726
		1881	256
		1875	688
		1875	612
		1874	175
		1872	118
		1872	325
		1871	149
		1870	52
		1869	62
		1869	337
		1866	520
		1865	246
		1865	63
		1863	229
		1861	232
		1859	104
		1852	2965
		1817	141
		1813	79
		1807	252
		1777	91
		1867	206
		1861	210
		1824	78
		1879	80
		1877	91
		1869	226
		1866	147
		1860	163
		1839	198
		1867	309
		1809	262
		1889	167
		1880	260
		1871	213
		1870	410
		1865	212
		1816	181
		1866	275
		1864	210
		1882	555
		1863	191
		1781	58
		1766	63
		1880	59
		1878	74
		1861	57
		1808	94
		1891	198
		1891	651
		1888	508
		1887	86
		1886	167
		1884	56
		1883	92
		1880	512
		1880	2172
		1880	141
		1877	62
		1876	174
		1873	609
		1873	167
		1873	131
		1873	275
		1873	245
		1873	248
		1872	245
		1872	311
		1866	184
		1866	127
		1865	187
		1864	192
		1863	145
		1860	165
		1855	120
		1855	173
		1855	272
		1855	180
		1855	164
		1851	214
		1850	424
		1844	166
		1829	126
		1788	143
		1776	281
		1755	416
		1802	174
		1795	351
		1775	325
		1762	775
		1874	218
		1845	102
		1913	160
		1877	107
		1875	279
		1875	950
		1848	507
		1837	390
		1878	599
		1875	1135
		1864	800
		1860	3557
		1849	171
		1826	195
		1816	272
		1879	138
		1879	291
		1800	1145
		1792	907
		1765	231
		1877	86
		1873	113
		1827	117
		1874	90
		1833	206
		1839	49
		1887	297
		1878	205
		1873	326
		1873	138
		1871	384
		1868	503
		1868	239
		1867	279
		1867	278
		1866	399
		1865	155
		1865	117
		1864	588
		1863	192
		1863	101
		1859	383
		1855	288
		1851	289
		1841	162
		1838	150
		1832	52
		1818	60
		1809	334
		1758	519
		1821	246
		1858	63
		1852	231
		1834	226
		1753	104
		1874	2975
		1870	145
		1867	142
		1861	257
		1861	916
		1859	621
		1857	57
		1856	249
		1855	270
		1854	236
		1854	90
		1851	78
		1848	248
		1847	104
		1847	116
		1842	138
		1826	263
		1807	315
		1858	292
		1857	83
		1856	122
		1854	139
		1851	204
		1846	142
		1845	52
		1845	62
		1844	321
		1843	488
		1832	247
		1814	63
		1865	219
		1855	223
		1846	104
		1841	2841
		1837	149
		1811	52
		1757	62
		1879	338
		1874	514
		1864	248
		1864	63
		1864	226
		1863	229
		1863	104
		1863	2966
		1862	151
		1861	52
		1861	63
		1861	337
		1861	519
		1861	248
		1860	63
		1860	229
		1860	225
		1859	104
		1859	2967
		1859	418
		1859	170
		1859	254
		1858	748
		1858	231
		1858	141
		1858	141
		1858	112
		1858	241
		1858	423
		1857	204
		1857	150
		1857	52
		1857	62
		1857	337
		1857	516
		1857	246
		1857	63
		1857	235
		1856	225
		1856	97
		1856	2959
		1856	89
		1855	218
		1855	5288
		1855	535
		1854	147
		1854	425
		1854	406
		1854	786
		1854	341
		1853	152
		1853	442
		1853	601
		1853	646
		1853	484
		1852	115
		1852	96
		1852	193
		1852	267
		1852	61
		1852	58
		1851	145
		1851	176
		1851	170
		1851	296
		1851	231
		1851	342
		1851	994
		1851	526
		1851	770
		1851	589
		1850	912
		1850	137
		1850	497
		1850	150
		1848	52
		1848	63
		1848	339
		1848	432
		1848	247
		1848	64
		1847	229
		1846	229
		1846	104
		1846	2930
		1845	169
		1845	295
		1845	162
		1845	241
		1845	82
		1845	145
		1845	187
		1844	509
		1844	157
		1843	202
		1843	221
		1843	254
		1843	111
		1843	245
		1843	898
		1842	126
		1842	105
		1842	337
		1842	416
		1842	554
		1842	251
		1841	164
		1841	126
		1839	161
		1839	983
		1839	2046
		1839	2064
		1839	990
		1839	164
		1839	125
		1838	160
		1838	150
		1838	63
		1838	336
		1838	522
		1837	244
		1837	61
		1837	229
		1837	220
		1837	104
		1837	2963
		1836	66
		1835	93
		1835	66
		1835	120
		1835	150
		1834	79
		1834	124
		1834	349
		1834	252
		1833	3636
		1833	110
		1832	1085
		1832	2957
		1832	375
		1832	799
		1831	539
		1830	394
		1830	862
		1829	109
		1829	177
		1828	222
		1828	122
		1828	104
		1828	361
		1828	106
		1827	81
		1827	67
		1827	71
		1827	361
		1825	311
		1824	162
		1821	242
		1820	186
		1820	370
		1820	525
		1819	289
		1819	213
		1818	118
		1817	88
		1816	389
		1815	228
		1815	263
		1815	788
		1812	330
		1811	92
		1811	306
		1808	174
		1798	63
		1797	319
		1787	457
		1783	588
		1782	965
		1752	259
		1741	284
		1854	104
		1851	310
		1849	511
		1849	1924
		1847	89
		1839	1121
		1838	370
		1824	114
		1819	521
		1812	941
		1808	3189
		1790	8300
		1775	943
		1752	519
		1858	157
		1856	372
		1841	74
		1827	230
		1801	174
		1786	194
		1780	297
		1777	169
		1776	278
		1752	193
		1865	79
		1857	105
		1846	110
		1843	243
		1838	276
		1833	693
		1778	503
		1841	156
		1839	506
		1744	368
		1855	931
		1854	226
		1853	149
		1850	64
		1849	338
		1846	515
		1837	244
		1837	63
		1835	229
		1833	231
		1830	104
		1829	2957
		1825	245
		1819	98
		1816	190
		1816	805
		1794	71
		1794	133
		1791	209
		1790	168
		1783	214
		1781	4397
		1779	148
		1777	67
		1776	337
		1775	520
		1773	246
		1772	63
		1770	227
		1770	230
		1767	104
		1758	2952
		1756	142
		1752	64
		1749	334
		1744	513
		1738	241
		1734	62
		1731	216
		1698	224
		1859	104
		1853	2911
		1850	113
		1847	600
		1846	115
		1844	183
		1844	136
		1841	182
		1836	191
		1825	381
		1772	212
		1767	256
		1755	4151
		1739	1315
		1860	134
		1855	202
		1854	140
		1853	480
		1853	150
		1853	138
		1853	168
		1852	374
		1851	700
		1849	178
		1849	721
		1848	225
		1848	114
		1847	164
		1843	1399
		1843	537
		1842	123
		1841	594
		1839	118
		1839	150
		1838	713
		1836	202
		1835	397
		1833	313
		1833	1456
		1832	141
		1832	465
		1832	159
		1830	1730
		1827	1772
		1827	326
		1826	310
		1824	280
		1824	115
		1822	196
		1820	289
		1818	275
		1812	189
		1812	109
		1811	109
		1807	381
		1803	184
		1798	620
		1777	189
		1775	919
		1770	271
		1764	254
		1764	284
		1764	299
		1748	301
		1858	331
		1855	2869
		1846	167
		1845	274
		1842	318
		1841	193
		1823	467
		1823	472
		1771	497
		1767	819
		1767	121
		1859	237
		1858	319
		1857	89
		1857	134
		1857	304
		1855	251
		1854	102
		1853	234
		1853	100
		1852	2636
		1850	107
		1850	3322
		1850	929
		1849	3270
		1849	106
		1847	2526
		1847	99
		1847	96
		1847	119
		1846	390
		1846	281
		1846	427
		1845	231
		1845	760
		1845	184
		1843	121
		1842	384
		1841	294
		1841	143
		1841	100
		1839	229
		1839	114
		1839	128
		1839	215
		1838	103
		1837	214
		1837	4103
		1836	1317
		1835	133
		1833	199
		1832	135
		1831	458
		1831	140
		1831	138
		1831	159
		1831	150
		1829	80
		1829	68
		1829	62
		1827	116
		1825	139
		1825	66
		1824	131
		1824	124
		1824	237
		1819	323
		1816	89
		1815	135
		1812	296
		1808	248
		1805	96
		1803	239
		1799	152
		1797	103
		1797	333
		1797	873
		1794	222
		1794	539
		1791	325
		1790	498
		1790	237
		1789	1080
		1785	111
		1784	493
		1780	665
		1779	147
		1776	1173
		1776	262
		1776	139
		1775	365
		1775	173
		1772	385
		1767	255
		1766	489
		1761	226
		1759	1519
		1758	153
		1755	281
		1754	1322
		1751	216
		1749	482
		1746	261
		1746	729
		1742	1275
		1742	213
		1741	477
		1728	584
		1727	144
		1717	204
		1850	199
		1846	302
		1839	225
		1838	944
		1837	201
		1836	203
		1831	106
		1825	126
		1816	236
		1804	323
		1778	134
		1778	304
		1778	248
		1777	102
		1775	238
		1769	547
		1754	433
		1745	141
		1731	236
		1720	799
		1852	212
		1848	1991
		1847	487
		1845	171
		1844	157
		1842	95
		1841	101
		1839	1112
		1837	430
		1836	116
		1835	463
		1834	311
		1834	333
		1833	2273
		1833	137
		1833	247
		1832	161
		1824	395
		1820	190
		1819	238
		1811	175
		1811	705
		1803	588
		1783	376
		1779	160
		1778	209
		1776	185
		1773	115
		1766	3263
		1758	146
		1734	310
		1728	190
		1706	192
		1704	129
		1691	380
		1852	229
		1850	128
		1849	186
		1846	93
		1845	503
		1843	124
		1843	208
		1841	1043
		1841	176
		1840	2681
		1840	1832
		1840	5101
		1839	3840
		1839	1843
		1838	2652
		1838	178
		1838	211
		1838	449
		1838	2150
		1838	275
		1838	207
		1838	322
		1837	303
		1837	310
		1836	968
		1836	312
		1836	210
		1836	172
		1835	174
		1835	183
		1834	154
		1834	332
		1834	117
		1834	3313
		1834	119
		1833	349
		1833	192
		1833	195
		1833	102
		1833	381
		1832	497
		1831	146
		1831	415
		1831	420
		1830	84
		1830	8675
		1830	76
		1830	77
		1830	243
		1829	301
		1828	181
		1828	122
		1828	177
		1828	191
		1828	227
		1827	96
		1827	132
		1827	255
		1827	1209
		1826	471
		1826	670
		1826	230
		1826	231
		1826	109
		1825	206
		1825	3656
		1825	95
		1825	201
		1824	163
		1824	117
		1824	157
		1822	521
		1822	162
		1822	448
		1822	197
		1821	350
		1820	481
		1820	158
		1820	194
		1819	234
		1819	553
		1819	402
		1818	463
		1818	201
		1818	122
		1818	127
		1818	151
		1817	201
		1816	145
		1816	1012
		1816	232
		1816	347
		1816	264
		1815	1094
		1812	80
		1812	150
		1811	276
		1810	193
		1809	319
		1807	139
		1803	370
		1803	170
		1799	160
		1799	593
		1798	66
		1794	163
		1792	3733
		1791	1707
		1790	1682
		1788	3625
		1779	157
		1777	67
		1776	593
		1769	122
		1735	77
		1860	288
		1856	117
		1852	499
		1852	210
		1850	761
		1850	200
		1850	519
		1850	215
		1850	71
		1849	551
		1848	968
		1848	268
		1848	153
		1847	695
		1846	645
		1844	874
		1842	136
		1842	396
		1840	728
		1840	367
		1840	545
		1838	78
		1837	88
		1835	192
		1835	171
		1835	179
		1834	153
		1834	121
		1834	79
		1832	231
		1832	231
		1832	282
		1828	619
		1826	228
		1824	962
		1823	127
		1823	152
		1820	316
		1817	1767
		1816	1470
		1786	1295
		1764	645
		1740	2194
		1862	526
		1860	316
		1859	161
		1859	95
		1858	88
		1858	402
		1857	218
		1857	125
		1857	98
		1857	371
		1857	336
		1856	87
		1856	619
		1856	338
		1856	87
		1856	74
		1855	562
		1855	146
		1855	4453
		1855	3514
		1854	1792
		1854	98
		1854	99
		1854	1772
		1854	3453
		1853	4439
		1853	378
		1853	419
		1853	284
		1853	238
		1853	4363
		1853	277
		1852	343
		1852	541
		1852	224
		1852	6499
		1852	1714
		1852	1738
		1852	149
		1852	715
		1852	424
		1852	1084
		1852	341
		1852	239
		1852	1414
		1851	305
		1851	99
		1851	332
		1851	327
		1851	738
		1851	234
		1851	329
		1851	157
		1851	286
		1851	258
		1851	103
		1851	169
		1851	107
		1851	557
		1851	475
		1851	1168
		1851	696
		1851	698
		1850	1179
		1850	491
		1850	541
		1850	1015
		1850	1128
		1850	3985
		1850	998
		1850	892
		1850	3872
		1850	1109
		1850	1024
		1849	115
		1849	321
		1849	311
		1849	476
		1849	266
		1849	361
		1849	492
		1849	541
		1849	214
		1848	217
		1848	51
		1848	169
		1848	128
		1848	238
		1848	187
		1848	198
		1848	130
		1848	234
		1848	323
		1848	134
		1848	304
		1848	251
		1848	103
		1848	238
		1848	224
		1848	243
		1847	1817
		1847	9218
		1847	8147
		1847	1833
		1847	243
		1847	225
		1847	256
		1847	7537
		1847	193
		1847	118
		1847	191
		1847	8546
		1847	127
		1847	761
		1847	213
		1847	459
		1847	115
		1847	279
		1847	66
		1847	122
		1847	771
		1847	210
		1847	502
		1847	119
		1846	288
		1846	78
		1846	124
		1846	339
		1846	108
		1846	312
		1846	637
		1846	7328
		1846	194
		1846	206
		1846	79
		1846	79
		1846	67
		1846	1048
		1846	1456
		1846	1720
		1846	907
		1846	760
		1846	214
		1845	503
		1845	121
		1845	287
		1845	74
		1845	126
		1845	663
		1845	207
		1845	497
		1845	113
		1845	283
		1845	77
		1845	119
		1845	756
		1845	211
		1845	502
		1845	118
		1845	288
		1845	77
		1845	125
		1845	778
		1845	210
		1845	499
		1845	120
		1845	285
		1845	76
		1845	122
		1845	770
		1844	209
		1844	507
		1844	119
		1844	285
		1844	77
		1844	120
		1844	756
		1844	205
		1844	501
		1844	121
		1844	286
		1844	76
		1844	113
		1844	771
		1844	210
		1844	502
		1843	118
		1843	288
		1843	77
		1843	120
		1843	774
		1843	205
		1843	499
		1843	118
		1843	287
		1843	77
		1843	122
		1843	227
		1843	53
		1843	505
		1843	270
		1843	300
		1843	695
		1843	158
		1843	768
		1843	211
		1843	509
		1842	117
		1842	286
		1842	79
		1842	124
		1842	763
		1842	212
		1842	507
		1842	119
		1842	287
		1842	77
		1842	123
		1842	768
		1842	208
		1842	500
		1842	112
		1842	273
		1842	79
		1842	125
		1842	672
		1841	246
		1841	743
		1841	101
		1841	273
		1841	194
		1841	1023
		1841	97
		1841	478
		1841	320
		1841	285
		1841	233
		1841	276
		1841	358
		1841	1761
		1841	325
		1841	254
		1841	485
		1841	682
		1841	274
		1841	3833
		1841	1962
		1840	590
		1840	939
		1840	952
		1840	107
		1840	596
		1840	1988
		1840	760
		1840	211
		1840	501
		1840	124
		1840	288
		1840	77
		1840	118
		1840	399
		1840	87
		1839	468
		1839	469
		1839	146
		1839	936
		1839	1432
		1839	763
		1839	210
		1839	500
		1839	117
		1839	285
		1839	77
		1838	125
		1838	772
		1838	212
		1838	505
		1838	117
		1838	293
		1838	78
		1838	124
		1838	772
		1838	211
		1838	506
		1838	119
		1838	289
		1838	77
		1838	124
		1837	734
		1837	212
		1837	496
		1837	115
		1837	301
		1837	75
		1837	124
		1837	772
		1837	209
		1837	501
		1837	119
		1837	286
		1837	77
		1837	123
		1836	761
		1836	208
		1836	496
		1836	118
		1836	281
		1836	77
		1836	122
		1836	763
		1836	206
		1836	508
		1836	118
		1836	288
		1836	77
		1836	121
		1836	323
		1836	184
		1836	719
		1835	115
		1835	47
		1835	197
		1835	1058
		1835	774
		1835	210
		1835	501
		1835	111
		1835	288
		1835	69
		1835	124
		1834	763
		1834	211
		1834	505
		1834	120
		1834	281
		1834	77
		1834	123
		1834	774
		1834	206
		1834	507
		1834	115
		1834	287
		1834	74
		1834	116
		1834	79
		1834	75
		1834	67
		1834	1060
		1834	1454
		1834	1721
		1834	895
		1834	500
		1834	317
		1833	211
		1833	96
		1833	2022
		1833	1717
		1833	3390
		1833	759
		1833	211
		1833	502
		1833	120
		1833	286
		1833	78
		1833	122
		1833	773
		1833	211
		1833	507
		1832	120
		1832	286
		1832	71
		1832	118
		1832	772
		1832	206
		1832	504
		1832	118
		1832	290
		1832	78
		1832	125
		1832	759
		1832	208
		1832	501
		1832	119
		1832	290
		1831	78
		1831	120
		1831	762
		1831	209
		1831	499
		1831	115
		1831	287
		1831	77
		1831	116
		1831	177
		1831	199
		1831	1802
		1831	645
		1831	512
		1831	133
		1831	140
		1831	760
		1831	212
		1831	504
		1831	119
		1831	286
		1831	75
		1831	119
		1830	769
		1830	212
		1830	502
		1830	118
		1830	288
		1830	77
		1830	121
		1830	771
		1830	213
		1830	501
		1830	118
		1830	288
		1830	79
		1829	124
		1829	139
		1829	144
		1829	158
		1829	8360
		1829	162
		1829	144
		1829	138
		1829	775
		1829	211
		1829	504
		1829	118
		1829	288
		1829	77
		1828	122
		1828	432
		1828	225
		1828	257
		1828	218
		1828	437
		1828	173
		1828	831
		1827	770
		1827	211
		1827	498
		1827	121
		1827	286
		1827	77
		1827	124
		1827	772
		1827	211
		1827	505
		1827	118
		1827	290
		1827	77
		1827	123
		1827	6204
		1826	290
		1826	1036
		1826	1144
		1826	112
		1826	134
		1826	286
		1826	774
		1826	212
		1826	503
		1826	113
		1825	279
		1825	77
		1825	121
		1825	770
		1825	210
		1825	503
		1825	117
		1825	287
		1825	75
		1825	124
		1824	765
		1824	212
		1824	506
		1824	121
		1824	285
		1824	75
		1824	113
		1824	774
		1824	211
		1824	506
		1824	117
		1824	283
		1823	77
		1823	117
		1823	161
		1823	260
		1823	418
		1823	250
		1823	255
		1822	202
		1822	295
		1822	68
		1822	125
		1822	354
		1821	369
		1821	917
		1821	1123
		1821	325
		1821	244
		1821	303
		1820	188
		1820	127
		1820	186
		1820	230
		1820	171
		1820	774
		1820	202
		1820	509
		1820	120
		1820	288
		1819	77
		1819	123
		1819	760
		1819	203
		1819	491
		1819	118
		1819	280
		1819	77
		1819	121
		1819	766
		1818	211
		1818	507
		1817	112
		1817	287
		1817	79
		1817	124
		1817	770
		1817	210
		1816	502
		1816	118
		1816	287
		1815	78
		1815	123
		1815	1499
		1815	6012
		1815	467
		1815	1813
		1814	1830
		1814	488
		1814	6379
		1814	770
		1814	212
		1814	501
		1813	118
		1813	285
		1813	76
		1813	117
		1812	427
		1812	223
		1812	257
		1812	218
		1812	438
		1812	178
		1811	762
		1811	536
		1811	340
		1811	177
		1811	178
		1811	1316
		1811	225
		1810	536
		1810	768
		1810	211
		1809	495
		1809	118
		1809	286
		1809	77
		1809	122
		1809	773
		1808	209
		1808	505
		1807	121
		1806	285
		1806	76
		1806	124
		1805	120
		1802	77
		1802	289
		1802	119
		1802	497
		1802	210
		1801	766
		1797	756
		1796	210
		1794	505
		1792	118
		1792	289
		1788	77
		1787	123
		1786	771
		1785	211
		1782	501
		1782	120
		1780	288
		1775	77
		1772	124
		1771	772
		1770	208
		1761	496
		1761	118
		1753	286
		1744	78
		1737	123
		1729	772
		1718	211
		1864	505
		1863	118
		1859	289
		1858	77
		1856	123
		1856	6374
		1855	1760
		1855	855
		1854	742
		1853	659
		1853	115
		1853	473
		1852	776
		1852	211
		1852	501
		1852	116
		1852	287
		1852	78
		1852	124
		1851	308
		1851	231
		1851	311
		1851	231
		1850	860
		1850	578
		1850	209
		1850	787
		1850	341
		1850	203
		1850	79
		1850	356
		1849	163
		1849	6543
		1849	745
		1849	214
		1849	504
		1849	117
		1849	292
		1849	77
		1849	122
		1848	744
		1848	209
		1848	507
		1848	121
		1848	281
		1848	73
		1847	123
		1847	59
		1847	505
		1847	155
		1847	413
		1847	426
		1846	83
		1846	2294
		1846	768
		1846	202
		1846	506
		1846	118
		1846	297
		1846	71
		1846	117
		1846	766
		1846	212
		1846	498
		1846	118
		1846	287
		1845	78
		1845	124
		1845	431
		1845	220
		1845	260
		1845	215
		1844	435
		1844	64
		1844	832
		1844	233
		1844	588
		1844	445
		1844	594
		1844	152
		1844	180
		1844	160
		1844	761
		1844	206
		1844	486
		1843	116
		1843	284
		1843	79
		1843	125
		1843	774
		1843	130
		1843	451
		1842	116
		1842	287
		1842	77
		1842	123
		1842	767
		1842	211
		1842	491
		1842	112
		1842	284
		1842	77
		1842	120
		1841	775
		1841	211
		1841	504
		1841	120
		1841	284
		1841	79
		1841	124
		1841	763
		1841	211
		1841	498
		1841	120
		1841	289
		1841	77
		1841	123
		1841	776
		1841	208
		1841	501
		1841	112
		1840	288
		1840	76
		1840	126
		1840	775
		1840	208
		1840	505
		1839	120
		1839	288
		1839	80
		1839	126
		1839	773
		1839	209
		1839	508
		1839	117
		1839	290
		1839	76
		1839	123
		1839	759
		1839	211
		1839	503
		1839	117
		1839	289
[truncated: 345,238+ more rows]

## Sheet: Fig.2g
	chromosomes	1	2	3	4	5	6	7	8	9	10	11	12	13	14	15	16	17	18	19	20	21	22	M	X	Y	E	L1	R1
		4.88456	1.32287	1.20838	0.392544	1.49494	2.0602	0.970893	0.694803	2.40826	0.987249	1.49036	0.319924	2.25713	0.41348	0.433107	0.574423	0.942761	0.233564	1.96141	1.93982	1.54074	1.39549	0.128231	0.143933	0.049068	0.345439	34.5315	34.8749
		7.11568	3.3105	1.36986	1.14155	1.94064	2.32116	1.59817	1.75038	1.63623	1.21766	2.66362	1.06545	1.90259	0.799087	0.608828	1.40791	1.63623	0.494673	2.47336	1.40791	1.29376	1.86454	0.532725	0.22831	0.951294	0.418569	32.0776	24.7717
		6.69828	2.78601	1.95614	1.12626	2.01541	3.61589	1.89686	1.48192	1.89686	1.12626	4.14938	0.711322	1.65975	0.592768	0.948429	1.42264	3.08239	0.474215	3.37878	2.66746	0.652045	1.36337	0.770599	0.355661	0.0592768	0.17783	27.9787	24.9555
